# Supplementary material for: Data mining methodology for response to hypertension symptomology—application to COVID-19-related pharmacovigilance
Source: eLife. 2021 Nov 23;10:e70734. doi: 10.7554/eLife.70734 (PMC8754433; doi:10.7554/eLife.70734)
Supplement: Source data 1. [file elife-70734-supp10.zip]

Archive with 62 entries (56 files):
- Source data/
- __MACOSX/._Source data
- Source data/arcdiagram/
- __MACOSX/Source data/._arcdiagram
- Source data/pca/
- __MACOSX/Source data/._pca
- Source data/glasso_circosplot/
- __MACOSX/Source data/._glasso_circosplot
- Source data/.DS_Store
- __MACOSX/Source data/._.DS_Store
- Source data/readme.txt
- __MACOSX/Source data/._readme.txt
- Source data/friedman_test/
- __MACOSX/Source data/._friedman_test
- Source data/ebgm/
- __MACOSX/Source data/._ebgm
- Source data/arcdiagram/.DS_Store
- __MACOSX/Source data/arcdiagram/._.DS_Store
- Source data/arcdiagram/hpyts_hlt_soc_dict.csv
- __MACOSX/Source data/arcdiagram/._hpyts_hlt_soc_dict.csv
- Source data/arcdiagram/hypts_EBGM_hlt.csv
- __MACOSX/Source data/arcdiagram/._hypts_EBGM_hlt.csv
- Source data/arcdiagram/pulm_meddra_hypts.csv
- __MACOSX/Source data/arcdiagram/._pulm_meddra_hypts.csv
- Source data/arcdiagram/hypt_cuthill_22.csv
- __MACOSX/Source data/arcdiagram/._hypt_cuthill_22.csv
- Source data/pca/.DS_Store
- __MACOSX/Source data/pca/._.DS_Store
- Source data/pca/hypts_134_drugs.csv
- __MACOSX/Source data/pca/._hypts_134_drugs.csv
- Source data/pca/Fig1-A.jpg
- __MACOSX/Source data/pca/._Fig1-A.jpg
- Source data/pca/Fig1-B.html
- __MACOSX/Source data/pca/._Fig1-B.html
- Source data/pca/hypts_EBGM_hlt.csv
- __MACOSX/Source data/pca/._hypts_EBGM_hlt.csv
- Source data/pca/pulm_meddra_hypts.csv
- __MACOSX/Source data/pca/._pulm_meddra_hypts.csv
- Source data/glasso_circosplot/.DS_Store
- __MACOSX/Source data/glasso_circosplot/._.DS_Store
- Source data/glasso_circosplot/hypts_EBGM_hlt.csv
- __MACOSX/Source data/glasso_circosplot/._hypts_EBGM_hlt.csv
- Source data/glasso_circosplot/pulm_meddra_hypts.csv
- __MACOSX/Source data/glasso_circosplot/._pulm_meddra_hypts.csv
- Source data/friedman_test/hypt_Friedman_df_zero.csv
- __MACOSX/Source data/friedman_test/._hypt_Friedman_df_zero.csv
- Source data/friedman_test/.DS_Store
- __MACOSX/Source data/friedman_test/._.DS_Store
- Source data/friedman_test/suspicious_hypts_pulm_drug_hlt.csv
- __MACOSX/Source data/friedman_test/._suspicious_hypts_pulm_drug_hlt.csv
- Source data/ebgm/.DS_Store
- __MACOSX/Source data/ebgm/._.DS_Store
- Source data/ebgm/hypts_134_drugs.csv
- __MACOSX/Source data/ebgm/._hypts_134_drugs.csv
- Source data/ebgm/final_30_pulm_hlt.csv
- __MACOSX/Source data/ebgm/._final_30_pulm_hlt.csv
- Source data/ebgm/pulm_meddra_hypts.csv
- __MACOSX/Source data/ebgm/._pulm_meddra_hypts.csv
- Source data/ebgm/hypts_actsub_frequency.csv
- __MACOSX/Source data/ebgm/._hypts_actsub_frequency.csv
- Source data/ebgm/hypts_hlt_nosalt_df.csv
- __MACOSX/Source data/ebgm/._hypts_hlt_nosalt_df.csv
