# Supplementary material for: Data mining methodology for response to hypertension symptomology—application to COVID-19-related pharmacovigilance
Source: eLife. 2021 Nov 23;10:e70734. doi: 10.7554/eLife.70734 (PMC8754433; doi:10.7554/eLife.70734)
Supplement: Source data 1. [file elife-70734-supp10.zip › Source data/arcdiagram/hpyts_hlt_soc_dict.csv]

$hlt$soc_abr
0$Hepatocellular damage and hepatitis NEC$Hepat
1$Coagulopathies$Blood
2$Cholestasis and jaundice$Hepat
3$Vascular hypotensive disorders$Vasc
8$Pulmonary oedemas$Resp
9$Breathing abnormalities$Resp
10$Substance related and addictive disorders$Psych
17$Product administration errors and issues$Inj&P
18$Therapeutic and nontherapeutic responses$Genrl
29$Gingival disorders	signs and symptoms NEC$Gastr
30$Gingival haemorrhages$Gastr
35$Central nervous system haemorrhages and cerebrovascular accidents$Nerv
36$Cerebral injuries NEC$Inj&P
37$Seizures and seizure disorders NEC$Nerv
39$Neurologic visual problems NEC$Nerv
40$Cardiac disorders NEC$Card
41$Musculoskeletal and connective tissue pain and discomfort$Musc
42$Diarrhoea (excl infective)$Gastr
43$Cardiac signs and symptoms NEC$Card
44$Bone related signs and symptoms$Musc
45$Supraventricular arrhythmias$Card
46$Heart rate and pulse investigations$Inv
47$Peripheral vascular disorders NEC$Vasc
48$Nasal congestion and inflammations$Resp
49$Migraine headaches$Nerv
100$Dental pain and sensation disorders$Gastr
101$Implant and catheter site reactions$Genrl
102$Dermatitis and eczema$Skin
104$Nausea and vomiting symptoms$Gastr
105$Joint related signs and symptoms$Musc
106$Pain and discomfort NEC$Genrl
107$Coughing and associated symptoms$Resp
108$Sensory abnormalities NEC$Nerv
109$General signs and symptoms NEC$Genrl
110$Erythemas$Skin
111$Febrile disorders$Genrl
112$Upper respiratory tract signs and symptoms$Resp
113$Physical examination procedures and organ system status$Inv
114$Headaches NEC$Nerv
115$Gastrointestinal and abdominal pains (excl oral and throat)$Gastr
117$Asthenic conditions$Genrl
118$Upper respiratory tract infections$Infec
120$Influenza viral infections$Infec
121$Pigmentation changes NEC$Skin
125$Dermal and epidermal conditions NEC$Skin
127$Infusion site reactions$Genrl
130$Respiratory tract disorders NEC$Resp
131$Rashes	eruptions and exanthems NEC$Skin
164$Death and sudden death$Genrl
165$Flatulence	bloating and distension$Gastr
168$Thyroid hyperfunction disorders$Endo
171$Appetite disorders$Metab
173$Urticarias$Skin
174$Therapeutic procedures NEC$Surg
178$Pruritus NEC$Skin
183$Gastrointestinal signs and symptoms NEC$Gastr
185$Lower respiratory tract and lung infections$Infec
189$Rate and rhythm disorders NEC$Card
190$Parenchymal lung disorders NEC$Resp
193$Oedema NEC$Genrl
195$Dyspeptic signs and symptoms$Gastr
196$Abdominal and gastrointestinal infections$Infec
198$Retinal structural change	deposit and degeneration$Eye
202$Neurological signs and symptoms NEC$Nerv
212$Paranasal sinus disorders (excl infections and neoplasms)$Resp
214$Nasal disorders NEC$Resp
215$Vascular tests NEC (incl blood pressure)$Inv
229$Muscle pains$Musc
233$Blood gas and acid base analyses$Inv
242$Cartilage disorders$Musc
246$Clostridia infections$Infec
252$Application and instillation site reactions$Genrl
258$Cardiomyopathies$Card
259$Myocardial disorders NEC$Card
260$Gastrointestinal therapeutic procedures NEC$Surg
261$Neutropenias$Blood
264$Leukopenias NEC$Blood
271$Interactions$Genrl
272$Renal failure and impairment$Renal
274$Gait disturbances$Genrl
276$Disturbances in initiating and maintaining sleep$Psych
277$Arthropathies NEC$Musc
279$Paraesthesias and dysaesthesias$Nerv
285$Gastrointestinal atonic and hypomotility disorders NEC$Gastr
287$Skeletal and cardiac muscle analyses$Inv
288$Retinal bleeding and vascular disorders (excl retinopathy)$Eye
290$Non-site specific vascular disorders NEC$Vasc
363$Adverse effect absent$Genrl
365$Medication errors	product use errors and issues NEC$Inj&P
366$Liver function analyses$Inv
367$Ventricular arrhythmias and cardiac arrest$Card
381$Exposures associated with pregnancy	delivery and lactation$Inj&P
382$Breast signs and symptoms$Repro
391$Fungal infections NEC$Infec
399$Urinary tract infections$Infec
407$Cataract conditions$Eye
409$Haemorrhages NEC$Vasc
411$Anxiety symptoms$Psych
413$Suicidal and self-injurious behaviour$Psych
415$Visual disorders NEC$Eye
416$Skin injuries NEC$Inj&P
417$White blood cell analyses$Inv
418$Site specific injuries NEC$Inj&P
431$Vascular infections$Infec
438$Off label uses$Inj&P
439$Pulmonary thrombotic and embolic conditions$Resp
442$Lower respiratory tract signs and symptoms$Resp
444$Device issues NEC$Prod
448$Fluctuating mood symptoms$Psych
451$Depressive disorders$Psych
466$Device malfunction events NEC$Prod
467$Electrolyte imbalance NEC$Metab
468$Withdrawal and rebound effects$Genrl
469$Spinal fractures and dislocations$Inj&P
480$Feelings and sensations NEC$Genrl
482$Gastrointestinal spastic and hypermotility disorders$Gastr
488$Vascular hypertensive disorders NEC$Vasc
498$Allergies to foods	food additives	drugs and other chemicals$Immun
501$Spermatogenesis and semen disorders$Repro
503$Sepsis	bacteraemia	viraemia and fungaemia NEC$Infec
505$Polyomavirus infections$Infec
506$Paralysis and paresis (excl cranial nerve)$Nerv
507$Speech and language abnormalities$Nerv
514$Total fluid volume increased$Metab
518$Acute and chronic pancreatitis$Gastr
530$Cardiac imaging procedures$Inv
531$Platelet analyses$Inv
532$Digestive enzymes$Inv
533$Haematological analyses NEC$Inv
536$Red blood cell analyses$Inv
538$Sodium imbalance$Metab
540$Memory loss (excl dementia)$Nerv
541$Visual impairment and blindness (excl colour blindness)$Eye
542$Glaucomas (excl congenital)$Eye
543$Eye and eyelid infections$Infec
544$Ocular infections	inflammations and associated manifestations$Eye
545$Confusion and disorientation$Psych
546$Ophthalmic function diagnostic procedures$Inv
558$Carbohydrate tolerance analyses (incl diabetes)$Inv
559$Bronchospasm and obstruction$Resp
569$Ocular disorders NEC$Eye
571$Hepatobiliary histopathology procedures$Inv
573$Pseudomonal infections$Infec
575$Oesophageal disorders NEC$Gastr
578$Colitis (excl infective)$Gastr
596$Accelerated and malignant hypertension$Vasc
597$Product dispensing errors and issues$Inj&P
598$Product physical issues$Prod
604$Respiratory failures (excl neonatal)$Resp
605$Heart failures NEC$Card
606$Non-site specific injuries NEC$Inj&P
608$Disturbances in consciousness NEC$Nerv
623$Duodenal ulcers and perforation$Gastr
624$Neoplasms unspecified malignancy and site unspecified NEC$Neopl
625$Haemolyses NEC$Blood
631$Metabolic acidoses (excl diabetic acidoses)$Metab
692$Abdominal hernias NEC$Gastr
693$Gastrointestinal dyskinetic disorders$Gastr
696$Mucosal findings abnormal$Genrl
697$Mineral and electrolyte analyses$Inv
698$Gastrointestinal disorders NEC$Gastr
703$Pregnancy complicated by maternal disorders$Preg
706$Hypoglycaemic conditions NEC$Metab
707$Bullous conditions$Skin
725$General nutritional disorders NEC$Metab
728$Platelet disorders NEC$Blood
730$Thrombocytopenias$Blood
731$Gastric and oesophageal haemorrhages$Gastr
733$Conditions associated with abnormal gas exchange$Resp
746$Product quality issues NEC$Prod
756$Dyskinesias and movement disorders NEC$Nerv
773$Metabolism tests NEC$Inv
779$Cardiac conduction disorders$Card
785$Injection site reactions$Genrl
801$Purpura and related conditions$Skin
803$Pneumothorax and pleural effusions NEC$Resp
817$Erection and ejaculation conditions and disorders$Repro
819$Muscle related signs and symptoms NEC$Musc
824$Hearing losses$Ear
827$Apocrine and eccrine gland disorders$Skin
830$Mood alterations with depressive symptoms$Psych
833$Coordination and balance disturbances$Nerv
835$Sleep disorders NEC$Psych
836$Sexual desire disorders$Psych
837$Breast disorders NEC$Repro
840$Lacrimation disorders$Eye
842$Increased physical activity levels$Psych
850$Ulcers NEC$Genrl
853$Pulmonary hypertensions$Resp
877$Potassium imbalance$Metab
892$Ocular sensation disorders$Eye
893$Non-site specific embolism and thrombosis$Vasc
894$Coagulation and bleeding analyses$Inv
906$Exfoliative conditions$Skin
908$Dermatitis ascribed to specific agent$Skin
910$Stomatitis and ulceration$Gastr
914$Hepatic enzymes and function abnormalities$Hepat
921$Cardiac auscultatory investigations$Inv
924$Peripheral vasoconstriction	necrosis and vascular insufficiency$Vasc
957$Investigations NEC$Inv
976$Tremor (excl congenital)$Nerv
979$Disability issues$SocCi
984$Narcolepsy and hypersomnia$Nerv
986$Hepatic fibrosis and cirrhosis$Hepat
1021$Flaviviral infections$Infec
1024$Intentional product use issues$Inj&P
1034$Non-site specific gastrointestinal haemorrhages$Gastr
1046$Circulatory collapse and shock$Vasc
1051$Mental disorders NEC$Psych
1054$Structural brain disorders NEC$Nerv
1056$Increased intracranial pressure disorders$Nerv
1064$Emotional and mood disturbances NEC$Psych
1093$Bacterial infections NEC$Infec
1102$Staphylococcal infections$Infec
1103$Oral soft tissue signs and symptoms$Gastr
1110$Angioedemas$Skin
1124$Infections NEC$Infec
1126$Anaemias NEC$Blood
1132$Neoplasms malignant site unspecified NEC$Neopl
1153$Tooth missing$Gastr
1184$Thinking disturbances$Psych
1190$Skin haemorrhages$Skin
1191$Chemotherapies$Surg
1194$Bleeding tendencies$Blood
1223$Accidental exposures to product$Inj&P
1225$Pilar disorders NEC$Skin
1241$Heart failure signs and symptoms$Card
1242$Hepatic vascular disorders$Hepat
1244$Overdoses NEC$Inj&P
1269$Umbilical hernias$Gastr
1270$Renal disorders NEC$Renal
1272$Diabetes mellitus (incl subtypes)$Metab
1283$Allergic conditions NEC$Immun
1287$Gastritis (excl infective)$Gastr
1298$Peripheral embolism and thrombosis$Vasc
1311$Atopic disorders$Immun
1353$Left ventricular failures$Card
1371$Device physical property and chemical issues$Prod
1403$Mental impairment (excl dementia and memory loss)$Nerv
1405$Acute polyneuropathies$Nerv
1414$Peripheral neuropathies NEC$Nerv
1417$Joint therapeutic procedures$Surg
1419$Limb fractures and dislocations$Inj&P
1435$Tongue disorders$Gastr
1446$Vascular therapeutic procedures NEC$Surg
1462$Mass conditions NEC$Genrl
1480$Ocular bleeding and vascular disorders NEC$Eye
1496$Encephalopathies NEC$Nerv
1498$Hepatic failure and associated disorders$Hepat
1503$Neonatal hypoxic conditions$Resp
1504$Auditory function diagnostic procedures$Inv
1505$Eating disorders NEC$Psych
1509$Muscle tone abnormalities$Musc
1533$Ischaemic coronary artery disorders$Card
1534$Oncologic complications and emergencies$Neopl
1537$Renal therapeutic procedures$Surg
1553$Gallbladder disorders NEC$Hepat
1557$Right ventricular failures$Card
1562$Pericardial disorders NEC$Card
1566$Hepatic and hepatobiliary disorders NEC$Hepat
1593$Vascular pulmonary disorders NEC$Resp
1622$Urinary abnormalities$Renal
1646$Inner ear signs and symptoms$Ear
1663$Bladder and urethral symptoms$Renal
1678$Prostatic signs	symptoms and disorders NEC$Repro
1681$Coronary artery disorders NEC$Card
1688$Renal neoplasms$Renal
1753$Metastases to unknown and unspecified sites$Neopl
1754$Amyloidoses$Immun
1756$Cardiac function diagnostic procedures$Inv
1765$Rhinoviral infections$Infec
1773$Blood pressure disorders NEC$Vasc
1840$Hernias NEC$Genrl
1875$Respiratory tract and pleural neoplasms malignant cell type unspecified NEC$Neopl
1910$Bone marrow and immune tissue histopathology procedures$Inv
1912$Breast and nipple neoplasms malignant$Neopl
1914$Eosinophilic disorders$Blood
1928$Non-site specific procedural complications$Inj&P
1929$Skin and subcutaneous tissue ulcerations$Skin
1940$Cholecystitis and cholelithiasis$Hepat
1979$Product supply and availability issues$Prod
1981$Respiratory signs and symptoms NEC$Resp
2093$Abdominal wall conditions NEC$Gastr
2102$Cardiac therapeutic procedures NEC$Surg
2109$Cardiac valve disorders NEC$Card
2126$Viral infections NEC$Infec
2127$Tongue signs and symptoms$Gastr
2134$Lymphatic system disorders NEC$Blood
2136$Cardiac septal defects congenital$Cong
2137$Renal structural abnormalities and trauma$Renal
2138$Foetal growth complications$Preg
2141$Persistent foetal circulation disorders$Cong
2175$Poisoning and toxicity$Inj&P
2194$Benign neoplasms gastrointestinal (excl oral cavity)$Gastr
2195$Spine and neck deformities$Musc
2197$Anaphylactic and anaphylactoid responses$Immun
2206$Muscle	tendon and ligament injuries$Inj&P
2221$Dementia (excl Alzheimer's type)$Nerv
2231$Respiratory syncytial viral infections$Infec
2249$Total fluid volume decreased$Metab
2359$Tracheal therapeutic procedures$Surg
2360$Housing circumstances$SocCi
2435$Obstructive bile duct disorders (excl neoplasms)$Hepat
2480$Connective tissue disorders NEC$Musc
2488$Skin and subcutaneous tissue disorders congenital NEC$Cong
2498$Blood and blood product treatment$Surg
2502$Tissue enzyme analyses NEC$Inv
2511$Sickle cell trait and disorders$Blood
2514$Endocrine analyses and imaging NEC$Inv
2515$Cardiac infections$Infec
2523$Renal vascular and ischaemic conditions$Renal
2524$Central nervous system and spinal infections$Infec
2526$Non-site specific necrosis and vascular insufficiency NEC$Vasc
2557$Somatic symptom disorders$Psych
2562$Gastric ulcers and perforation$Gastr
2648$Gastrointestinal mucosal dystrophies and secretion disorders$Gastr
2701$Magnesium metabolism disorders$Metab
2803$Tendon disorders$Musc
2854$Vulvovaginal signs and symptoms$Repro
2865$Bronchial and pulmonary therapeutic procedures$Surg
2874$Inflammations$Genrl
2883$Facial cranial nerve disorders$Nerv
2894$Lower respiratory tract inflammatory and immunologic conditions$Resp
2945$Aneurysms and dissections non-site specific$Vasc
2986$Oesophagitis (excl infective)$Gastr
2992$Optic disc abnormalities NEC$Eye
3008$Uterine therapeutic procedures$Surg
3011$Lupus erythematosus (incl subtypes)$Musc
3062$Skin structures and soft tissue infections$Infec
3069$Renal failure complications$Renal
3072$Gastrointestinal stenosis and obstruction NEC$Gastr
3108$Ear disorders NEC$Ear
3152$Gestational age and weight conditions$Preg
3167$Cardiac valve therapeutic procedures$Surg
3174$Gene mutations and other alterations NEC$Cong
3241$Transient cerebrovascular events$Nerv
3254$Gastrointestinal inflammatory disorders NEC$Gastr
3266$Hepatobiliary signs and symptoms$Hepat
3281$Site specific vascular disorders NEC$Vasc
3293$Psoriatic conditions$Skin
3322$Cardiovascular injuries$Inj&P
3341$Pancreatic disorders NEC$Gastr
3345$Renal lithiasis$Renal
3350$Peritoneal and retroperitoneal fibrosis and adhesions$Gastr
3351$Duodenal and small intestinal stenosis and obstruction$Gastr
3361$Respiratory tract therapeutic procedures NEC$Surg
3371$Gastrointestinal and hepatobiliary procedural complications$Inj&P
3373$Endocrine neoplasms benign NEC$Neopl
3374$Anal and rectal ulcers and perforation$Gastr
3388$ECG investigations$Inv
3409$Intervertebral disc disorders NEC$Musc
3410$Fractures and dislocations NEC$Inj&P
3434$Soft tissue disorders NEC$Musc
3436$Menstruation and uterine bleeding NEC$Repro
3440$Musculoskeletal and connective tissue conditions NEC$Musc
3465$Vaccination related complications$Inj&P
3468$Thyroid analyses$Inv
3475$Arterial infections and inflammations$Vasc
3480$Alopecias$Skin
3484$Counterfeit	falsified and substandard products$Prod
3492$Phlebitis NEC$Vasc
3559$Dental disorders NEC$Gastr
3563$Bone disorders NEC$Musc
3587$Spine and spinal cord therapeutic procedures$Surg
3590$Osteoarthropathies$Musc
3592$Trophic disorders$Genrl
3614$Tympanic membrane disorders (excl infections)$Ear
3642$Nephropathies and tubular disorders NEC$Renal
3655$Thyroid neoplasms benign$Neopl
3683$Renal function analyses$Inv
3715$Myopathies$Musc
3747$Hallucinations (excl sleep-related)$Psych
3753$Abnormal behaviour NEC$Psych
3802$Multiple cardiac abnormalities congenital$Cong
3826$Respiratory and pulmonary function diagnostic procedures$Inv
3833$Optic nerve bleeding and vascular disorders$Eye
3851$Neoplasms benign site unspecified NEC$Neopl
3863$Pelvic fractures and dislocations$Inj&P
3887$Gastrointestinal vascular occlusion and infarction$Gastr
3924$Menstruation with decreased bleeding$Repro
3927$Peritoneal and retroperitoneal disorders$Gastr
3930$Abdominal therapeutic procedures NEC$Surg
3979$Cytomegaloviral infections$Infec
3995$Bone and joint infections$Infec
4000$Lymphoedemas$Vasc
4055$Muscle weakness conditions$Musc
4080$Urinary tract signs and symptoms NEC$Renal
4102$Dental and gingival therapeutic procedures$Surg
4109$Streptococcal infections$Infec
4115$Conditions caused by cold$Inj&P
4155$Photosensitivity and photodermatosis conditions$Skin
4157$Oral dryness and saliva altered$Gastr
4214$Lumbar spinal cord and nerve root disorders$Nerv
4322$Disorders of purine metabolism$Metab
4331$Herpes viral infections$Infec
4350$Multiple sclerosis acute and progressive$Nerv
4365$Gastric neoplasms malignant$Neopl
4383$Ear infections$Infec
4433$Respiratory tract and thoracic histopathology procedures$Inv
4451$Therapeutic drug monitoring analyses$Inv
4475$Exposures to agents or circumstances NEC$Inj&P
4481$Rheumatoid arthropathies$Musc
4489$Autoimmune disorders NEC$Immun
4530$Skin neoplasms benign$Neopl
4541$Immune and associated conditions NEC$Immun
4648$Aortic valvular disorders$Card
4658$Cardiac device therapeutic procedures$Surg
4705$Sexual function and fertility disorders NEC$Repro
4712$Sleep disturbances NEC$Nerv
4713$Hepatic therapeutic procedures$Surg
4723$Nervous system disorders NEC$Nerv
4889$Speech articulation and rhythm disturbances$Psych
4920$Marrow depression and hypoplastic anaemias$Blood
4921$Haematological disorders$Blood
4923$Lid	lash and lacrimal infections	irritations and inflammations$Eye
4929$Coma states$Nerv
4938$Parathyroid disorders NEC$Endo
4971$Cardiac infections and inflammations NEC$Card
4972$Candida infections$Infec
4977$Cardiovascular disorders congenital NEC$Cong
5003$Anal and rectal signs and symptoms$Gastr
5037$Intentional product misuses$Inj&P
5071$Crystal arthropathic disorders$Musc
5072$Enterococcal infections$Infec
5175$Limb therapeutic procedures$Surg
5186$Nerve injuries NEC$Inj&P
5209$Hypertension associated disorders of pregnancy$Preg
5225$Diabetic complications NEC$Metab
5262$Neuromuscular disorders NEC$Nerv
5274$Tuberculous infections$Infec
5278$Anaemia deficiencies$Blood
5297$Vasculitides NEC$Vasc
5327$Immunoglobulin analyses$Inv
5331$Laryngeal spasm	oedema and obstruction$Resp
5366$Mood alterations with manic symptoms$Psych
5369$Underdoses NEC$Inj&P
5394$Aortic infections and inflammations$Vasc
5451$Connective tissue disorders$Skin
5500$Dental and oral soft tissue infections$Infec
5583$Mitral valvular disorders$Card
5604$Intestinal haemorrhages$Gastr
5637$Waldenstrom's macroglobulinaemias$Neopl
5642$Pustular conditions$Skin
5659$Dystonias$Nerv
5683$Glomerulonephritis and nephrotic syndrome$Renal
5684$Nephritis NEC$Renal
5751$Laryngeal and adjacent sites disorders NEC (excl infections and neoplasms)$Resp
5758$Anaemias haemolytic NEC$Blood
5767$Aortic embolism and thrombosis$Vasc
5774$Labour onset and length abnormalities$Preg
5785$Venous therapeutic procedures$Surg
5857$Hyperlipidaemias NEC$Metab
5876$Thoracic cage fractures and dislocations$Inj&P
5881$Vascular anomalies congenital NEC$Cong
5935$Conjunctival and corneal bleeding and vascular disorders$Eye
5937$Complications associated with device NEC$Genrl
5966$Arterial therapeutic procedures (excl aortic)$Surg
5984$Prostatic neoplasms malignant$Neopl
5991$Perception disturbances NEC$Psych
6050$Vascular complications associated with device$Genrl
6087$Eye therapeutic procedures NEC$Surg
6095$Reproductive system and breast injuries$Inj&P
6118$Malabsorption syndromes$Gastr
6120$Gastrointestinal function diagnostic procedures$Inv
6152$Leukaemias chronic lymphocytic$Neopl
6184$Faecal abnormalities NEC$Gastr
6212$Salivary gland enlargements$Gastr
6264$Cortical dysfunction NEC$Nerv
6278$Oral soft tissue swelling and oedema$Gastr
6312$Stillbirth and foetal death$Preg
6315$Elevated triglycerides$Metab
6317$Hyperglycaemic conditions NEC$Metab
6319$Cholesterol analyses$Inv
6320$Lid	lash and lacrimal structural disorders$Eye
6444$Bladder disorders NEC$Renal
6478$Pituitary analyses anterior$Inv
6488$Economic circumstances$SocCi
6561$Metastases to specified sites$Neopl
6562$Chemistry analyses NEC$Inv
6564$Haemorrhoids and gastrointestinal varices (excl oesophageal)$Gastr
6566$Behaviour and socialisation disturbances$Psych
6585$Nervous system neoplasms unspecified malignancy NEC$Neopl
6586$Renal neoplasms malignant$Neopl
6603$Skin neoplasms malignant and unspecified (excl melanoma)$Neopl
6619$External ear disorders NEC$Ear
6621$Lower gastrointestinal neoplasms benign$Neopl
6624$Varicose veins NEC$Vasc
7224$Trigeminal disorders$Nerv
7236$Extremity deformities$Musc
7262$Olfactory nerve disorders$Nerv
7278$Skin dystrophies$Skin
7281$Anterior pituitary hyperfunction$Endo
7286$Musculoskeletal and connective tissue infections and inflammations NEC$Musc
7298$Spondyloarthropathies$Musc
7380$Joint related disorders NEC$Musc
7422$Islet cell neoplasms and APUDoma NEC$Neopl
7424$Peptic ulcers and perforation$Gastr
7477$Bladder neoplasms malignant$Neopl
7492$Protein analyses NEC$Inv
7497$Anaemias due to chronic disorders$Blood
7512$Adrenal cortical hypofunctions$Endo
7599$Head	neck and oral cavity therapeutic procedures NEC$Surg
7616$Aortic aneurysms and dissections$Vasc
7743$Plasma cell myelomas$Neopl
7750$Oral soft tissue disorders NEC$Gastr
7770$Foetal complications NEC$Preg
7797$Mood disorders NEC$Psych
8055$Hepatobiliary and spleen infections$Infec
8072$Vagus nerve disorders$Nerv
8178$Salivary gland disorders NEC$Gastr
8192$Bile duct infections and inflammations$Hepat
8199$Immunodeficiency disorders NEC$Immun
8225$Product storage errors and issues in the product use system$Inj&P
8298$Thyroid hypofunction disorders$Endo
8309$Eyelid movement disorders$Eye
8373$Vitamin deficiencies NEC$Metab
8375$Vitamin analyses$Inv
8409$Lymphoid tissue therapeutic procedures$Surg
8421$Eyelid therapeutic procedures$Surg
8431$Abdominal and gastrointestinal injuries NEC$Inj&P
8434$Respiratory tract and thoracic imaging procedures$Inv
8455$Adjustment disorders$Psych
8456$Affect alterations NEC$Psych
8473$Personality disorders NEC$Psych
8547$Retinopathies NEC$Eye
8553$Retinal	choroid and vitreous infections and inflammations$Eye
8557$Bursal disorders$Musc
8580$Demyelinating disorders NEC$Nerv
8581$Pupil disorders$Eye
8582$Abnormal reflexes$Nerv
8622$Fat soluble vitamin deficiencies and disorders$Metab
8631$Device information output issues$Prod
8683$Choroid and vitreous structural change	deposit and degeneration$Eye
8704$Neuromas$Neopl
8706$Non-site specific bone disorders congenital$Cong
8713$Anterior pituitary hypofunction$Endo
8728$Central nervous system disorders congenital NEC$Cong
8731$Adrenal cortex tests$Inv
8733$Spleen disorders$Blood
8880$Calcium metabolism disorders$Metab
8933$Vulvovaginal disorders NEC$Repro
8973$Psoriatic arthropathies$Musc
8982$Iron deficiencies$Metab
9003$Stress disorders$Psych
9013$Non-Hodgkin's lymphomas NEC$Neopl
9116$Ligament disorders$Musc
9161$Cell metabolism disorders NEC$Metab
9193$Acute and chronic thyroiditis$Endo
9227$Leukaemias acute myeloid$Neopl
9243$Deliria$Psych
9273$Thyroid disorders NEC$Endo
9315$Skin melanomas (excl ocular)$Neopl
9328$Product prescribing errors and issues$Inj&P
9376$Gastrointestinal histopathology procedures$Inv
9392$Mixed acid-base disorders$Metab
9415$Bone and joint injuries NEC$Inj&P
9426$Parainfluenzae viral infections$Infec
9429$Coronavirus infections$Infec
9430$Normal pregnancy	labour and delivery$Preg
9434$Induced abortions$Surg
9499$Mycobacteria identification and serology$Inv
9530$Renal obstructive disorders$Renal
9557$Leprous infections$Infec
9576$Metabolic bone disorders$Musc
9632$Penile disorders NEC (excl erection and ejaculation)$Repro
9673$Schizophrenia NEC$Psych
9674$Pharyngeal disorders (excl infections and neoplasms)$Resp
9774$Large intestinal stenosis and obstruction$Gastr
9794$Ovarian and fallopian tube cysts and neoplasms$Repro
9800$Healing abnormal NEC$Genrl
9908$Aspergillus infections$Infec
9925$Iris and uveal tract infections	irritations and inflammations$Eye
10048$Abortions not specified as induced or spontaneous$Preg
10068$Hyperparathyroid disorders$Endo
10100$Mononeuropathies$Nerv
10405$Oesophageal varices$Gastr
10411$Hyperglycaemic conditions NEC$Endo
10519$Virus identification and serology$Inv
10528$Central nervous system vascular disorders NEC$Nerv
10606$Urinary tract function analyses NEC$Inv
10690$Water soluble vitamin deficiencies$Metab
10705$Absence seizures$Nerv
10749$Product packaging issues$Prod
10953$Urinary tract lithiasis (excl renal)$Renal
10988$Myeloproliferative disorders (excl leukaemias)$Neopl
10992$Haemoglobinopathies congenital$Cong
11093$Protein metabolism disorders NEC$Metab
11184$Ovarian neoplasms malignant (excl germ cell)$Neopl
11246$Inguinal hernias$Gastr
11268$Corneal infections	oedemas and inflammations$Eye
11393$Leukocytoses NEC$Blood
11465$Pleural infections and inflammations$Resp
11511$Bone neoplasms malignant (excl sarcomas)$Neopl
11643$Bile duct neoplasms malignant$Neopl
11743$Newborn respiratory disorders NEC$Resp
11746$Thermal burns$Inj&P
11795$Diverticula$Gastr
11809$Enterobacter infections$Infec
11814$Hyperpigmentation disorders$Skin
11824$Breast and nipple neoplasms benign$Neopl
11825$Breast infections$Infec
11827$Adrenal neoplasms benign$Neopl
11828$Uterine neoplasms benign$Neopl
11832$Uterine disorders NEC$Repro
11907$Elevated cholesterol$Metab
12432$Gastric therapeutic procedures$Surg
12493$Fear symptoms and phobic disorders (incl social phobia)$Psych
12516$Biliary tract and gallbladder therapeutic procedures$Surg
12553$Gastrointestinal and abdominal imaging procedures$Inv
12555$Food malabsorption and intolerance syndromes (excl sugar intolerance)$Metab
12574$Spinal cord and nerve root disorders NEC$Nerv
12596$Diffuse large B-cell lymphomas$Neopl
12691$Non-mechanical ileus$Gastr
12913$Psychiatric symptoms NEC$Psych
13138$Campylobacter infections$Infec
13197$Fractures NEC$Musc
13201$Blood counts NEC$Inv
13202$Learning disorders$Psych
13289$Leukaemias chronic myeloid$Neopl
13360$Psychotic disorder NEC$Psych
13396$Gastrointestinal fistulae$Gastr
13425$Reproductive hormone analyses$Inv
13442$Autonomic nervous system disorders$Nerv
13454$Male gonadal function disorders$Endo
13461$Iron excess$Metab
13471$Oesophageal ulcers and perforation$Gastr
13497$Eye and ear procedural complications$Inj&P
13511$Lens therapeutic procedures$Surg
13523$Metabolic disorders NEC$Metab
13529$Urinalysis NEC$Inv
13574$Hyperacusia$Ear
13623$Panic attacks and disorders$Psych
13703$Parasomnias$Psych
13713$Social issues NEC$SocCi
13918$Generalised tonic-clonic seizures$Nerv
13985$Leukaemias acute lymphocytic$Neopl
14049$Parkinson's disease and parkinsonism$Nerv
14052$Muscle tone abnormal$Nerv
14055$Delusional symptoms$Psych
14073$Ureteric disorders NEC$Renal
14075$Lymphangiopathies$Vasc
14076$Faecal analyses NEC$Inv
14079$Parvoviral infections$Infec
14081$Transplant rejections$Immun
14133$Enteroviral infections NEC$Infec
14134$Tricuspid valvular disorders$Card
14156$Polycythaemia (excl rubra vera)$Blood
14456$Diaphragmatic disorders$Resp
14463$Caliciviral infections$Infec
14597$Anal and rectal pains$Gastr
14738$Nail and nail bed conditions (excl infections and infestations)$Skin
14740$Oesophageal therapeutic procedures$Surg
14799$Analgesia supportive care$Surg
14825$Urinary tract neoplasms unspecified malignancy NEC$Neopl
14843$Synovial disorders$Musc
14876$Ovarian and fallopian tube disorders NEC$Repro
14965$Non-small cell neoplasms malignant of the respiratory tract cell type specified$Neopl
14984$Pancreatic neoplasms malignant (excl islet cell and carcinoid)$Neopl
14999$Female reproductive tract infections$Infec
15192$Dental and periodontal infections and inflammations$Gastr
15416$Water and electrolyte analyses NEC$Inv
15643$Vasculitides$Immun
15758$Trunk deformities$Musc
15835$Central nervous system aneurysms and dissections$Nerv
16068$Bacteria identification and serology (excl mycobacteria)$Inv
16361$Hepatic neoplasms malignant$Neopl
16794$Skull and brain therapeutic procedures$Surg
17248$Laryngeal therapeutic procedures$Surg
17409$Cardiac and vascular procedural complications$Inj&P
17424$Product monitoring errors and issues$Inj&P
17487$Testicular and epididymal disorders NEC$Repro
17681$Gastrointestinal neoplasms malignant NEC$Neopl
17736$Acnes$Skin
17741$Product distribution and storage issues$Prod
17859$Tinea infections$Infec
17864$Skin vasculitides$Skin
17962$Breast therapeutic procedures NEC$Surg
17963$Reproductive organ and breast histopathology procedures$Inv
17965$Mastectomies$Surg
18045$Reproductive organ and breast imaging procedures$Inv
18312$Obstetric therapeutic procedures$Surg
18314$Normal newborn status$Preg
18409$Administration site reactions NEC$Genrl
18467$Skin preneoplastic conditions NEC$Skin
18542$Bladder neoplasms$Renal
18597$Phosphorus metabolism disorders$Metab
18713$Skin injuries and mechanical dermatoses$Skin
18800$Menopausal effects on the genitourinary tract$Repro
18825$Inner ear disorders NEC$Ear
18829$Diaphragmatic hernias$Gastr
18869$Hepatobiliary neoplasms benign$Neopl
18884$Prostatic neoplasms and hypertrophy$Repro
18910$Eye injuries NEC$Inj&P
18938$Cerebrospinal fluid therapeutic procedures$Surg
18941$Hydrocephalic conditions$Nerv
18979$Scrotal disorders NEC$Repro
19304$Colorectal neoplasms malignant$Neopl
19353$Speech and language usage disturbances$Psych
19364$Coagulation factor deficiencies$Blood
19681$Dietary and nutritional therapies$Surg
19717$Haemorrhagic complications of pregnancy$Preg
19741$Adrenal cortical hyperfunctions$Endo
19839$Colorectal and anal neoplasms malignancy unspecified$Neopl
19908$Cervix neoplasms malignant$Neopl
20060$Cystic pancreatic disorders$Gastr
20079$Respiratory tract and thoracic cavity procedural complications$Inj&P
20131$Acute and chronic sarcoidosis$Immun
20201$Escherichia infections$Infec
20211$Muscle and soft tissue infections$Infec
20299$Corneal disorders NEC$Eye
20330$Mental disorders due to a general medical condition NEC$Psych
20332$Alzheimer's disease (incl subtypes)$Nerv
20493$Thoracic spinal cord and nerve root disorders$Nerv
20499$Vena caval embolism and thrombosis$Vasc
20523$Encephalopathies toxic and metabolic$Nerv
20604$Product preparation errors and issues$Inj&P
20643$Uterine neoplasms malignant NEC$Neopl
20666$Hyperkeratoses$Skin
20687$Skull fractures	facial bone fractures and dislocations$Inj&P
20710$Papulosquamous conditions$Skin
20749$Central nervous system neoplasms malignant NEC$Neopl
20818$Anal and rectal disorders NEC$Gastr
21301$Urinary tract procedural complications$Inj&P
21349$Musculoskeletal and connective tissue disorders of limbs congenital$Cong
21394$Peripheral nerve injuries$Inj&P
21475$Helicobacter infections$Infec
21649$Lip and oral cavity neoplasms malignant$Neopl
21678$Muscle infections and inflammations$Musc
22007$Peritoneal and retroperitoneal haemorrhages$Gastr
22303$Pelvic fractures$Musc
22320$Fluid intake decreased$Metab
22367$Intestinal ulcers and perforation NEC$Gastr
22368$Large intestine therapeutic procedures$Surg
22624$Drug withdrawal therapies$Surg
22692$Prostate and seminal vesicles infections and inflammations$Repro
22754$Thrombocytoses$Blood
22941$Rosaceas$Skin
22998$Choroid and vitreous haemorrhages and vascular disorders$Eye
23330$Radiation injuries$Inj&P
23361$Dissociative states$Psych
23676$Metabolic alkaloses$Metab
24028$Leukaemias NEC$Neopl
24158$Microbiology and serology tests NEC$Inv
24341$Chest and respiratory tract injuries NEC$Inj&P
24368$Tracheal disorders (excl infections and neoplasms)$Resp
24491$Gallbladder neoplasms malignant$Neopl
24505$Reproductive tract signs and symptoms NEC$Repro
24522$Hernia repairs$Surg
24524$Dialysis related complications$Inj&P
24538$Penile and scrotal infections and inflammations$Repro
24823$Helminthic infections NEC$Infec
24839$Lipoprotein and lipid tests NEC$Inv
24858$Diaphragmatic therapeutic procedures$Surg
25077$Triglyceride analyses$Inv
25182$Eustachian tube disorders$Ear
25189$Body temperature altered$Genrl
25396$Pulmonary and bronchial disorders congenital$Cong
25561$Toxoplasma infections$Infec
25610$Neurological and psychiatric procedural complications$Inj&P
25835$Soft tissue neoplasms malignant and unspecified NEC (excl sarcomas)$Neopl
25858$Bronchial conditions NEC$Resp
25900$Infectious disorders carrier$Infec
26010$Gastrointestinal ulcers and perforation	site unspecified$Gastr
26111$Impulse control disorders$Psych
26304$Hepatitis viral infections$Infec
26400$Neurologic diagnostic procedures$Inv
26476$Bladder infections and inflammations$Renal
26495$Necrosis NEC$Genrl
26579$Anxiety disorders NEC$Psych
26588$Anal canal neoplasms malignant$Neopl
27126$Cardiac hypertensive complications$Card
27127$Lipid metabolism and deposit disorders NEC$Metab
27149$Borrelial infections$Infec
27450$Congenital cardiovascular anomaly therapeutic procedures$Surg
27497$Noninfectious myocarditis$Card
27594$Fibrosis NEC$Genrl
27609$Fibrous histiocytomas malignant$Neopl
27639$Oral soft tissue haemorrhages$Gastr
27668$Lymphoproliferative disorders NEC (excl leukaemias and lymphomas)$Neopl
27725$Personality disorders with dramatic behaviour (Cluster B)$Psych
27733$Product contamination and sterility issues$Prod
27844$Toxicology laboratory analyses$Inv
28039$Salivary gland neoplasms unspecified malignancy$Neopl
28346$Autoimmunity analyses$Inv
28369$Product label issues$Prod
28636$Transfusion related complications$Inj&P
28900$Therapeutic bladder catheterisation$Surg
28999$Cardiac disorders congenital NEC$Cong
29051$Posterior pituitary disorders$Endo
29087$Carcinoid tumours$Neopl
29126$Lipodystrophies$Skin
29666$Endometrial neoplasms malignant$Neopl
29792$Respiratory tract and pleural neoplasms malignancy unspecified NEC$Neopl
29798$Bone neoplasms benign (excl cysts)$Neopl
29804$Gastrointestinal	pancreatic and APUD hormone analyses$Inv
29970$Contraceptive methods female$Surg
30159$Pneumocystis infections$Infec
30174$Anaesthesia and allied procedures$Surg
30253$Maternal complications of pregnancy NEC$Preg
30582$Paranasal sinus and nasal cavity neoplasms malignant and unspecified$Neopl
30631$Anaesthetic and allied procedural complications$Inj&P
31393$Noninfectious pericarditis$Card
31400$Nervous system neoplasms benign NEC$Neopl
31582$Menstruation with increased bleeding$Repro
31584$Reproductive tract disorders NEC (excl neoplasms)$Repro
31896$Gastrointestinal neoplasms benign NEC$Neopl
31972$Conjunctival infections	irritations and inflammations$Eye
32041$Transplantation complications$Inj&P
32042$Lysosomal storage disorders$Cong
32100$Primary immunodeficiency syndromes$Immun
32150$Central nervous system imaging procedures$Inv
32155$Coagulation disorders congenital$Cong
32167$Musculoskeletal and connective tissue disorders of face	neck and jaw congenital$Cong
32172$Ocular nerve and muscle disorders$Eye
32216$External ear disorders congenital$Cong
32219$Anorectal disorders congenital$Cong
32220$Renal disorders congenital$Cong
32222$Cerebellar disorders congenital$Cong
32223$Cerebral disorders congenital$Cong
32248$Optic nerve disorders NEC$Nerv
32263$Cognitive and attention disorders and disturbances NEC$Psych
32265$Partial simple seizures NEC$Nerv
32355$Musculoskeletal and soft tissue tests NEC$Inv
32438$Intellectual disabilities$Nerv
32460$Histopathology procedures NEC$Inv
32604$Cell marker analyses$Inv
32914$Lymphomas unspecified NEC$Neopl
32979$Aortic necrosis and vascular insufficiency$Vasc
33184$Paranasal therapeutic procedures$Surg
33321$Ovarian therapeutic procedures$Surg
33944$Abdominal findings abnormal$Gastr
33955$Gastrointestinal haemorrhages$Vasc
33984$Skin hypoplasias and atrophies$Skin
34023$Corneal structural change	deposit and degeneration$Eye
34044$Scaly conditions$Skin
34168$Retroviral infections$Infec
34325$Urethral disorders NEC$Renal
34856$Renal haemorrhagic disorders$Vasc
34857$Renal and urinary tract injuries NEC$Inj&P
35126$Middle ear disorders NEC$Ear
36051$Endocrine abnormalities of gonadal function NEC$Endo
36216$Refractive and accommodative disorders$Eye
36576$Tongue disorders congenital$Cong
36594$Skin and subcutaneous conditions NEC$Skin
36858$Myoneurogenic bladder disorders$Renal
37039$Intestinal disorders congenital$Cong
37421$Hypothalamic and pituitary disorders NEC$Endo
37501$Musculoskeletal and soft tissue imaging procedures$Inv
37585$Structural change	deposit and degeneration of eye NEC$Eye
37663$Bone therapeutic procedures NEC$Surg
37729$Cervix infections and inflammations$Repro
37731$Soft tissue neoplasms benign NEC$Neopl
37824$Gastrointestinal neoplasms malignancy unspecified NEC$Neopl
38070$Middle ear therapeutic procedures$Surg
38136$Anaplastic large cell lymphomas T- and null-cell types$Neopl
38239$Listeria infections$Infec
38806$Reproductive neoplasms male unspecified malignancy$Neopl
38991$Thyroid neoplasms malignant$Neopl
39114$Small intestine therapeutic procedures$Surg
39278$Klebsiella infections$Infec
39584$Mediastinal neoplasms malignancy unspecified NEC$Neopl
39675$Cerebrovascular venous and sinus thrombosis$Nerv
39780$Spinal cord injuries NEC$Inj&P
39817$Skin cysts and polyps$Skin
39991$Skin vascular conditions NEC$Skin
40003$Prophylactic procedures NEC$Surg
40011$Psychiatric elimination disorders$Psych
40113$Infectious transmissions$Infec
40118$Urethral therapeutic procedures$Surg
40243$Kaposi's sarcomas$Neopl
40478$Mantle cell lymphomas$Neopl
41525$Renal neoplasms benign$Neopl
41854$Salmonella infections$Infec
42036$Fluid intake increased$Metab
42079$Amniotic fluid and cavity disorders of pregnancy NEC$Preg
43584$Product transcribing errors and communication issues$Inj&P
43975$Hepatobiliary imaging procedures$Inv
43977$Thyroid histopathology procedures$Inv
44804$Vaccination site reactions$Genrl
45356$Ureteric therapeutic procedures$Surg
45552$Blood grouping and cross-matching analyses$Inv
45592$Pelvic prolapse conditions$Repro
45594$Benign and malignant breast neoplasms$Repro
45649$Skin hyperplasias and hypertrophies$Skin
45658$Chromosome analyses$Inv
46019$Chronic polyneuropathies$Nerv
46978$Communications disorders$Psych
46979$Stereotypies and automatisms$Psych
47607$Hormonal therapeutic procedures NEC$Surg
47935$Autonomic nerve therapeutic procedures$Surg
48018$Oesophageal stenosis and obstruction$Gastr
48442$Antiinfective therapies$Surg
48657$Ichthyoses$Skin
49189$Bladder therapeutic procedures$Surg
49628$Gastric and pyloric stenosis and obstruction$Gastr
49784$Parathyroid analyses$Inv
50120$Haematological therapeutic procedures NEC$Surg
50342$Skin grafts$Surg
50345$Skin lesion excisions$Surg
50385$Bipolar disorders$Psych
50615$Stoma complications$Inj&P
50634$Non-site specific muscle disorders congenital$Cong
50738$Ocular neoplasms malignancy unspecified$Neopl
50970$Congenital disorders NEC$Cong
51111$Hearing disorders NEC$Ear
51350$Endocardial bacterial infections$Card
51435$Reproductive tract and breast procedural complications$Inj&P
51436$Female reproductive neoplasms unspecified malignancy$Neopl
52091$Imaging procedures NEC$Inv
52199$Rotaviral infections$Infec
52687$Urinary tract neoplasms malignant NEC$Neopl
52963$Cervical spinal cord and nerve root disorders$Nerv
53359$Cardiovascular neoplasms malignant and unspecified$Neopl
53701$Uterine neoplasms$Repro
53707$Lactation disorders$Repro
54342$Urethral infections and inflammations$Renal
54928$Fusobacterium infections$Infec
55386$Proteus infections$Infec
55572$Urinary tract histopathology procedures$Inv
55688$Serratia infections$Infec
55891$Tobacco use$SocCi
57110$Musculoskeletal disorders congenital NEC$Cong
57418$Orgasmic disorders and disturbances$Psych
57828$Chest wall and mediastinal therapeutic procedures$Surg
57854$Choreiform movements$Nerv
58506$Abortions spontaneous$Preg
59541$Genital and urinary tract disorders NEC$Renal
59615$Visual pathway disorders$Eye
59706$Plasma cell neoplasms NEC$Neopl
59730$Neuromuscular junction dysfunction$Nerv
60153$Bladder disorders congenital$Cong
60155$Renal and urinary tract disorders congenital NEC$Cong
60188$Anorectal therapeutic procedures$Surg
60880$Benign oral cavity neoplasms$Gastr
61424$Hypertrichoses$Skin
62607$Cryptosporidia infections$Infec
62976$Immunology analyses NEC$Inv
63935$Device operational issues NEC$Prod
64758$Vertigos NEC$Nerv
65830$Sebaceous gland disorders$Skin
66023$Respiratory tract small cell carcinomas$Neopl
66719$Disturbances in sleep phase rhythm$Nerv
68179$Myelodysplastic syndromes$Neopl
68942$Pharyngeal neoplasms malignant and unspecified$Neopl
69330$Fungus identification and serology$Inv
70478$Neurological disorders congenital NEC$Cong
70499$Hypopigmentation disorders$Skin
70505$Lens structural change	deposit and degeneration (excl cataracts)$Eye
70913$Bladder reflux conditions$Renal
70930$Nocardia infections$Infec
72385$Bone neoplasms unspecified malignancy$Neopl
72451$Placental abnormalities (excl neoplasms)$Preg
72519$Central nervous system histopathology procedures$Inv
72694$Corneal and scleral therapeutic procedures$Surg
72960$Skin histopathology procedures$Inv
73265$Site specific necrosis and vascular insufficiency NEC$Vasc
73906$Haematologic neoplasms NEC$Neopl
74252$Peripheral nerve therapeutic procedures$Surg
74483$Skin and subcutaneous tissue therapeutic procedures NEC$Surg
76128$Thyroid neoplasms$Endo
76226$Granulomatous and deep cutaneous inflammatory conditions$Skin
76441$Schizoaffective and schizophreniform disorders$Psych
76526$Dyssomnias$Psych
77772$Vulvovaginal cysts and neoplasms$Repro
77908$Inborn errors of lipid metabolism$Cong
79719$Parathyroid gland therapeutic procedures$Surg
80670$Neonatal metabolic and endocrine disorders$Preg
80681$Epstein-Barr viral infections$Infec
80812$Musculoskeletal and soft tissue histopathology procedures$Inv
83365$Fallopian tube therapeutic procedures$Surg
85395$Haem metabolism analyses$Inv
86292$Testicular and scrotal therapeutic procedures$Surg
87049$Salivary gland infections and inflammations$Gastr
87461$Diverticulum inflammations$Gastr
87618$Skin vasomotor conditions$Skin
87895$Eye movement disorders$Nerv
87900$Cranial nerve disorders NEC$Nerv
88242$Neonatal hepatobiliary disorders$Preg
88944$Encephalitis NEC$Nerv
89090$Thyroid therapeutic procedures$Surg
89504$Atypical mycobacterial infections$Infec
89710$Orbit and globe therapeutic procedures$Surg
90155$Hypoglossal nerve disorders$Nerv
90229$Scleral infections	irritations and inflammations$Eye
92261$Chlamydial infections$Infec
92315$Nervous system therapeutic procedures NEC$Surg
94201$Adrenal gland disorders NEC$Endo
94290$Male reproductive tract infections$Infec
95404$Copper metabolism disorders$Metab
95451$Fracture treatments (excl skull and spine)$Surg
96112$Hepatobiliary neoplasms malignancy unspecified$Neopl
96469$Alcohol product use$SocCi
96516$Atmospheric pressure injuries$Inj&P
96695$Vascular imaging procedures NEC$Inv
96710$Pleural conditions NEC$Resp
97090$Employment issues$SocCi
97315$Oropharyngeal	nasopharyngeal and tonsillar neoplasms malignant and unspecified$Neopl
97595$Panniculitides$Skin
98339$Family and partner issues$SocCi
98375$Gastric disorders congenital$Cong
98828$Cervix neoplasms$Repro
99069$Gastrointestinal vascular malformations$Gastr
99385$Anaemias haemolytic immune$Blood
99605$Structural and obstructive urethral disorders (excl congenital)$Renal
100453$Anal and rectal stenosis and obstruction$Gastr
100753$Hypoparathyroid disorders$Endo
101003$Corneal and scleral disorders congenital$Cong
101845$Obsessive-compulsive disorders and symptoms$Psych
102873$Pelvis and broad ligament disorders NEC$Repro
103176$Cardiac valve disorders congenital$Cong
103185$Male reproductive tract disorders congenital$Cong
103396$Prostatic therapeutic procedures$Surg
104233$Hodgkin's disease NEC$Neopl
105501$Gastrointestinal necrosis and gangrene (excl gangrenous hernia)$Gastr
106205$Cryptococcal infections$Infec
106297$Dependents$SocCi
107135$Psychiatric investigations$Inv
107781$Oesophageal neoplasms malignant$Neopl
108200$Product confusion errors and issues$Inj&P
108495$Pleural therapeutic procedures$Surg
108784$Adrenal gland therapeutic procedures$Surg
109080$Immunisations$Surg
110060$Hearing disorders congenital$Cong
110335$Anaemias haemolytic mechanical factor$Blood
110856$Foetal and neonatal diagnostic procedures$Inv
110857$Pathways and sources of exposure$Inj&P
111083$Haemophilus infections$Infec
111187$Telangiectasia and related conditions$Skin
112314$Peripheral nervous system disorders congenital NEC$Cong
112724$Cardiovascular neoplasms benign$Neopl
113000$Fascial and bursal therapeutic procedures$Surg
114783$Extranodal marginal zone B-cell lymphomas (low grade B-cell)$Neopl
115009$Fracture complications$Musc
115068$Structural and other bile duct disorders$Hepat
115627$Treponema infections$Infec
116312$Coccidioides infections$Infec
117485$Criminal activity$SocCi
117617$Dietary and nutritional issues$SocCi
117824$Diabetic complications neurological$Metab
118777$Pulmonary valvular disorders$Card
119066$Musculoskeletal procedural complications$Inj&P
119216$Heat injuries (excl thermal burns)$Inj&P
119260$Ocular melanomas$Neopl
120428$Lip and oral cavity neoplasms malignancy unspecified$Neopl
120807$Chemical injuries$Inj&P
121178$Eyelid disorders congenital$Cong
121182$Arterial disorders congenital$Cong
122803$Ectopic endocrine disorders$Endo
124211$Iris and ciliary body structural change	deposit and degeneration$Eye
125267$Non-Hodgkin's lymphomas unspecified histology aggressive$Neopl
125269$Zinc disorders$Metab
125603$Autosomal chromosomal abnormalities$Cong
125639$Vascular injuries NEC$Vasc
127087$Conjunctival structural change	deposit and degeneration$Eye
127157$Unintended pregnancies$Preg
128744$Chloride imbalance$Metab
133163$Ureteric disorders congenital$Cong
133176$Urinary tract imaging procedures$Inv
134413$Rectal inflammations NEC$Gastr
135247$Nasal therapeutic procedures$Surg
135412$Radiotherapies site unspecified$Surg
136206$Giardia infections$Infec
136651$Facial therapeutic procedures$Surg
137193$Histoplasma infections$Infec
138109$Phototherapies$Surg
138470$Endocrine disorders congenital NEC$Cong
138500$Ear injuries NEC$Inj&P
140235$Papilloma viral infections$Infec
146091$Aural neoplasms malignant and unspecified$Neopl
146262$Laryngeal neoplasms malignant$Neopl
148558$Aortic therapeutic procedures$Surg
150445$Endocrine neoplasms malignant and unspecified NEC$Neopl
151766$Glial tumours malignant$Neopl
152097$Inner ear infections and inflammations$Ear
152325$Thoracic musculoskeletal disorders$Resp
153842$Urethral neoplasms$Renal
156366$Attention deficit and disruptive behaviour disorders$Psych
156920$Renal hypertension and related conditions$Renal
156956$Acquired immunodeficiency syndromes$Immun
158164$Leishmania infections$Infec
158694$Non-occupational environmental exposures$Inj&P
159324$Leukaemias acute NEC$Neopl
159702$Dental surface disorders$Gastr
160380$Product selection errors and issues$Inj&P
160395$Mediastinal neoplasms malignant$Neopl
160408$Red blood cell abnormal findings NEC$Blood
160606$Hypervitaminoses NEC$Metab
162644$Mycoplasma infections$Infec
164133$Mediastinal disorders$Resp
165209$Cervix therapeutic procedures$Surg
166141$Testicular and epididymal infections and inflammations$Repro
166485$Musculoskeletal and connective tissue deformities of skull	face and buccal cavity$Musc
166712$Thymus disorders$Blood
168309$Musculoskeletal and connective tissue disorders of skull congenital$Cong
169497$Myelitis (incl infective)$Nerv
170016$Meningitis NEC$Nerv
172338$Endocrine procedural complications$Inj&P
175212$Trypanosomal infections$Infec
177100$White blood cell abnormal findings NEC$Blood
177989$Testicular and epididymal neoplasms$Repro
180915$Motor neurone diseases$Nerv
181559$Follicle centre lymphomas	follicular grade I	II	III$Neopl
181701$Colour blindness (incl acquired)$Eye
184612$Hepatobiliary abnormalities congenital$Cong
187181$Lower respiratory tract infections NEC$Resp
188952$Endocrine autoimmune disorders$Immun
192329$Dental developmental disorders and anomalies$Gastr
192962$Adrenal medulla tests$Inv
194040$Lip therapeutic procedures$Surg
194400$Nematode infections$Infec
194580$Cardiac malpositions congenital$Cong
194853$Tendon therapeutic procedures$Surg
195389$Menopausal effects NEC$Repro
195882$Scleral structural change	deposit and degeneration$Eye
197362$Soft tissue sarcomas histology unspecified$Neopl
198941$Sugar intolerance (excl glucose intolerance)$Metab
199657$Hypopharyngeal neoplasms malignant and unspecified$Neopl
199765$Liposarcomas malignant$Neopl
200581$Vulval neoplasms malignant$Neopl
201474$Ocular disorders congenital NEC$Cong
202507$Nail therapeutic procedures$Surg
203539$Burkitt's lymphomas$Neopl
204248$Lid bleeding and vascular disorders$Eye
204768$Mesotheliomas malignant and unspecified$Neopl
205342$Great vessel disorders congenital$Cong
205852$Legionella infections$Infec
206912$Newborn complications NEC$Preg
210360$Tonsillar therapeutic procedures$Surg
211150$Adrenal medulla disorders$Endo
213007$Mineral related disorders NEC$Metab
214204$Orbital structural change	deposit and degeneration$Eye
215048$Inborn errors of carbohydrate metabolism (excl glucose)$Cong
215209$Cardiac hypoplasias congenital$Cong
215440$Breast infections and inflammations$Repro
215450$Thyroid disorders congenital$Cong
216474$B-cell lymphomas NEC$Neopl
216736$Parasite identification and serology$Inv
216925$Tic disorders$Psych
218409$Histiocytoses$Neopl
221800$Inborn errors of metabolism NEC$Cong
221801$Inborn errors of metabolism NEC$Metab
221802$Hepatic metabolic disorders$Hepat
223720$Non-occupational and unspecified environmental problems$SocCi
225176$Leukaemias myeloid NEC$Neopl
225401$Fertility analyses$Inv
227716$Haematological cysts and polyps$Blood
229302$Neisseria infections$Infec
230890$Intestinal infections$Gastr
230947$Cervix disorders NEC$Repro
231144$Yersinia infections$Infec
232266$Device incompatibility issues$Prod
232295$Decreased physical activity levels$Psych
233428$Ovarian neoplasms benign$Neopl
233886$Immune system abnormalities congenital$Cong
235858$Cardiac complications associated with device$Genrl
235912$Multiple pregnancies$Preg
236481$Salivary gland neoplasms malignant$Neopl
237556$Peripheral T-cell lymphomas NEC$Neopl
237981$Paraneoplastic syndromes NEC$Neopl
238087$Chemically-induced congenital syndromes$Cong
238093$Nasal disorders congenital$Cong
238095$Pituitary analyses posterior$Inv
238460$Abortion related conditions and complications$Preg
240282$Mycoses fungoides$Neopl
241076$Rubeola viral infections$Infec
241159$Visual colour distortions$Eye
241446$Bartonella infections$Infec
243706$Adrenal neoplasms malignant$Neopl
246110$Manufacturing issues NEC$Prod
247268$Breast neoplasms unspecified malignancy$Neopl
248291$Arterial and aortic injuries$Vasc
248440$Laryngeal and tracheal disorders congenital$Cong
248441$Hair and nail disorders congenital$Cong
248442$Oesophageal disorders congenital$Cong
248445$Palate disorders congenital$Cong
248452$Diaphragmatic disorders congenital$Cong
248751$Skin procedural complications$Inj&P
249066$Salivary gland stenosis and obstruction$Gastr
249136$Adenoviral infections$Infec
250040$Gardnerella infections$Infec
251215$Crime victims$SocCi
252975$Narcolepsy and associated conditions$Psych
253088$Upper respiratory tract neoplasms$Resp
255506$Pyrimidine metabolism disorders congenital$Cong
258318$Inborn errors of porphyrin metabolism$Cong
260340$Upper gastrointestinal neoplasms benign$Neopl
260598$Oesophageal neoplasms malignancy unspecified$Neopl
261296$Age related issues$SocCi
262030$Fertility and fertilisation interventions female$Surg
263094$Salivary gland therapeutic procedures$Surg
274291$Maternal complications of delivery NEC$Preg
274292$Postpartum complications NEC$Preg
276275$Coxsackie viral infections$Infec
276332$B-cell small lymphocytic lymphomas$Neopl
277631$Hepatobiliary neoplasms malignant NEC$Neopl
288156$Aeromonas infections$Infec
288230$Penile neoplasms malignant$Neopl
289032$Vascular malformations and acquired anomalies$Vasc
290025$Reproductive tract infections and inflammations NEC$Repro
291419$Fallopian tube and ovary infections and inflammations$Repro
291872$Auditory nerve disorders$Nerv
292209$Musculoskeletal and connective tissue disorders of trunk congenital (excl spine)$Cong
295180$Benign musculoskeletal and connective tissue neoplasms$Musc
295937$Cardiac neoplasms NEC$Card
296664$Foetal position and presentation abnormalities$Preg
297159$Thyroid radiotherapies$Surg
301230$Inborn errors of bilirubin metabolism$Cong
302649$Nervous system cysts and polyps$Nerv
302970$Marginal zone lymphomas NEC$Neopl
303121$Renal pelvis and ureter neoplasms malignant$Neopl
307496$Vulval neoplasms benign$Neopl
309071$Aural neoplasms benign$Neopl
311334$Uterine tone disorders$Repro
318344$Amblyopic vision impairment$Eye
318350$Amino acid metabolism disorders NEC$Metab
320625$Breast disorders congenital$Cong
321608$Pancreatic therapeutic procedures$Surg
326132$Gastrointestinal tract disorders congenital NEC$Cong
328723$Cartilage therapeutic procedures$Surg
330395$Cerebrospinal fluid tests (excl microbiology)$Inv
333568$Genitourinary tract infections and inflammations NEC$Renal
333707$Urinary tract neoplasms benign$Neopl
336408$Epithelioid sarcomas$Neopl
337208$Immune response protein analyses NEC$Inv
339781$Germ cell neoplasms site unspecified NEC$Neopl
342250$Actinomycotic infectious disorders$Infec
342500$Manufacturing materials issues$Prod
344263$Anterior chamber bleeding and vascular disorders$Eye
349222$Corynebacteria infections$Infec
355730$Anterior chamber structural change	deposit and degeneration$Eye
356772$Occupational exposures$Inj&P
360298$External ear infections and inflammations$Ear
366544$Partial complex seizures$Nerv
374737$Drug and chemical abuse$SocCi
382894$Oral soft tissue infections$Gastr
385594$Abnormal sleep-related events$Nerv
392331$Amoebic infections$Infec
393124$Cranial nerve injuries$Inj&P
405546$Retinal therapeutic procedures$Surg
408874$Chambers (anterior and posterior) and lens infections and inflammations$Eye
411278$Small intestinal neoplasms malignant$Neopl
412495$Sex chromosomal abnormalities$Cong
418730$Genetic mitochondrial abnormalities NEC$Cong
423365$Hanta viral infections$Infec
424901$Delusional disorders$Psych
430240$Fallopian tube neoplasms malignant$Neopl
432235$Burkholderia infections$Infec
433022$Umbilical cord complications$Preg
433711$Sexual and gender identity disorders NEC$Psych
435846$Intestinal T-cell lymphomas$Neopl
441671$Respiratory tract and pleural neoplasms benign NEC$Neopl
442579$Hypertension complications$Vasc
445413$Tongue therapeutic procedures$Surg
449203$Central nervous system inflammatory disorders NEC$Nerv
451274$Musculoskeletal and connective tissue disorders of spine congenital$Cong
453627$Bone marrow and immune tissue imaging procedures$Inv
460595$Blood isoimmune reactions$Immun
468003$Prion-associated disorders$Infec
480104$Vascular auscultatory investigations$Inv
488280$Site specific procedural complications NEC$Inj&P
490116$Adrenal neoplasms$Endo
509762$Renal hypertensions$Vasc
510347$Endocarditis NEC$Card
513738$Meningiomas malignant$Neopl
516505$Testicular neoplasms malignant$Neopl
517934$Breast neoplasm removal$Surg
537983$Erysipelothrix infections$Infec
539258$Leukaemias chronic NEC$Neopl
540074$Psychiatric therapies$Surg
550549$Autoinflammatory diseases$Immun
551768$Leukaemias lymphocytic NEC$Neopl
555550$Laryngeal neoplasms malignancy unspecified$Neopl
556433$Brucella infections$Infec
567649$Uterine infections and inflammations (excl cervix)$Repro
571986$Ocular neoplasms benign$Neopl
572252$Meningiomas benign$Neopl
576418$Alphaviral infections$Infec
576613$Cerebrovascular embolism and thrombosis$Vasc
576715$Mycoses fungoides$Blood
585695$Moraxella infections$Infec
586096$Sexual arousal disorders$Psych
592420$Adrenal disorders congenital$Cong
600390$Sexuality issues$SocCi
602328$Ocular injuries NEC$Eye
611349$Inborn errors of amino acid metabolism$Cong
612912$Parapox viral infections$Infec
616884$Nervous system neoplasms malignant NEC$Neopl
621227$External ear therapeutic procedures$Surg
625990$Prostatic radiotherapies$Surg
633236$Trematode infections$Infec
647359$Pervasive developmental disorders NEC$Psych
647932$Penile therapeutic procedures$Surg
649321$Adult T-cell lymphomas/leukaemias$Neopl
655496$Purpuras (excl thrombocytopenic)$Blood
658821$Ovarian germ cell neoplasms malignant$Neopl
660919$Uterine structure and position disorders$Repro
664797$Vaginal therapeutic procedures$Surg
667173$Vaginal neoplasms malignant$Neopl
668243$Ectoparasitic infestations$Infec
668950$Prostatic neoplasms benign$Neopl
673373$Immunology skin tests NEC$Inv
679841$Iris and choroid disorders congenital$Cong
681631$Hepatoblastomas$Neopl
682418$Iris and ciliary body therapeutic procedures$Surg
686663$Leiomyosarcomas$Neopl
687136$Manufacturing production issues$Prod
698235$Bordetella infections$Infec
701053$Foetal and neonatal conditions associated with product exposure$Inj&P
702079$Pancreatic disorders congenital$Cong
711464$Reproductive system varicosities$Vasc
713036$Cervix neoplasms benign$Neopl
715754$Paraendocrine neoplasms NEC$Endo
720607$Lip and oral cavity neoplasms benign$Neopl
727845$Reproductive tract disorders congenital NEC$Cong
735822$Precursor T-lymphoblastic lymphomas/leukaemias$Neopl
739210$Gene analyses$Inv
740472$Paraphilias and paraphilic disorders$Psych
756105$Astroviral infections$Infec
757509$Urinary tract therapeutic procedures NEC$Surg
763755$Cestode infections$Infec
767467$Mumps viral infections$Infec
767855$Spotted fever disorders$Infec
777342$Ocular neoplasms malignant (excl melanomas)$Neopl
782585$Endocardial disorders NEC$Card
785907$Cytokine therapies$Surg
790182$Precursor B-lymphoblastic lymphomas$Neopl
791997$Neonatal neurological system disorders NEC$Preg
806939$Neonatal disorders due to birth trauma (excl intracranial haemorrhages)$Preg
811141$Mixed cranial nerve disorders$Nerv
817842$Cladosporidia infections$Infec
823076$Pregnancy related circumstances$SocCi
826983$Vaginal and vulval infections and inflammations$Repro
847647$Leukaemias acute myeloid$Blood
849594$Pharyngeal therapeutic procedures$Surg
876585$Dental disorders congenital$Cong
879291$Soft tissue therapeutic procedures NEC$Surg
885041$Foetal and neonatal imaging procedures$Inv
891195$Skin implants$Surg
911053$Retinal disorders congenital$Cong
911760$Shigella infections$Infec
913992$Pasteurella infections$Infec
926753$Infections congenital NEC$Cong
950031$Eye complications associated with device$Genrl
952728$Cartilage sarcomas$Neopl
955284$Bacillary infections$Infec
988765$Endocrine disorders NEC$Endo
996864$Gliomas benign$Neopl
1011898$Foetal conditions due to maternal conditions$Preg
1023223$Personality disorders with anxious behaviour (Cluster C)$Psych
1038604$Peripheral aneurysms and dissections$Vasc
1046798$Maternal complications of labour NEC$Preg
1060965$Chromosomal abnormalities NEC$Cong
1061416$Reproductive tract neoplasms NEC$Repro
1074563$High risk pregnancies$Preg
1107211$Bone sarcomas$Neopl
1110099$Hormone secreting pituitary neoplasms$Neopl
1123119$Pharyngeal and laryngeal neoplasms benign$Neopl
1128651$Incisional hernias$Gastr
1139686$Epididymal therapeutic procedures$Surg
1144739$Hepatic autoimmune disorders$Immun
1152609$Exposures associated with pregnancy	delivery and lactation$Preg
1158517$Ear disorders congenital NEC$Cong
1165922$Leukaemias chronic T-cell$Neopl
1179221$Dental pulp disorders$Gastr
1199621$Lacrimal apparatus therapeutic procedures$Surg
1216025$Molluscum contagiosum viral infections$Infec
1220042$Rickettsial infectious disorders NEC$Infec
1222062$Angioimmunoblastic T-cell lymphomas$Neopl
1233543$Palatal therapeutic procedures$Surg
1251327$Sporothrix infections$Infec
1265151$Site specific embolism and thrombosis NEC$Vasc
1273407$Polyglandular endocrine disorders$Endo
1288679$Ophthalmic histopathology and imaging procedures$Inv
1308863$Coxiella infections$Infec
1315006$Cartilage neoplasms benign$Neopl
1321893$Nasal and paranasal sinus neoplasms benign$Neopl
1333066$Filovirus viral infections$Infec
1366609$Lysosomal enzyme analyses$Inv
1390243$Inner ear therapeutic procedures$Surg
1392679$Angiocentric lymphomas$Neopl
1414252$Gynaecological therapeutic procedures NEC$Surg
1415890$Rubella viral infections$Infec
1437235$Connective tissue disorders congenital$Cong
1446346$Venous and vena caval injuries$Vasc
1452901$Muscle therapeutic procedures$Surg
1465640$Hypothalamic analyses$Inv
1467623$Pituitary and hypothalamic therapeutic procedures$Surg
1476235$Non-Hodgkin's lymphomas NEC$Blood
1476641$Sexual dysfunction NEC$Psych
1485534$Amnestic symptoms$Psych
1487690$Device computer issues$Prod
1504346$Abnormal food elimination$Psych
1527082$External female genital therapeutic procedures$Surg
1553814$Occupational environmental problems$SocCi
1556879$Venous disorders congenital$Cong
1595577$Skin melanomas (excl ocular)$Skin
1605691$Gastrointestinal infections	site unspecified$Gastr
1606007$Scleroderma and associated disorders$Immun
1606140$Lower respiratory tract neoplasms$Resp
1619717$Bereavement issues$SocCi
1627116$Trichomonas infections$Infec
1649145$Reproductive neoplasms male benign NEC$Neopl
1658856$Diabetic complications neurological$Endo
1665059$Reproductive neoplasms male malignant NEC$Neopl
1665087$Male genital tract therapeutic procedures NEC$Surg
1682562$Failed labour$Preg
1690486$Haematological disorders congenital NEC$Cong
1699471$Bone metabolism disorders$Metab
1711394$Extraskeletal chondrosarcomas$Neopl
1714787$Francisella infections$Infec
1747879$Cranial nerve therapeutic procedures$Surg
1769627$Genitourinary neoplasms malignancy and gender unspecified$Neopl
1780982$Lens disorders congenital$Cong
1797777$Plasmodia infections$Infec
1808385$Rhabdomyosarcomas$Neopl
1819549$Pulmonary hypertensions$Vasc
1819886$Lymphoplasmacytoid lymphomas/immunocytomas$Neopl
1842635$Mesenchymomas malignant$Neopl
1860308$Fibrosarcomas malignant$Neopl
1866365$Pharyngeal disorders congenital$Cong
1868235$Upper respiratory tract infections NEC$Resp
1869389$Bruising	ecchymosis and purpura$Vasc
1870034$Choroid and conjunctival therapeutic procedures$Surg
1871980$Nervous system autoimmune disorders$Immun
1871981$Optic nerve infections and inflammations$Eye
1872171$Myeloproliferative disorders (excl leukaemias)$Blood
1881750$Femoral hernias$Gastr
1883017$Inborn errors of steroid synthesis$Cong
1888676$Reproductive neoplasms female benign NEC$Neopl
1888774$Lacrimal system disorders congenital$Cong
1888779$Developmental disorders cognitive$Nerv
1892960$Glossopharyngeal nerve disorders$Nerv
1896533$Pancreatic radiotherapies$Surg
1896655$Breast radiotherapies$Surg
1903159$Intellectual disabilities$Psych
1908252$Neonatal hypoxia and asphyxia$Preg
1942885$Mastoid disorders$Ear
1978781$Babesia infections$Infec
1998534$Optic nerve and optic disc disorders congenital$Cong
2003833$Lymphatic system disorders congenital$Cong
2006131$Amnestic disorders$Psych
2010760$Leukodystrophies$Nerv
2011452$Female reproductive neoplasms malignant NEC$Neopl
2011760$Visual field disorders$Eye
2027779$Bone radiotherapies$Surg
2072756$Aneurysms and dissections site specific NEC$Vasc
2098857$Dementia NEC$Psych
2102847$Poliomyelitis viral infections$Infec
2133776$Pituitary neoplasms$Endo
2138997$Factitious disorders$Psych
2150855$Primary mediastinal large B-cell lymphomas$Neopl
2174255$Angioedemas$Immun
2190071$Sleep phase rhythm disturbances$Psych
2202651$Endocrine abnormalities of puberty$Endo
2204926$Rabies viral infections$Infec
2207088$Alveolar soft part sarcomas$Neopl
2215118$Inherited neuropathies$Nerv
2225545$Personality disorders with eccentric behaviour (Cluster A)$Psych
2230858$Respiratory tract infections NEC$Resp
2230859$Nervous system infections NEC$Nerv
2241344$Brain radiotherapies$Surg
2246146$Iris and ciliary body bleeding and vascular disorders$Eye
2250556$Gastrointestinal necrosis and vascular insufficiency$Vasc
2258648$Leptospira infections$Infec
2279878$Oral cavity disorders congenital NEC$Cong
2280285$Non-Hodgkin's lymphomas unspecified histology indolent$Neopl
2287241$Non-site specific cartilage disorders congenital$Cong
2296279$Joint dislocations$Musc
2302354$Neonatal gastrointestinal disorders$Preg
2320200$Blastomyces infections$Infec
2322778$Respiratory tract disorders congenital NEC$Cong
2336884$Female reproductive tract disorders congenital$Cong
2339015$Skin and subcutaneous tissue bacterial infections$Skin
2339782$Implant and catheter site reactions$Inj&P
2341675$Inborn errors of amino acid metabolism$Metab
2342819$Gastrointestinal neoplasms NEC$Gastr
2343112$Orbital infections	inflammations and irritations$Eye
2359143$Nervous system haemorrhagic disorders$Vasc
2366251$Bacterial lower respiratory tract infections$Resp
2373908$Trace metal disorders NEC$Metab
2381893$Cerebrovascular and spinal necrosis and vascular insufficiency$Vasc
2390319$Skin neoplasms benign$Skin
2390321$Vascular neoplasms$Vasc
2397576$Infancy	childhood and adolescence psychiatric disorders NEC$Psych
2448696$Biochemical markers of bone metabolism$Inv
2475737$Malignant hepatobiliary neoplasms$Hepat
2475991$Myelodysplastic syndromes$Blood
2478822$Plasma cell myelomas$Blood
2481942$Postpartum psychiatric disorders$Preg
2483209$Fungal lower respiratory tract infections$Resp
2484117$Inflammatory disorders following infection$Infec
2485199$Rheumatoid arthritis and associated conditions$Immun
2486201$Specific cognitive ability disturbances$Psych
2488619$Disturbances in initiating and maintaining sleep$Nerv
2494996$Malignant oral cavity neoplasms$Gastr
2496233$Peritoneal infections$Gastr
2505115$Encephalitis of viral origin$Nerv
2507245$Malignant intestinal neoplasms$Gastr
2512836$Traumatic central nervous system haemorrhages$Nerv
2542275$Protozoal infections NEC$Infec
2547061$Malignant musculoskeletal and connective tissue neoplasms$Musc
2553672$Capnocytophaga infections$Infec
2559964$Blood autoimmune disorders$Immun
2562038$Device electrical issues$Prod
2567392$Hepatic viral infections$Hepat
2594992$Oropharyngeal	nasopharyngeal and tonsillar neoplasms benign$Neopl
2602172$Application and instillation site reactions$Inj&P
2603423$Peritoneal fluid and membrane function analyses$Inv
2624053$Musculoskeletal and connective tissue disorders of limbs congenital$Musc
2627563$Intestinal T-cell lymphomas$Blood
2628980$Reproductive system haemorrhages$Vasc
2637366$Streptobacillus infections$Infec
2637606$Iron metabolism disorders NEC$Metab
2646618$Brief psychotic disorder$Psych
2658124$Pancreatic neoplasms$Gastr
2675529$Skin cysts and polyps$Neopl
2681463$Sleep apnoeas$Nerv
2695977$Skin autoimmune disorders NEC$Immun
2708259$Coronary necrosis and vascular insufficiency$Vasc
2747546$Skin and subcutaneous tissue fungal infections$Skin
2753633$Gastric and gastroenteric infections$Gastr
2760058$Paracoccidioides infections$Infec
2783387$Pregnancy associated hypertension$Vasc
2789410$Pulmonary radiotherapies$Surg
2802105$Occupational parenchymal lung disorders$Resp
2807797$Ocular cysts and polyps$Eye
2828097$Injection site reactions$Inj&P
2837770$Lymphomas unspecified NEC$Blood
2851915$Nodal marginal zone B-cell lymphomas$Neopl
2864724$Penile neoplasms$Repro
2875568$Urticarias$Immun
2876206$Bone and joint infections (excl arthritis)$Musc
2890186$Diabetes mellitus (incl subtypes)$Endo
2929993$Dyspnoeas$Card
2941353$Muscular autoimmune disorders$Immun
2941356$Myasthenia gravis and related conditions$Musc
2948703$Respiratory complications associated with device$Genrl
2951140$Multiple endocrine neoplasias$Neopl
2951142$Multiple endocrine neoplasia syndromes$Endo
2961928$Malignant miscellaneous gastrointestinal neoplasms$Gastr
2962946$Musculoskeletal necrosis and vascular insufficiency$Vasc
2975545$Histiocytoses$Blood
2980914$Musculoskeletal disorders congenital NEC$Musc
2982378$Anal	rectal	perianal and perirectal infections$Gastr
2988557$Pleural neoplasms$Resp
3001140$Red cell membrane and enzyme abnormalities$Blood
3005000$Cerebrovascular and spinal vascular disorders NEC$Vasc
3010993$Infusion site reactions$Inj&P
3026853$Viral infections congenital$Cong
