# Supplementary material for: Data mining methodology for response to hypertension symptomology—application to COVID-19-related pharmacovigilance
Source: eLife. 2021 Nov 23;10:e70734. doi: 10.7554/eLife.70734 (PMC8754433; doi:10.7554/eLife.70734)
Supplement: Source data 1. [file elife-70734-supp10.zip › Source data/arcdiagram/hypts_EBGM_hlt.csv]

var1$"var2"$"N"$"E"$"RR"$"PRR"$"ebgm"$"QUANT_05"$"QUANT_95"
1$"ACEBUTOLOL"$"ABDOMINAL AND GASTROINTESTINAL INFECTIONS"$2$5.62151617673701$0.36$0.36$0.53$0.23$1.08
2$"ACEBUTOLOL"$"ABNORMAL BEHAVIOUR NEC"$10$0.840728974876447$11.89$12.06$7.83$2.68$16.76
3$"ACEBUTOLOL"$"ACCIDENTAL EXPOSURES TO PRODUCT"$2$0.434730584334329$4.6$4.62$1.39$0.6$2.84
4$"ACEBUTOLOL"$"ACUTE AND CHRONIC PANCREATITIS"$10$3.88384306521675$2.57$2.58$1.87$1.15$2.91
5$"ACEBUTOLOL"$"ACUTE AND CHRONIC THYROIDITIS"$2$0.227359098703586$8.8$8.88$1.49$0.65$3.08
6$"ACEBUTOLOL"$"ADRENAL CORTICAL HYPERFUNCTIONS"$1$0.286072712105061$3.5$3.51$1.13$0.44$2.51
7$"ACEBUTOLOL"$"ADVERSE EFFECT ABSENT"$1$0.843227426510552$1.19$1.19$0.95$0.37$2.12
8$"ACEBUTOLOL"$"ALLERGIC CONDITIONS NEC"$2$5.23800385090184$0.38$0.38$0.55$0.24$1.13
9$"ACEBUTOLOL"$"ALLERGIES TO FOODS	FOOD ADDITIVES	DRUGS AND OTHER CHEMICALS"$4$3.70520377337822$1.08$1.08$0.99$0.5$1.81
10$"ACEBUTOLOL"$"ALOPECIAS"$4$4.26485693941781$0.94$0.94$0.92$0.46$1.67
11$"ACEBUTOLOL"$"ALZHEIMER'S DISEASE (INCL SUBTYPES)"$1$0.540914778783806$1.85$1.85$1.04$0.4$2.31
12$"ACEBUTOLOL"$"ANAEMIAS DUE TO CHRONIC DISORDERS"$1$1.01062368599561$0.99$0.99$0.91$0.35$2.02
13$"ACEBUTOLOL"$"ANAEMIAS HAEMOLYTIC NEC"$1$0.394755358188644$2.53$2.54$1.09$0.42$2.42
14$"ACEBUTOLOL"$"ANAEMIAS NEC"$18$13.542857082668$1.33$1.33$1.25$0.86$1.78
15$"ACEBUTOLOL"$"ANAESTHETIC AND ALLIED PROCEDURAL COMPLICATIONS"$28$0.192380775826111$145.54$177.67$109.83$79.48$148.7
16$"ACEBUTOLOL"$"ANAL AND RECTAL DISORDERS NEC"$2$0.333543293153063$6$6.03$1.44$0.62$2.95
17$"ACEBUTOLOL"$"ANAL AND RECTAL PAINS"$1$0.23860213105706$4.19$4.21$1.15$0.44$2.55
18$"ACEBUTOLOL"$"ANAPHYLACTIC AND ANAPHYLACTOID RESPONSES"$3$1.67521182066763$1.79$1.79$1.22$0.58$2.34
19$"ACEBUTOLOL"$"ANGIOEDEMAS"$8$6.95943702680042$1.15$1.15$1.07$0.63$1.74
20$"ACEBUTOLOL"$"ANTERIOR PITUITARY HYPERFUNCTION"$1$0.0537167101332648$18.62$19.04$1.23$0.47$2.75
21$"ACEBUTOLOL"$"ANXIETY SYMPTOMS"$11$13.1218679823212$0.84$0.84$0.85$0.53$1.3
22$"ACEBUTOLOL"$"AORTIC ANEURYSMS AND DISSECTIONS"$1$0.724550973890548$1.38$1.38$0.98$0.38$2.19
23$"ACEBUTOLOL"$"APOCRINE AND ECCRINE GLAND DISORDERS"$4$6.24363063362924$0.64$0.64$0.71$0.36$1.3
24$"ACEBUTOLOL"$"APPETITE DISORDERS"$5$12.6521590751094$0.4$0.39$0.48$0.26$0.85
25$"ACEBUTOLOL"$"APPLICATION AND INSTILLATION SITE REACTIONS"$2$1.73392543406911$1.15$1.15$0.99$0.43$2.01
26$"ACEBUTOLOL"$"ARTERIAL THERAPEUTIC PROCEDURES (EXCL AORTIC)"$1$1.00437755691035$1$1$0.91$0.35$2.03
27$"ACEBUTOLOL"$"ARTHROPATHIES NEC"$2$4.7245720400932$0.42$0.42$0.59$0.26$1.21
28$"ACEBUTOLOL"$"ASTHENIC CONDITIONS"$36$58.8697666286071$0.61$0.61$0.62$0.47$0.81
29$"ACEBUTOLOL"$"AUTOIMMUNITY ANALYSES"$3$0.419739874529697$7.15$7.2$1.72$0.81$3.35
30$"ACEBUTOLOL"$"AUTONOMIC NERVOUS SYSTEM DISORDERS"$1$0.422238326163802$2.37$2.37$1.08$0.41$2.4
31$"ACEBUTOLOL"$"BACTERIA IDENTIFICATION AND SEROLOGY (EXCL MYCOBACTERIA)"$1$0.714557167354127$1.4$1.4$0.99$0.38$2.2
32$"ACEBUTOLOL"$"BACTERIAL INFECTIONS NEC"$1$6.1549356006185$0.16$0.16$0.38$0.14$0.86
33$"ACEBUTOLOL"$"BEHAVIOUR AND SOCIALISATION DISTURBANCES"$2$1.56028304549878$1.28$1.28$1.03$0.44$2.09
34$"ACEBUTOLOL"$"BENIGN NEOPLASMS GASTROINTESTINAL (EXCL ORAL CAVITY)"$1$2.01500124290596$0.5$0.5$0.72$0.28$1.6
35$"ACEBUTOLOL"$"BILE DUCT INFECTIONS AND INFLAMMATIONS"$3$0.553407036954333$5.42$5.45$1.64$0.77$3.17
36$"ACEBUTOLOL"$"BLADDER AND URETHRAL SYMPTOMS"$7$7.27299270688064$0.96$0.96$0.94$0.54$1.56
37$"ACEBUTOLOL"$"BLADDER DISORDERS NEC"$5$0.7020649091836$7.12$7.18$2.19$1.13$4.02
38$"ACEBUTOLOL"$"BLOOD GAS AND ACID BASE ANALYSES"$3$8.2111612954872$0.37$0.37$0.5$0.23$0.95
39$"ACEBUTOLOL"$"BLOOD PRESSURE DISORDERS NEC"$6$5.03313081690521$1.19$1.19$1.08$0.6$1.84
40$"ACEBUTOLOL"$"BODY TEMPERATURE ALTERED"$1$0.637105166696862$1.57$1.57$1.01$0.39$2.24
41$"ACEBUTOLOL"$"BONE AND JOINT INJURIES NEC"$1$1.50781556118257$0.66$0.66$0.8$0.31$1.79
42$"ACEBUTOLOL"$"BONE DISORDERS NEC"$2$3.07184628413251$0.65$0.65$0.76$0.33$1.55
43$"ACEBUTOLOL"$"BONE RELATED SIGNS AND SYMPTOMS"$1$7.66774806506929$0.13$0.13$0.32$0.12$0.73
44$"ACEBUTOLOL"$"BORRELIAL INFECTIONS"$1$0.121174904254109$8.25$8.33$1.19$0.46$2.67
45$"ACEBUTOLOL"$"BREAST AND NIPPLE NEOPLASMS MALIGNANT"$2$2.79576737856388$0.72$0.72$0.8$0.35$1.63
46$"ACEBUTOLOL"$"BREAST NEOPLASMS UNSPECIFIED MALIGNANCY"$1$0.0424736777797908$23.54$24.23$1.24$0.47$2.77
47$"ACEBUTOLOL"$"BREATHING ABNORMALITIES"$22$58.276384365507$0.38$0.38$0.4$0.28$0.55
48$"ACEBUTOLOL"$"BRONCHOSPASM AND OBSTRUCTION"$4$10.3348451844767$0.39$0.39$0.49$0.25$0.9
49$"ACEBUTOLOL"$"BULLOUS CONDITIONS"$7$4.46598229596329$1.57$1.57$1.3$0.74$2.16
50$"ACEBUTOLOL"$"BURSAL DISORDERS"$1$0.475955036297067$2.1$2.1$1.06$0.41$2.36
51$"ACEBUTOLOL"$"CALCIUM METABOLISM DISORDERS"$2$1.54654156151121$1.29$1.29$1.03$0.45$2.1
52$"ACEBUTOLOL"$"CARBOHYDRATE TOLERANCE ANALYSES (INCL DIABETES)"$5$8.02502664874635$0.62$0.62$0.69$0.37$1.21
53$"ACEBUTOLOL"$"CARDIAC AND VASCULAR PROCEDURAL COMPLICATIONS"$1$0.62711136016044$1.59$1.6$1.01$0.39$2.25
54$"ACEBUTOLOL"$"CARDIAC AUSCULTATORY INVESTIGATIONS"$1$0.563400843490754$1.77$1.78$1.03$0.4$2.3
55$"ACEBUTOLOL"$"CARDIAC CONDUCTION DISORDERS"$16$2.87321937922114$5.57$5.6$3.39$2.21$5.38
56$"ACEBUTOLOL"$"CARDIAC DISORDERS NEC"$4$5.3579295293389$0.75$0.75$0.79$0.4$1.44
57$"ACEBUTOLOL"$"CARDIAC FUNCTION DIAGNOSTIC PROCEDURES"$1$1.28295491411309$0.78$0.78$0.85$0.33$1.89
58$"ACEBUTOLOL"$"CARDIAC SEPTAL DEFECTS CONGENITAL"$1$0.732046328792864$1.37$1.37$0.98$0.38$2.18
59$"ACEBUTOLOL"$"CARDIAC SIGNS AND SYMPTOMS NEC"$3$9.03939801219312$0.33$0.33$0.46$0.22$0.88
60$"ACEBUTOLOL"$"CARDIOMYOPATHIES"$4$1.04810046050719$3.82$3.83$1.69$0.85$3.09
61$"ACEBUTOLOL"$"CATARACT CONDITIONS"$1$2.94942215406135$0.34$0.34$0.6$0.23$1.34
62$"ACEBUTOLOL"$"CELL METABOLISM DISORDERS NEC"$2$0.136165614058741$14.69$14.94$1.56$0.66$3.26
63$"ACEBUTOLOL"$"CENTRAL NERVOUS SYSTEM AND SPINAL INFECTIONS"$1$0.490945746101699$2.04$2.04$1.06$0.41$2.35
64$"ACEBUTOLOL"$"CENTRAL NERVOUS SYSTEM HAEMORRHAGES AND CEREBROVASCULAR ACCIDENTS"$33$15.8251926504232$2.09$2.09$1.9$1.43$2.49
65$"ACEBUTOLOL"$"CENTRAL NERVOUS SYSTEM VASCULAR DISORDERS NEC"$2$1.08058033175056$1.85$1.85$1.15$0.5$2.35
66$"ACEBUTOLOL"$"CEREBRAL INJURIES NEC"$14$1.65272575596068$8.47$8.55$5.49$2.7$11.15
67$"ACEBUTOLOL"$"CERVIX DISORDERS NEC"$1$0.0612120650355808$16.34$16.66$1.22$0.47$2.74
68$"ACEBUTOLOL"$"CHEMISTRY ANALYSES NEC"$1$0.256091292495797$3.9$3.92$1.14$0.44$2.53
69$"ACEBUTOLOL"$"CHOLECYSTITIS AND CHOLELITHIASIS"$3$3.35167286715231$0.9$0.89$0.89$0.42$1.7
70$"ACEBUTOLOL"$"CHOLESTASIS AND JAUNDICE"$21$3.50907532010095$5.98$6.02$4.05$2.68$6.67
71$"ACEBUTOLOL"$"CHOLESTEROL ANALYSES"$2$3.46660164232116$0.58$0.58$0.71$0.31$1.45
72$"ACEBUTOLOL"$"CHOROID AND VITREOUS HAEMORRHAGES AND VASCULAR DISORDERS"$1$0.13116871079053$7.62$7.69$1.19$0.45$2.65
73$"ACEBUTOLOL"$"CHOROID AND VITREOUS STRUCTURAL CHANGE	DEPOSIT AND DEGENERATION"$1$0.502188778455173$1.99$1.99$1.05$0.41$2.34
74$"ACEBUTOLOL"$"CIRCULATORY COLLAPSE AND SHOCK"$4$3.24673789851989$1.23$1.23$1.07$0.54$1.95
75$"ACEBUTOLOL"$"CLOSTRIDIA INFECTIONS"$1$2.03998575924701$0.49$0.49$0.72$0.28$1.59
76$"ACEBUTOLOL"$"COAGULATION AND BLEEDING ANALYSES"$7$3.3229406733601$2.11$2.11$1.55$0.88$2.56
77$"ACEBUTOLOL"$"COAGULOPATHIES"$6$1.68895330465521$3.55$3.56$1.89$1.04$3.23
78$"ACEBUTOLOL"$"COLITIS (EXCL INFECTIVE)"$6$3.95255048515465$1.52$1.52$1.25$0.69$2.14
79$"ACEBUTOLOL"$"COLORECTAL NEOPLASMS MALIGNANT"$3$1.3329239467952$2.25$2.25$1.32$0.63$2.54
80$"ACEBUTOLOL"$"COMA STATES"$17$1.93255233898048$8.8$8.88$6.92$3.39$11.82
81$"ACEBUTOLOL"$"CONDITIONS ASSOCIATED WITH ABNORMAL GAS EXCHANGE"$5$4.55967423224224$1.1$1.1$1.01$0.54$1.78
82$"ACEBUTOLOL"$"CONFUSION AND DISORIENTATION"$14$7.90884864776045$1.77$1.77$1.54$1.01$2.27
83$"ACEBUTOLOL"$"COORDINATION AND BALANCE DISTURBANCES"$34$5.04937075252689$6.73$6.78$5.74$3.84$8.3
84$"ACEBUTOLOL"$"CORONARY ARTERY DISORDERS NEC"$3$3.73268674135338$0.8$0.8$0.84$0.4$1.6
85$"ACEBUTOLOL"$"CORTICAL DYSFUNCTION NEC"$2$1.51031401281668$1.32$1.32$1.04$0.45$2.11
86$"ACEBUTOLOL"$"COUGHING AND ASSOCIATED SYMPTOMS"$10$22.1937458657577$0.45$0.45$0.5$0.31$0.78
87$"ACEBUTOLOL"$"CYTOMEGALOVIRAL INFECTIONS"$2$0.450970519956014$4.43$4.45$1.38$0.6$2.83
88$"ACEBUTOLOL"$"DEATH AND SUDDEN DEATH"$12$32.7284671809629$0.37$0.37$0.41$0.26$0.62
89$"ACEBUTOLOL"$"DEMENTIA (EXCL ALZHEIMER'S TYPE)"$11$0.931922459521292$11.8$11.97$8.62$3.05$16.67
90$"ACEBUTOLOL"$"DENTAL AND PERIODONTAL INFECTIONS AND INFLAMMATIONS"$1$0.339789422238326$2.94$2.95$1.11$0.42$2.46
91$"ACEBUTOLOL"$"DENTAL DISORDERS NEC"$1$0.890698007558554$1.12$1.12$0.94$0.36$2.09
92$"ACEBUTOLOL"$"DEPRESSIVE DISORDERS"$2$6.93695096209347$0.29$0.29$0.46$0.2$0.93
93$"ACEBUTOLOL"$"DERMAL AND EPIDERMAL CONDITIONS NEC"$3$7.85138426017603$0.38$0.38$0.51$0.24$0.98
94$"ACEBUTOLOL"$"DERMATITIS AND ECZEMA"$5$4.07122693777465$1.23$1.23$1.09$0.57$1.91
95$"ACEBUTOLOL"$"DERMATITIS ASCRIBED TO SPECIFIC AGENT"$23$2.56466060240913$8.97$9.06$8.13$4.78$11.87
96$"ACEBUTOLOL"$"DEVICE ISSUES NEC"$1$5.50783662738522$0.18$0.18$0.41$0.16$0.93
97$"ACEBUTOLOL"$"DEVICE MALFUNCTION EVENTS NEC"$1$2.84198873379482$0.35$0.35$0.61$0.23$1.37
98$"ACEBUTOLOL"$"DIABETES MELLITUS (INCL SUBTYPES)"$18$7.28673419086822$2.47$2.47$2.03$1.39$2.88
99$"ACEBUTOLOL"$"DIARRHOEA (EXCL INFECTIVE)"$25$30.9408250367605$0.81$0.81$0.81$0.59$1.1
100$"ACEBUTOLOL"$"DISABILITY ISSUES"$1$3.65773319233022$0.27$0.27$0.53$0.2$1.19
101$"ACEBUTOLOL"$"DISORDERS OF PURINE METABOLISM"$2$2.17864982493986$0.92$0.92$0.9$0.39$1.83
102$"ACEBUTOLOL"$"DISTURBANCES IN CONSCIOUSNESS NEC"$49$28.438625725204$1.72$1.72$1.65$1.3$2.06
103$"ACEBUTOLOL"$"DISTURBANCES IN INITIATING AND MAINTAINING SLEEP"$7$9.79517963150998$0.71$0.71$0.75$0.43$1.24
104$"ACEBUTOLOL"$"DIVERTICULA"$3$2.21112969618323$1.36$1.36$1.09$0.51$2.09
105$"ACEBUTOLOL"$"DUODENAL ULCERS AND PERFORATION"$4$0.913184072265502$4.38$4.4$1.75$0.88$3.21
106$"ACEBUTOLOL"$"DYSKINESIAS AND MOVEMENT DISORDERS NEC"$4$3.48284157794284$1.15$1.15$1.03$0.52$1.88
107$"ACEBUTOLOL"$"DYSPEPTIC SIGNS AND SYMPTOMS"$3$5.79765701694144$0.52$0.52$0.64$0.3$1.22
108$"ACEBUTOLOL"$"ECG INVESTIGATIONS"$7$2.43599034325271$2.87$2.88$1.81$1.03$3
109$"ACEBUTOLOL"$"ELECTROLYTE IMBALANCE NEC"$1$1.03061129906845$0.97$0.97$0.91$0.35$2.01
110$"ACEBUTOLOL"$"ELEVATED CHOLESTEROL"$1$0.500939552638121$2$2$1.05$0.41$2.34
111$"ACEBUTOLOL"$"ELEVATED TRIGLYCERIDES"$1$0.272331228117482$3.67$3.68$1.13$0.44$2.52
112$"ACEBUTOLOL"$"EMOTIONAL AND MOOD DISTURBANCES NEC"$2$3.9987718403856$0.5$0.5$0.66$0.28$1.34
113$"ACEBUTOLOL"$"ENCEPHALOPATHIES NEC"$10$1.39038833437962$7.19$7.25$3.29$1.87$7.26
114$"ACEBUTOLOL"$"ENCEPHALOPATHIES TOXIC AND METABOLIC"$1$1.00062987945919$1$1$0.91$0.35$2.03
115$"ACEBUTOLOL"$"ENTEROCOCCAL INFECTIONS"$3$0.229857550337691$13.05$13.25$1.9$0.86$3.92
116$"ACEBUTOLOL"$"EOSINOPHILIC DISORDERS"$1$0.745787812780444$1.34$1.34$0.98$0.38$2.18
117$"ACEBUTOLOL"$"ERECTION AND EJACULATION CONDITIONS AND DISORDERS"$1$1.1930106552853$0.84$0.84$0.87$0.34$1.93
118$"ACEBUTOLOL"$"ERYTHEMAS"$4$6.09372353558292$0.66$0.66$0.73$0.37$1.32
119$"ACEBUTOLOL"$"ESCHERICHIA INFECTIONS"$4$0.778267684023813$5.14$5.17$1.82$0.91$3.36
120$"ACEBUTOLOL"$"EXFOLIATIVE CONDITIONS"$3$1.98377059747964$1.51$1.51$1.14$0.54$2.19
121$"ACEBUTOLOL"$"EXPOSURES ASSOCIATED WITH PREGNANCY	DELIVERY AND LACTATION"$2$3.90383067828959$0.51$0.51$0.67$0.29$1.35
122$"ACEBUTOLOL"$"EYE MOVEMENT DISORDERS"$1$0.0811996781084235$12.32$12.49$1.21$0.47$2.71
123$"ACEBUTOLOL"$"FACIAL CRANIAL NERVE DISORDERS"$1$0.780766135657919$1.28$1.28$0.97$0.37$2.15
124$"ACEBUTOLOL"$"FAECAL ABNORMALITIES NEC"$2$2.27359098703586$0.88$0.88$0.88$0.38$1.8
125$"ACEBUTOLOL"$"FEAR SYMPTOMS AND PHOBIC DISORDERS (INCL SOCIAL PHOBIA)"$1$1.02311594416614$0.98$0.98$0.91$0.35$2.02
126$"ACEBUTOLOL"$"FEBRILE DISORDERS"$11$13.1468524986623$0.84$0.84$0.84$0.53$1.3
127$"ACEBUTOLOL"$"FEELINGS AND SENSATIONS NEC"$5$19.3367664221583$0.26$0.26$0.34$0.17$0.59
128$"ACEBUTOLOL"$"FLATULENCE	BLOATING AND DISTENSION"$2$7.04438438236$0.28$0.28$0.45$0.19$0.93
129$"ACEBUTOLOL"$"FOETAL COMPLICATIONS NEC"$1$0.158651678765689$6.3$6.35$1.18$0.45$2.62
130$"ACEBUTOLOL"$"FRACTURE COMPLICATIONS"$1$0.108682646083582$9.2$9.3$1.2$0.46$2.68
131$"ACEBUTOLOL"$"FUNGAL INFECTIONS NEC"$2$1.83011582198216$1.09$1.09$0.97$0.42$1.97
132$"ACEBUTOLOL"$"GAIT DISTURBANCES"$6$9.60654653313503$0.62$0.62$0.68$0.38$1.16
133$"ACEBUTOLOL"$"GALLBLADDER DISORDERS NEC"$1$1.20550291345583$0.83$0.83$0.87$0.34$1.93
134$"ACEBUTOLOL"$"GASTRIC ULCERS AND PERFORATION"$3$2.23236653507312$1.34$1.34$1.09$0.51$2.08
135$"ACEBUTOLOL"$"GASTRITIS (EXCL INFECTIVE)"$4$2.16865601840343$1.84$1.85$1.3$0.66$2.38
136$"ACEBUTOLOL"$"GASTROINTESTINAL AND ABDOMINAL PAINS (EXCL ORAL AND THROAT)"$14$17.9626180234003$0.78$0.78$0.79$0.52$1.17
137$"ACEBUTOLOL"$"GASTROINTESTINAL ATONIC AND HYPOMOTILITY DISORDERS NEC"$44$13.5953245669842$3.24$3.25$2.84$2.21$3.6
138$"ACEBUTOLOL"$"GASTROINTESTINAL DISORDERS NEC"$7$4.79078100839699$1.46$1.46$1.25$0.71$2.06
139$"ACEBUTOLOL"$"GASTROINTESTINAL DYSKINETIC DISORDERS"$2$0.778267684023813$2.57$2.57$1.25$0.54$2.55
140$"ACEBUTOLOL"$"GASTROINTESTINAL INFLAMMATORY DISORDERS NEC"$1$1.33792085006341$0.75$0.75$0.84$0.32$1.86
141$"ACEBUTOLOL"$"GASTROINTESTINAL MUCOSAL DYSTROPHIES AND SECRETION DISORDERS"$1$1.22798897816277$0.81$0.81$0.86$0.33$1.91
142$"ACEBUTOLOL"$"GASTROINTESTINAL NECROSIS AND GANGRENE (EXCL GANGRENOUS HERNIA)"$2$0.0999380653642136$20.01$20.5$1.6$0.68$3.39
143$"ACEBUTOLOL"$"GASTROINTESTINAL NEOPLASMS MALIGNANCY UNSPECIFIED NEC"$1$0.196128453277269$5.1$5.12$1.16$0.45$2.59
144$"ACEBUTOLOL"$"GASTROINTESTINAL NEOPLASMS MALIGNANT NEC"$1$0.278577357202745$3.59$3.6$1.13$0.44$2.52
145$"ACEBUTOLOL"$"GASTROINTESTINAL SIGNS AND SYMPTOMS NEC"$8$10.8407816403831$0.74$0.74$0.77$0.45$1.24
146$"ACEBUTOLOL"$"GASTROINTESTINAL STENOSIS AND OBSTRUCTION NEC"$1$2.3148154389986$0.43$0.43$0.68$0.26$1.5
147$"ACEBUTOLOL"$"GASTROINTESTINAL ULCERS AND PERFORATION	SITE UNSPECIFIED"$1$0.429733681066118$2.33$2.33$1.08$0.41$2.39
148$"ACEBUTOLOL"$"GASTROINTESTINAL VASCULAR OCCLUSION AND INFARCTION"$2$0.454718197407172$4.4$4.42$1.38$0.6$2.82
149$"ACEBUTOLOL"$"GENERAL NUTRITIONAL DISORDERS NEC"$7$3.73393596717043$1.87$1.88$1.45$0.82$2.4
150$"ACEBUTOLOL"$"GENERAL SIGNS AND SYMPTOMS NEC"$34$49.2607216438379$0.69$0.69$0.7$0.53$0.91
151$"ACEBUTOLOL"$"GENERALISED TONIC-CLONIC SEIZURES"$1$0.418490648712644$2.39$2.39$1.08$0.42$2.4
152$"ACEBUTOLOL"$"GESTATIONAL AGE AND WEIGHT CONDITIONS"$1$0.871959620302764$1.15$1.15$0.94$0.37$2.1
153$"ACEBUTOLOL"$"GINGIVAL HAEMORRHAGES"$2$0.760778522585076$2.63$2.63$1.26$0.54$2.56
154$"ACEBUTOLOL"$"HAEMATOLOGICAL DISORDERS"$1$0.610871424538756$1.64$1.64$1.02$0.4$2.26
155$"ACEBUTOLOL"$"HAEMORRHAGES NEC"$7$5.97754553459702$1.17$1.17$1.08$0.62$1.78
156$"ACEBUTOLOL"$"HAEMORRHOIDS AND GASTROINTESTINAL VARICES (EXCL OESOPHAGEAL)"$1$2.50594698900766$0.4$0.4$0.65$0.25$1.45
157$"ACEBUTOLOL"$"HALLUCINATIONS (EXCL SLEEP-RELATED)"$5$2.30482163246218$2.17$2.17$1.46$0.78$2.57
158$"ACEBUTOLOL"$"HEADACHES NEC"$8$34.1051140313549$0.23$0.23$0.28$0.16$0.46
159$"ACEBUTOLOL"$"HEARING LOSSES"$2$3.15429518805799$0.63$0.63$0.75$0.32$1.53
160$"ACEBUTOLOL"$"HEART FAILURES NEC"$11$16.1025207818089$0.68$0.68$0.71$0.45$1.09
161$"ACEBUTOLOL"$"HEART RATE AND PULSE INVESTIGATIONS"$5$9.67775240470703$0.52$0.52$0.6$0.32$1.05
162$"ACEBUTOLOL"$"HEPATIC AND HEPATOBILIARY DISORDERS NEC"$1$2.62462344162766$0.38$0.38$0.64$0.25$1.42
163$"ACEBUTOLOL"$"HEPATIC FAILURE AND ASSOCIATED DISORDERS"$1$1.87508795139606$0.53$0.53$0.74$0.29$1.65
164$"ACEBUTOLOL"$"HEPATIC FIBROSIS AND CIRRHOSIS"$3$1.41162517326952$2.13$2.13$1.3$0.62$2.49
165$"ACEBUTOLOL"$"HEPATIC NEOPLASMS MALIGNANT"$2$0.849473555595815$2.35$2.36$1.23$0.53$2.51
166$"ACEBUTOLOL"$"HEPATIC VASCULAR DISORDERS"$1$0.728298651341706$1.37$1.37$0.98$0.38$2.19
167$"ACEBUTOLOL"$"HEPATITIS VIRAL INFECTIONS"$3$0.543413230417911$5.52$5.55$1.65$0.78$3.18
168$"ACEBUTOLOL"$"HEPATOBILIARY AND SPLEEN INFECTIONS"$1$0.381013874201064$2.62$2.63$1.09$0.42$2.43
169$"ACEBUTOLOL"$"HEPATOBILIARY NEOPLASMS BENIGN"$1$0.0762027748402129$13.12$13.32$1.22$0.47$2.72
170$"ACEBUTOLOL"$"HEPATOBILIARY SIGNS AND SYMPTOMS"$3$0.941916266057713$3.18$3.19$1.47$0.69$2.81
171$"ACEBUTOLOL"$"HEPATOCELLULAR DAMAGE AND HEPATITIS NEC"$38$6.33107644082293$6$6.04$4.94$3.55$7.05
172$"ACEBUTOLOL"$"HERPES VIRAL INFECTIONS"$1$2.68833395829735$0.37$0.37$0.63$0.24$1.4
173$"ACEBUTOLOL"$"HYPERGLYCAEMIC CONDITIONS NEC"$2$2.44223647233797$0.82$0.82$0.85$0.37$1.74
174$"ACEBUTOLOL"$"HYPERKERATOSES"$1$0.377266196749906$2.65$2.66$1.09$0.42$2.43
175$"ACEBUTOLOL"$"HYPERPARATHYROID DISORDERS"$2$0.600877618002334$3.33$3.34$1.32$0.57$2.69
176$"ACEBUTOLOL"$"HYPOGLYCAEMIC CONDITIONS NEC"$3$3.17053512367968$0.95$0.95$0.92$0.43$1.75
177$"ACEBUTOLOL"$"IMMUNE AND ASSOCIATED CONDITIONS NEC"$10$1.25422272032088$7.97$8.04$3.66$1.96$9.1
178$"ACEBUTOLOL"$"IMMUNOLOGY SKIN TESTS NEC"$3$0.0249845163410534$120.07$141.09$7.3$1.1$63.55
179$"ACEBUTOLOL"$"IMPLANT AND CATHETER SITE REACTIONS"$1$2.64710950633461$0.38$0.38$0.63$0.25$1.41
180$"ACEBUTOLOL"$"INCREASED INTRACRANIAL PRESSURE DISORDERS"$1$0.483450391199383$2.07$2.07$1.06$0.41$2.35
181$"ACEBUTOLOL"$"INFECTIONS NEC"$7$12.7446017855713$0.55$0.55$0.61$0.35$1.01
182$"ACEBUTOLOL"$"INFECTIOUS TRANSMISSIONS"$1$0.177390066021479$5.64$5.67$1.17$0.45$2.61
183$"ACEBUTOLOL"$"INFLAMMATIONS"$4$1.97127833930911$2.03$2.03$1.36$0.68$2.48
184$"ACEBUTOLOL"$"INFLUENZA VIRAL INFECTIONS"$1$5.41414469110627$0.18$0.18$0.42$0.16$0.94
185$"ACEBUTOLOL"$"INJECTION SITE REACTIONS"$8$7.94882387390614$1.01$1.01$0.97$0.57$1.58
186$"ACEBUTOLOL"$"INNER EAR SIGNS AND SYMPTOMS"$4$5.04062617180752$0.79$0.79$0.82$0.41$1.5
187$"ACEBUTOLOL"$"INTENTIONAL PRODUCT MISUSES"$2$3.09308312302241$0.65$0.65$0.76$0.33$1.55
188$"ACEBUTOLOL"$"INTENTIONAL PRODUCT USE ISSUES"$1$1.69894711119163$0.59$0.59$0.77$0.29$1.71
189$"ACEBUTOLOL"$"INTERACTIONS"$11$11.0968729328789$0.99$0.99$0.97$0.61$1.49
190$"ACEBUTOLOL"$"INTESTINAL HAEMORRHAGES"$4$3.56404125605127$1.12$1.12$1.02$0.51$1.86
191$"ACEBUTOLOL"$"IRON DEFICIENCIES"$1$0.247346711776429$4.04$4.06$1.14$0.44$2.54
192$"ACEBUTOLOL"$"ISCHAEMIC CORONARY ARTERY DISORDERS"$8$11.7277319704905$0.68$0.68$0.72$0.42$1.16
193$"ACEBUTOLOL"$"JOINT RELATED SIGNS AND SYMPTOMS"$4$17.2593038883997$0.23$0.23$0.32$0.16$0.59
194$"ACEBUTOLOL"$"LACRIMATION DISORDERS"$1$2.04623188833227$0.49$0.49$0.71$0.28$1.59
195$"ACEBUTOLOL"$"LEARNING DISORDERS"$1$0.0774520006572655$12.91$13.11$1.22$0.47$2.72
196$"ACEBUTOLOL"$"LENS THERAPEUTIC PROCEDURES"$1$0.42098910034675$2.38$2.38$1.08$0.41$2.4
197$"ACEBUTOLOL"$"LEUKAEMIAS CHRONIC MYELOID"$1$0.122424130071162$8.17$8.24$1.19$0.46$2.67
198$"ACEBUTOLOL"$"LEUKOCYTOSES NEC"$3$0.969399234032872$3.09$3.1$1.45$0.69$2.79
199$"ACEBUTOLOL"$"LEUKOPENIAS NEC"$1$1.75890995041016$0.57$0.57$0.76$0.29$1.69
200$"ACEBUTOLOL"$"LIMB FRACTURES AND DISLOCATIONS"$6$7.22177444838148$0.83$0.83$0.84$0.47$1.44
201$"ACEBUTOLOL"$"LIVER FUNCTION ANALYSES"$8$11.218047837133$0.71$0.71$0.75$0.44$1.21
202$"ACEBUTOLOL"$"LOWER RESPIRATORY TRACT AND LUNG INFECTIONS"$11$28.5373145647512$0.39$0.39$0.43$0.27$0.66
203$"ACEBUTOLOL"$"LOWER RESPIRATORY TRACT INFECTIONS NEC"$3$1.79638672492174$1.67$1.67$1.19$0.56$2.28
204$"ACEBUTOLOL"$"LOWER RESPIRATORY TRACT INFLAMMATORY AND IMMUNOLOGIC CONDITIONS"$5$2.38976898802176$2.09$2.1$1.44$0.76$2.53
205$"ACEBUTOLOL"$"LYMPHANGIOPATHIES"$1$0.0674581941208442$14.82$15.08$1.22$0.47$2.73
206$"ACEBUTOLOL"$"LYMPHATIC SYSTEM DISORDERS NEC"$3$1.31668401117351$2.28$2.28$1.33$0.63$2.55
207$"ACEBUTOLOL"$"LYMPHOEDEMAS"$2$0.356029357860011$5.62$5.65$1.42$0.62$2.92
208$"ACEBUTOLOL"$"MAGNESIUM METABOLISM DISORDERS"$2$0.894445685009712$2.24$2.24$1.21$0.53$2.47
209$"ACEBUTOLOL"$"MALABSORPTION SYNDROMES"$1$4.5846587485833$0.22$0.22$0.47$0.17$1.04
210$"ACEBUTOLOL"$"MARROW DEPRESSION AND HYPOPLASTIC ANAEMIAS"$2$2.69582931319966$0.74$0.74$0.81$0.35$1.66
211$"ACEBUTOLOL"$"MASS CONDITIONS NEC"$1$1.35541001150215$0.74$0.74$0.83$0.32$1.86
212$"ACEBUTOLOL"$"MEDICATION ERRORS	PRODUCT USE ERRORS AND ISSUES NEC"$10$13.9151263761497$0.72$0.72$0.75$0.46$1.16
213$"ACEBUTOLOL"$"MEMORY LOSS (EXCL DEMENTIA)"$4$6.16617863297198$0.65$0.65$0.72$0.37$1.31
214$"ACEBUTOLOL"$"MENTAL IMPAIRMENT (EXCL DEMENTIA AND MEMORY LOSS)"$47$2.86947170176998$16.38$16.7$15.89$12.41$20.09
215$"ACEBUTOLOL"$"METABOLIC ACIDOSES (EXCL DIABETIC ACIDOSES)"$9$4.12744209954202$2.18$2.18$1.66$1$2.62
216$"ACEBUTOLOL"$"METABOLIC BONE DISORDERS"$3$2.03124117852764$1.48$1.48$1.13$0.53$2.17
217$"ACEBUTOLOL"$"METASTASES TO SPECIFIED SITES"$5$1.60025827164447$3.12$3.13$1.7$0.9$2.99
218$"ACEBUTOLOL"$"MINERAL AND ELECTROLYTE ANALYSES"$42$7.43039515982928$5.65$5.69$4.67$3.47$6.45
219$"ACEBUTOLOL"$"MIXED ACID-BASE DISORDERS"$3$0.415992197078539$7.21$7.27$1.72$0.81$3.35
220$"ACEBUTOLOL"$"MOOD ALTERATIONS WITH DEPRESSIVE SYMPTOMS"$5$2.25860027723123$2.21$2.22$1.48$0.78$2.59
221$"ACEBUTOLOL"$"MOTOR NEURONE DISEASES"$2$0.0849473555595815$23.54$24.23$1.63$0.68$3.48
222$"ACEBUTOLOL"$"MUCOSAL FINDINGS ABNORMAL"$2$1.51780936771899$1.32$1.32$1.04$0.45$2.11
223$"ACEBUTOLOL"$"MUSCLE PAINS"$3$8.87699865597627$0.34$0.34$0.47$0.22$0.9
224$"ACEBUTOLOL"$"MUSCLE RELATED SIGNS AND SYMPTOMS NEC"$3$8.79205130041669$0.34$0.34$0.47$0.22$0.9
225$"ACEBUTOLOL"$"MUSCLE TONE ABNORMAL"$2$0.906937943180238$2.21$2.21$1.21$0.53$2.46
226$"ACEBUTOLOL"$"MUSCLE TONE ABNORMALITIES"$1$0.613369876172861$1.63$1.63$1.02$0.39$2.26
227$"ACEBUTOLOL"$"MUSCLE WEAKNESS CONDITIONS"$4$4.7508057822513$0.84$0.84$0.86$0.43$1.56
228$"ACEBUTOLOL"$"MUSCLE	TENDON AND LIGAMENT INJURIES"$2$2.08995479192912$0.96$0.96$0.91$0.4$1.86
229$"ACEBUTOLOL"$"MUSCULOSKELETAL AND CONNECTIVE TISSUE CONDITIONS NEC"$29$5.1018382368431$5.68$5.72$4.27$3.01$6.37
230$"ACEBUTOLOL"$"MUSCULOSKELETAL AND CONNECTIVE TISSUE PAIN AND DISCOMFORT"$9$28.1188239160385$0.32$0.32$0.37$0.22$0.59
231$"ACEBUTOLOL"$"MYOCARDIAL DISORDERS NEC"$2$3.14430138152157$0.64$0.64$0.75$0.32$1.53
232$"ACEBUTOLOL"$"MYOPATHIES"$2$2.82699802399019$0.71$0.71$0.79$0.35$1.62
233$"ACEBUTOLOL"$"NARCOLEPSY AND HYPERSOMNIA"$1$0.933171685338344$1.07$1.07$0.93$0.36$2.06
234$"ACEBUTOLOL"$"NASAL CONGESTION AND INFLAMMATIONS"$4$6.19740927839829$0.65$0.65$0.72$0.36$1.31
235$"ACEBUTOLOL"$"NASAL DISORDERS NEC"$1$6.13244953591156$0.16$0.16$0.38$0.14$0.86
236$"ACEBUTOLOL"$"NAUSEA AND VOMITING SYMPTOMS"$30$40.606085183297$0.74$0.74$0.75$0.56$0.99
237$"ACEBUTOLOL"$"NEONATAL HYPOXIC CONDITIONS"$1$0.267334324849271$3.74$3.75$1.13$0.44$2.52
238$"ACEBUTOLOL"$"NEONATAL METABOLIC AND ENDOCRINE DISORDERS"$1$0.00499690326821068$200.12$266.5$1.26$0.48$2.84
239$"ACEBUTOLOL"$"NEOPLASMS MALIGNANT SITE UNSPECIFIED NEC"$1$3.56778893350242$0.28$0.28$0.54$0.21$1.21
240$"ACEBUTOLOL"$"NEOPLASMS UNSPECIFIED MALIGNANCY AND SITE UNSPECIFIED NEC"$1$0.833233619974131$1.2$1.2$0.95$0.37$2.12
241$"ACEBUTOLOL"$"NEPHRITIS NEC"$1$1.46159420595162$0.68$0.68$0.81$0.31$1.81
242$"ACEBUTOLOL"$"NEPHROPATHIES AND TUBULAR DISORDERS NEC"$3$1.49532330301205$2.01$2.01$1.27$0.6$2.44
243$"ACEBUTOLOL"$"NERVOUS SYSTEM DISORDERS NEC"$1$1.27545955921078$0.78$0.78$0.85$0.33$1.89
244$"ACEBUTOLOL"$"NEUROLOGIC VISUAL PROBLEMS NEC"$1$0.493444197735805$2.03$2.03$1.05$0.41$2.34
245$"ACEBUTOLOL"$"NEUROLOGICAL SIGNS AND SYMPTOMS NEC"$13$35.6753908833901$0.36$0.36$0.4$0.26$0.6
246$"ACEBUTOLOL"$"NEUROMUSCULAR DISORDERS NEC"$1$0.323549486616641$3.09$3.1$1.11$0.43$2.48
247$"ACEBUTOLOL"$"NEUTROPENIAS"$6$4.45099158615866$1.35$1.35$1.17$0.65$1.99
248$"ACEBUTOLOL"$"NEWBORN COMPLICATIONS NEC"$1$0.0287321937922114$34.8$36.34$1.24$0.47$2.79
249$"ACEBUTOLOL"$"NON-SITE SPECIFIC EMBOLISM AND THROMBOSIS"$2$3.52281680408853$0.57$0.57$0.71$0.31$1.44
250$"ACEBUTOLOL"$"NON-SITE SPECIFIC GASTROINTESTINAL HAEMORRHAGES"$6$10.3323467328426$0.58$0.58$0.64$0.35$1.09
251$"ACEBUTOLOL"$"NON-SITE SPECIFIC INJURIES NEC"$55$24.2174916893831$2.27$2.27$2.13$1.71$2.63
252$"ACEBUTOLOL"$"NON-SITE SPECIFIC NECROSIS AND VASCULAR INSUFFICIENCY NEC"$4$3.32169144754305$1.2$1.2$1.06$0.53$1.93
253$"ACEBUTOLOL"$"NON-SITE SPECIFIC PROCEDURAL COMPLICATIONS"$3$4.31482597209992$0.7$0.7$0.77$0.37$1.47
254$"ACEBUTOLOL"$"NONINFECTIOUS MYOCARDITIS"$1$0.224860647069481$4.45$4.47$1.15$0.44$2.56
255$"ACEBUTOLOL"$"OCULAR BLEEDING AND VASCULAR DISORDERS NEC"$1$0.73954168369518$1.35$1.35$0.98$0.38$2.18
256$"ACEBUTOLOL"$"OCULAR NERVE AND MUSCLE DISORDERS"$1$0.381013874201064$2.62$2.63$1.09$0.42$2.43
257$"ACEBUTOLOL"$"OEDEMA NEC"$18$23.2118649066557$0.78$0.78$0.79$0.54$1.12
258$"ACEBUTOLOL"$"OESOPHAGITIS (EXCL INFECTIVE)"$1$0.623363682709282$1.6$1.61$1.01$0.39$2.25
259$"ACEBUTOLOL"$"OFF LABEL USES"$11$12.8895119803494$0.85$0.85$0.86$0.54$1.31
260$"ACEBUTOLOL"$"ONCOLOGIC COMPLICATIONS AND EMERGENCIES"$1$0.584637682380649$1.71$1.71$1.03$0.4$2.28
261$"ACEBUTOLOL"$"ORAL DRYNESS AND SALIVA ALTERED"$2$4.01126409855612$0.5$0.5$0.65$0.28$1.34
262$"ACEBUTOLOL"$"ORAL SOFT TISSUE DISORDERS NEC"$1$0.804501426181919$1.24$1.24$0.96$0.37$2.14
263$"ACEBUTOLOL"$"ORAL SOFT TISSUE SWELLING AND OEDEMA"$1$2.58339898966492$0.39$0.39$0.64$0.25$1.43
264$"ACEBUTOLOL"$"OSTEOARTHROPATHIES"$1$3.01563112236514$0.33$0.33$0.59$0.23$1.32
265$"ACEBUTOLOL"$"OVERDOSES NEC"$7$4.17116500313886$1.68$1.68$1.36$0.78$2.25
266$"ACEBUTOLOL"$"PAIN AND DISCOMFORT NEC"$37$35.5504683016849$1.04$1.04$1.03$0.79$1.32
267$"ACEBUTOLOL"$"PANCREATIC NEOPLASMS MALIGNANT (EXCL ISLET CELL AND CARCINOID)"$9$0.909436394814344$9.9$10.01$4.55$2.02$12.73
268$"ACEBUTOLOL"$"PARAESTHESIAS AND DYSAESTHESIAS"$6$11.1355989332075$0.54$0.54$0.61$0.34$1.03
269$"ACEBUTOLOL"$"PARALYSIS AND PARESIS (EXCL CRANIAL NERVE)"$17$2.50344853737355$6.79$6.84$4.29$2.6$8.07
270$"ACEBUTOLOL"$"PARANEOPLASTIC SYNDROMES NEC"$1$0.0324798712433694$30.79$31.98$1.24$0.47$2.79
271$"ACEBUTOLOL"$"PARASOMNIAS"$2$1.70644246609395$1.17$1.17$0.99$0.43$2.02
272$"ACEBUTOLOL"$"PARENCHYMAL LUNG DISORDERS NEC"$20$6.55218941044125$3.05$3.06$2.41$1.68$3.36
273$"ACEBUTOLOL"$"PARTIAL SIMPLE SEIZURES NEC"$1$0.0199876130728427$50.03$53.3$1.25$0.48$2.81
274$"ACEBUTOLOL"$"PELVIC FRACTURES"$1$0.0787012264743182$12.71$12.9$1.21$0.47$2.71
275$"ACEBUTOLOL"$"PELVIC FRACTURES AND DISLOCATIONS"$1$0.480951939565278$2.08$2.08$1.06$0.41$2.36
276$"ACEBUTOLOL"$"PERICARDIAL DISORDERS NEC"$1$2.25735105141417$0.44$0.44$0.68$0.26$1.52
277$"ACEBUTOLOL"$"PERIPHERAL EMBOLISM AND THROMBOSIS"$5$2.86072712105061$1.75$1.75$1.32$0.7$2.32
278$"ACEBUTOLOL"$"PERIPHERAL NEUROPATHIES NEC"$4$3.22550105962999$1.24$1.24$1.07$0.54$1.96
279$"ACEBUTOLOL"$"PERIPHERAL VASCULAR DISORDERS NEC"$1$8.76706678407564$0.11$0.11$0.29$0.11$0.66
280$"ACEBUTOLOL"$"PERIPHERAL VASOCONSTRICTION	NECROSIS AND VASCULAR INSUFFICIENCY"$2$2.26609563213354$0.88$0.88$0.88$0.38$1.8
281$"ACEBUTOLOL"$"PHLEBITIS NEC"$2$0.282325034653903$7.08$7.14$1.46$0.63$3.01
282$"ACEBUTOLOL"$"PHOSPHORUS METABOLISM DISORDERS"$1$0.268583550666324$3.72$3.74$1.13$0.44$2.52
283$"ACEBUTOLOL"$"PHYSICAL EXAMINATION PROCEDURES AND ORGAN SYSTEM STATUS"$11$24.9632795021635$0.44$0.44$0.48$0.31$0.74
284$"ACEBUTOLOL"$"PILAR DISORDERS NEC"$1$0.845725878144657$1.18$1.18$0.95$0.37$2.12
285$"ACEBUTOLOL"$"PLATELET ANALYSES"$2$4.0250055825437$0.5$0.5$0.65$0.28$1.33
286$"ACEBUTOLOL"$"PNEUMOTHORAX AND PLEURAL EFFUSIONS NEC"$8$5.13057043063531$1.56$1.56$1.32$0.78$2.14
287$"ACEBUTOLOL"$"POISONING AND TOXICITY"$16$2.36603369749776$6.76$6.81$4.12$2.49$7.9
288$"ACEBUTOLOL"$"POLYOMAVIRUS INFECTIONS"$1$0.176140840204426$5.68$5.71$1.17$0.45$2.61
289$"ACEBUTOLOL"$"POTASSIUM IMBALANCE"$28$10.6146717674965$2.64$2.64$2.27$1.67$3.04
290$"ACEBUTOLOL"$"PRODUCT ADMINISTRATION ERRORS AND ISSUES"$17$25.662845959713$0.66$0.66$0.68$0.47$0.98
291$"ACEBUTOLOL"$"PRODUCT PHYSICAL ISSUES"$1$1.44410504451289$0.69$0.69$0.82$0.31$1.81
292$"ACEBUTOLOL"$"PRODUCT QUALITY ISSUES NEC"$15$7.26174967452717$2.07$2.07$1.74$1.15$2.53
293$"ACEBUTOLOL"$"PRODUCT TRANSCRIBING ERRORS AND COMMUNICATION ISSUES"$1$0.0312306454263167$32.02$33.31$1.24$0.47$2.79
294$"ACEBUTOLOL"$"PROSTATE AND SEMINAL VESICLES INFECTIONS AND INFLAMMATIONS"$1$0.157402452948636$6.35$6.4$1.18$0.45$2.63
295$"ACEBUTOLOL"$"PROSTATIC SIGNS	SYMPTOMS AND DISORDERS NEC"$1$0.559653166039596$1.79$1.79$1.03$0.4$2.3
296$"ACEBUTOLOL"$"PROTEIN ANALYSES NEC"$2$2.3148154389986$0.86$0.86$0.87$0.38$1.78
297$"ACEBUTOLOL"$"PROTEIN METABOLISM DISORDERS NEC"$1$0.5146810366257$1.94$1.95$1.05$0.4$2.33
298$"ACEBUTOLOL"$"PRURITUS NEC"$5$11.0106763515022$0.45$0.45$0.54$0.29$0.95
299$"ACEBUTOLOL"$"PSEUDOMONAL INFECTIONS"$2$0.415992197078539$4.81$4.83$1.4$0.6$2.86
300$"ACEBUTOLOL"$"PSORIATIC CONDITIONS"$1$2.60713428018892$0.38$0.38$0.64$0.25$1.43
301$"ACEBUTOLOL"$"PSYCHOTIC DISORDER NEC"$1$0.553407036954333$1.81$1.81$1.04$0.4$2.3
302$"ACEBUTOLOL"$"PULMONARY OEDEMAS"$4$6.12245572937513$0.65$0.65$0.72$0.37$1.32
303$"ACEBUTOLOL"$"PULMONARY THROMBOTIC AND EMBOLIC CONDITIONS"$5$4.25611235869845$1.17$1.18$1.06$0.56$1.86
304$"ACEBUTOLOL"$"PUPIL DISORDERS"$1$0.379764648384012$2.63$2.64$1.09$0.42$2.43
305$"ACEBUTOLOL"$"PURPURA AND RELATED CONDITIONS"$6$1.51905859353605$3.95$3.96$1.97$1.08$3.37
306$"ACEBUTOLOL"$"PUSTULAR CONDITIONS"$2$0.248595937593481$8.05$8.12$1.48$0.64$3.05
307$"ACEBUTOLOL"$"RASHES	ERUPTIONS AND EXANTHEMS NEC"$20$15.0794048376428$1.33$1.33$1.26$0.88$1.75
308$"ACEBUTOLOL"$"RATE AND RHYTHM DISORDERS NEC"$30$12.9769577875431$2.31$2.32$2.06$1.53$2.73
309$"ACEBUTOLOL"$"RED BLOOD CELL ANALYSES"$8$7.07561502778632$1.13$1.13$1.06$0.62$1.71
310$"ACEBUTOLOL"$"RENAL DISORDERS NEC"$1$3.22675028544705$0.31$0.31$0.57$0.22$1.28
311$"ACEBUTOLOL"$"RENAL FAILURE AND IMPAIRMENT"$47$39.3818438825854$1.19$1.19$1.17$0.93$1.47
312$"ACEBUTOLOL"$"RENAL FUNCTION ANALYSES"$40$7.00066147876316$5.71$5.75$4.68$3.45$6.55
313$"ACEBUTOLOL"$"RENAL HYPERTENSION AND RELATED CONDITIONS"$1$0.0974396137301082$10.26$10.38$1.21$0.46$2.69
314$"ACEBUTOLOL"$"RENAL LITHIASIS"$1$1.73767311152026$0.58$0.58$0.76$0.29$1.69
315$"ACEBUTOLOL"$"RENAL NEOPLASMS"$1$0.669585037940231$1.49$1.49$1$0.38$2.22
316$"ACEBUTOLOL"$"RENAL NEOPLASMS BENIGN"$1$0.0549659359503175$18.19$18.59$1.23$0.47$2.75
317$"ACEBUTOLOL"$"RENAL NEOPLASMS MALIGNANT"$1$0.920679427167818$1.09$1.09$0.93$0.36$2.07
318$"ACEBUTOLOL"$"RENAL OBSTRUCTIVE DISORDERS"$1$0.299814196092641$3.34$3.35$1.12$0.43$2.5
319$"ACEBUTOLOL"$"RENAL STRUCTURAL ABNORMALITIES AND TRAUMA"$1$0.284823486288009$3.51$3.52$1.13$0.44$2.51
320$"ACEBUTOLOL"$"RENAL THERAPEUTIC PROCEDURES"$4$2.27608943866996$1.76$1.76$1.28$0.64$2.33
321$"ACEBUTOLOL"$"RENAL VASCULAR AND ISCHAEMIC CONDITIONS"$5$1.2167459458093$4.11$4.13$1.87$0.99$3.3
322$"ACEBUTOLOL"$"REPRODUCTIVE TRACT AND BREAST PROCEDURAL COMPLICATIONS"$1$0.0437229035968434$22.87$23.51$1.23$0.47$2.76
323$"ACEBUTOLOL"$"RESPIRATORY FAILURES (EXCL NEONATAL)"$1$8.2586318765352$0.12$0.12$0.31$0.11$0.69
324$"ACEBUTOLOL"$"RESPIRATORY TRACT AND PLEURAL NEOPLASMS MALIGNANCY UNSPECIFIED NEC"$2$0.226109872886533$8.85$8.93$1.49$0.65$3.08
325$"ACEBUTOLOL"$"RESPIRATORY TRACT DISORDERS NEC"$13$6.60590612057452$1.97$1.97$1.65$1.06$2.45
326$"ACEBUTOLOL"$"RETINAL BLEEDING AND VASCULAR DISORDERS (EXCL RETINOPATHY)"$1$0.625862134343388$1.6$1.6$1.01$0.39$2.25
327$"ACEBUTOLOL"$"RETINAL STRUCTURAL CHANGE	DEPOSIT AND DEGENERATION"$1$1.26671497849141$0.79$0.79$0.85$0.33$1.9
328$"ACEBUTOLOL"$"RIGHT VENTRICULAR FAILURES"$2$4.75455345970246$0.42$0.42$0.59$0.26$1.21
329$"ACEBUTOLOL"$"SALIVARY GLAND DISORDERS NEC"$1$0.0687074199378968$14.55$14.81$1.22$0.47$2.73
330$"ACEBUTOLOL"$"SEIZURES AND SEIZURE DISORDERS NEC"$5$4.64712003943593$1.08$1.08$1$0.53$1.76
331$"ACEBUTOLOL"$"SENSORY ABNORMALITIES NEC"$2$5.82264153328249$0.34$0.34$0.52$0.22$1.06
332$"ACEBUTOLOL"$"SEPSIS	BACTERAEMIA	VIRAEMIA AND FUNGAEMIA NEC"$8$9.28674472396955$0.86$0.86$0.87$0.51$1.4
333$"ACEBUTOLOL"$"SITE SPECIFIC INJURIES NEC"$2$3.96504274332517$0.5$0.5$0.66$0.29$1.34
334$"ACEBUTOLOL"$"SITE SPECIFIC VASCULAR DISORDERS NEC"$1$1.41037594745246$0.71$0.71$0.82$0.32$1.83
335$"ACEBUTOLOL"$"SKELETAL AND CARDIAC MUSCLE ANALYSES"$3$2.3860213105706$1.26$1.26$1.05$0.5$2.02
336$"ACEBUTOLOL"$"SKIN INJURIES AND MECHANICAL DERMATOSES"$1$1.16552768731014$0.86$0.86$0.87$0.34$1.94
337$"ACEBUTOLOL"$"SKIN INJURIES NEC"$15$5.43038462672795$2.76$2.77$2.13$1.41$3.1
338$"ACEBUTOLOL"$"SKIN MELANOMAS (EXCL OCULAR)"$2$0.844476652327605$2.37$2.37$1.23$0.53$2.51
339$"ACEBUTOLOL"$"SKIN NEOPLASMS BENIGN"$2$0.46346277812654$4.32$4.33$1.37$0.6$2.81
340$"ACEBUTOLOL"$"SKIN NEOPLASMS MALIGNANT AND UNSPECIFIED (EXCL MELANOMA)"$2$1.59276291674215$1.26$1.26$1.02$0.44$2.08
341$"ACEBUTOLOL"$"SKIN VASCULAR CONDITIONS NEC"$1$0.0637105166696862$15.7$15.99$1.22$0.47$2.74
342$"ACEBUTOLOL"$"SKIN VASCULITIDES"$2$0.499690326821068$4$4.02$1.36$0.59$2.78
343$"ACEBUTOLOL"$"SLEEP DISTURBANCES NEC"$1$0.710809489902969$1.41$1.41$0.99$0.38$2.2
344$"ACEBUTOLOL"$"SOCIAL ISSUES NEC"$1$0.497191875186963$2.01$2.01$1.05$0.41$2.34
345$"ACEBUTOLOL"$"SODIUM IMBALANCE"$11$8.10747555267183$1.36$1.36$1.23$0.77$1.89
346$"ACEBUTOLOL"$"SPECIFIC COGNITIVE ABILITY DISTURBANCES"$1$0.0162399356216847$61.58$66.62$1.25$0.48$2.81
347$"ACEBUTOLOL"$"SPEECH AND LANGUAGE ABNORMALITIES"$1$3.84511706488812$0.26$0.26$0.52$0.2$1.16
348$"ACEBUTOLOL"$"SPINAL CORD AND NERVE ROOT DISORDERS NEC"$1$0.795756845462551$1.26$1.26$0.97$0.37$2.15
349$"ACEBUTOLOL"$"SPINAL FRACTURES AND DISLOCATIONS"$2$1.84510653178679$1.08$1.08$0.96$0.42$1.96
350$"ACEBUTOLOL"$"SPINE AND NECK DEFORMITIES"$3$1.1480385258714$2.61$2.62$1.39$0.66$2.66
351$"ACEBUTOLOL"$"SPLEEN DISORDERS"$3$0.72080329643939$4.16$4.18$1.56$0.73$3
352$"ACEBUTOLOL"$"STAPHYLOCOCCAL INFECTIONS"$1$2.60213737692071$0.38$0.38$0.64$0.25$1.43
353$"ACEBUTOLOL"$"STOMATITIS AND ULCERATION"$4$2.0587241465028$1.94$1.95$1.33$0.67$2.43
354$"ACEBUTOLOL"$"STREPTOCOCCAL INFECTIONS"$4$1.22049362326046$3.28$3.29$1.61$0.81$2.95
355$"ACEBUTOLOL"$"STRUCTURAL BRAIN DISORDERS NEC"$1$0.755781619316865$1.32$1.32$0.98$0.38$2.17
356$"ACEBUTOLOL"$"SUBSTANCE RELATED AND ADDICTIVE DISORDERS"$1$1.26671497849141$0.79$0.79$0.85$0.33$1.9
357$"ACEBUTOLOL"$"SUICIDAL AND SELF-INJURIOUS BEHAVIOUR"$1$2.43474111743565$0.41$0.41$0.66$0.25$1.47
358$"ACEBUTOLOL"$"SUPRAVENTRICULAR ARRHYTHMIAS"$14$10.9644549962713$1.28$1.28$1.2$0.78$1.76
359$"ACEBUTOLOL"$"SYNOVIAL DISORDERS"$1$0.278577357202745$3.59$3.6$1.13$0.44$2.52
360$"ACEBUTOLOL"$"TENDON DISORDERS"$9$1.14054317096909$7.89$7.96$3.33$1.8$8.32
361$"ACEBUTOLOL"$"THERAPEUTIC AND NONTHERAPEUTIC RESPONSES"$54$41.5117739006602$1.3$1.3$1.27$1.02$1.58
362$"ACEBUTOLOL"$"THERAPEUTIC DRUG MONITORING ANALYSES"$1$1.56652917458405$0.64$0.64$0.79$0.31$1.77
363$"ACEBUTOLOL"$"THERAPEUTIC PROCEDURES NEC"$7$13.0494128849322$0.54$0.54$0.6$0.34$0.99
364$"ACEBUTOLOL"$"THORACIC CAGE FRACTURES AND DISLOCATIONS"$1$1.06933729939709$0.94$0.94$0.9$0.35$1.99
365$"ACEBUTOLOL"$"THROMBOCYTOPENIAS"$17$4.09870990574981$4.15$4.16$2.84$1.92$4.11
366$"ACEBUTOLOL"$"THYROID DISORDERS NEC"$1$1.18051839711477$0.85$0.85$0.87$0.34$1.94
367$"ACEBUTOLOL"$"THYROID HYPOFUNCTION DISORDERS"$2$1.20800136508993$1.66$1.66$1.12$0.48$2.27
368$"ACEBUTOLOL"$"THYROID NEOPLASMS BENIGN"$1$0.0762027748402129$13.12$13.32$1.22$0.47$2.72
369$"ACEBUTOLOL"$"THYROID THERAPEUTIC PROCEDURES"$1$0.151156323863373$6.62$6.66$1.18$0.45$2.64
370$"ACEBUTOLOL"$"TISSUE ENZYME ANALYSES NEC"$2$3.03062183216978$0.66$0.66$0.77$0.33$1.56
371$"ACEBUTOLOL"$"TONGUE SIGNS AND SYMPTOMS"$1$3.53281061062495$0.28$0.28$0.54$0.21$1.21
372$"ACEBUTOLOL"$"TOTAL FLUID VOLUME DECREASED"$11$9.35795059554155$1.18$1.18$1.11$0.69$1.69
373$"ACEBUTOLOL"$"TRANSIENT CEREBROVASCULAR EVENTS"$2$2.12868079225775$0.94$0.94$0.91$0.4$1.85
374$"ACEBUTOLOL"$"TRANSPLANTATION COMPLICATIONS"$1$0.284823486288009$3.51$3.52$1.13$0.44$2.51
375$"ACEBUTOLOL"$"TREMOR (EXCL CONGENITAL)"$3$5.65024837052923$0.53$0.53$0.65$0.31$1.24
376$"ACEBUTOLOL"$"TROPHIC DISORDERS"$1$0.314804905897273$3.18$3.19$1.12$0.43$2.49
377$"ACEBUTOLOL"$"UNDERDOSES NEC"$1$1.38913910856257$0.72$0.72$0.83$0.32$1.84
378$"ACEBUTOLOL"$"UPPER RESPIRATORY TRACT INFECTIONS"$3$14.3923306382638$0.21$0.21$0.32$0.15$0.61
379$"ACEBUTOLOL"$"UPPER RESPIRATORY TRACT SIGNS AND SYMPTOMS"$5$14.8982670941701$0.34$0.34$0.42$0.22$0.74
380$"ACEBUTOLOL"$"URETERIC DISORDERS NEC"$1$0.166147033668005$6.02$6.06$1.17$0.45$2.62
381$"ACEBUTOLOL"$"URINARY ABNORMALITIES"$3$4.1886541645776$0.72$0.72$0.78$0.37$1.5
382$"ACEBUTOLOL"$"URINARY TRACT FUNCTION ANALYSES NEC"$2$0.964402330764661$2.07$2.08$1.19$0.51$2.43
383$"ACEBUTOLOL"$"URINARY TRACT INFECTIONS"$6$10.1449628602847$0.59$0.59$0.65$0.36$1.11
384$"ACEBUTOLOL"$"URTICARIAS"$3$3.78015732240138$0.79$0.79$0.83$0.4$1.59
385$"ACEBUTOLOL"$"VARICOSE VEINS NEC"$2$0.525924068979174$3.8$3.82$1.35$0.59$2.76
386$"ACEBUTOLOL"$"VASCULAR HYPERTENSIVE DISORDERS NEC"$29$15.8176972955209$1.83$1.84$1.69$1.25$2.25
387$"ACEBUTOLOL"$"VASCULAR HYPOTENSIVE DISORDERS"$60$21.4279704399044$2.8$2.81$2.58$2.09$3.16
388$"ACEBUTOLOL"$"VASCULAR MALFORMATIONS AND ACQUIRED ANOMALIES"$1$0.148657872229268$6.73$6.78$1.18$0.45$2.64
389$"ACEBUTOLOL"$"VASCULAR TESTS NEC (INCL BLOOD PRESSURE)"$15$23.9863849132283$0.63$0.63$0.65$0.43$0.95
390$"ACEBUTOLOL"$"VENTRICULAR ARRHYTHMIAS AND CARDIAC ARREST"$11$8.2136597471213$1.34$1.34$1.22$0.76$1.87
391$"ACEBUTOLOL"$"VIRAL INFECTIONS NEC"$1$3.78765267730369$0.26$0.26$0.52$0.2$1.17
392$"ACEBUTOLOL"$"VIRUS IDENTIFICATION AND SEROLOGY"$2$0.452219745773066$4.42$4.44$1.38$0.6$2.82
393$"ACEBUTOLOL"$"VISUAL DISORDERS NEC"$3$6.21239998820293$0.48$0.48$0.61$0.29$1.16
394$"ACEBUTOLOL"$"VISUAL IMPAIRMENT AND BLINDNESS (EXCL COLOUR BLINDNESS)"$2$6.81327760620526$0.29$0.29$0.46$0.2$0.94
395$"ACEBUTOLOL"$"WHITE BLOOD CELL ANALYSES"$2$5.41414469110627$0.37$0.37$0.54$0.23$1.1
396$"ACEBUTOLOL"$"WITHDRAWAL AND REBOUND EFFECTS"$2$1.43785891542762$1.39$1.39$1.05$0.46$2.15
397$"ALISKIREN"$"ABDOMINAL AND GASTROINTESTINAL INFECTIONS"$24$32.9043552267355$0.73$0.73$0.74$0.53$1.01
398$"ALISKIREN"$"ABDOMINAL AND GASTROINTESTINAL INJURIES NEC"$2$5.12576733643147$0.39$0.39$0.56$0.25$1.15
399$"ALISKIREN"$"ABDOMINAL HERNIAS NEC"$6$2.67622089177449$2.24$2.26$1.55$0.85$2.63
400$"ALISKIREN"$"ABDOMINAL WALL CONDITIONS NEC"$2$1.02369105149844$1.95$1.97$1.17$0.51$2.39
401$"ALISKIREN"$"ABNORMAL BEHAVIOUR NEC"$4$4.92102912613178$0.81$0.81$0.84$0.42$1.53
402$"ALISKIREN"$"ABNORMAL REFLEXES"$2$1.41123123527999$1.42$1.42$1.06$0.46$2.17
403$"ALISKIREN"$"ABORTIONS SPONTANEOUS"$1$1.71833855072952$0.58$0.58$0.77$0.29$1.71
404$"ALISKIREN"$"ACCELERATED AND MALIGNANT HYPERTENSION"$55$16.5545467185176$3.32$3.38$2.97$2.38$3.68
405$"ALISKIREN"$"ACCIDENTAL EXPOSURES TO PRODUCT"$1$2.54460347086755$0.39$0.39$0.65$0.25$1.44
406$"ALISKIREN"$"ACNES"$2$3.8534656009977$0.52$0.52$0.67$0.29$1.37
407$"ALISKIREN"$"ACUTE AND CHRONIC PANCREATITIS"$24$22.7332534222046$1.06$1.06$1.04$0.75$1.41
408$"ALISKIREN"$"ACUTE AND CHRONIC THYROIDITIS"$2$1.33079836694797$1.5$1.51$1.08$0.47$2.21
409$"ALISKIREN"$"ADJUSTMENT DISORDERS"$40$0.745832051806006$53.63$87.59$49.14$37.57$63.37
410$"ALISKIREN"$"ADRENAL CORTEX TESTS"$6$0.965194419984242$6.22$6.46$2.3$1.25$4.05
411$"ALISKIREN"$"ADRENAL CORTICAL HYPERFUNCTIONS"$6$1.67446607709388$3.58$3.65$1.9$1.04$3.24
412$"ALISKIREN"$"ADRENAL CORTICAL HYPOFUNCTIONS"$3$2.79321415480288$1.07$1.07$0.98$0.46$1.87
413$"ALISKIREN"$"ADRENAL GLAND DISORDERS NEC"$1$0.818952841198751$1.22$1.22$0.96$0.37$2.13
414$"ALISKIREN"$"ADRENAL MEDULLA TESTS"$3$0.241298604996061$12.43$13.58$1.89$0.86$3.85
415$"ALISKIREN"$"ADRENAL NEOPLASMS BENIGN"$1$0.372916025903003$2.68$2.72$1.1$0.42$2.44
416$"ALISKIREN"$"ADVERSE EFFECT ABSENT"$3$4.93565328401033$0.61$0.61$0.71$0.34$1.35
417$"ALISKIREN"$"AFFECT ALTERATIONS NEC"$55$1.49166410361201$36.87$50.11$35.17$28$43.72
418$"ALISKIREN"$"AGE RELATED ISSUES"$1$0.563030078324141$1.78$1.79$1.03$0.4$2.3
419$"ALISKIREN"$"ALLERGIC CONDITIONS NEC"$40$30.6595469923782$1.3$1.31$1.27$0.98$1.62
420$"ALISKIREN"$"ALLERGIES TO FOODS	FOOD ADDITIVES	DRUGS AND OTHER CHEMICALS"$23$21.6876261338884$1.06$1.06$1.04$0.74$1.43
421$"ALISKIREN"$"ALOPECIAS"$22$24.9634374986834$0.88$0.88$0.88$0.63$1.21
422$"ALISKIREN"$"ALZHEIMER'S DISEASE (INCL SUBTYPES)"$6$3.16613018070589$1.9$1.91$1.42$0.78$2.42
423$"ALISKIREN"$"AMYLOIDOSES"$1$0.343667710145905$2.91$2.95$1.11$0.42$2.46
424$"ALISKIREN"$"ANAEMIA DEFICIENCIES"$5$5.19157604688494$0.96$0.96$0.93$0.5$1.64
425$"ALISKIREN"$"ANAEMIAS DUE TO CHRONIC DISORDERS"$10$5.91547186187312$1.69$1.7$1.43$0.88$2.22
426$"ALISKIREN"$"ANAEMIAS HAEMOLYTIC MECHANICAL FACTOR"$4$0.67271126241326$5.95$6.17$1.88$0.94$3.49
427$"ALISKIREN"$"ANAEMIAS HAEMOLYTIC NEC"$2$2.31061694481076$0.87$0.86$0.87$0.38$1.78
428$"ALISKIREN"$"ANAEMIAS NEC"$62$79.2702477806755$0.78$0.78$0.79$0.64$0.96
429$"ALISKIREN"$"ANAL AND RECTAL PAINS"$1$1.39660707740144$0.72$0.71$0.83$0.32$1.84
430$"ALISKIREN"$"ANAL AND RECTAL SIGNS AND SYMPTOMS"$1$2.28868070799294$0.44$0.44$0.68$0.26$1.52
431$"ALISKIREN"$"ANAL AND RECTAL ULCERS AND PERFORATION"$1$0.628838788777612$1.59$1.6$1.01$0.39$2.25
432$"ALISKIREN"$"ANAPHYLACTIC AND ANAPHYLACTOID RESPONSES"$23$9.80549785756719$2.35$2.37$2.02$1.44$2.77
433$"ALISKIREN"$"ANGIOEDEMAS"$103$40.7355917706986$2.53$2.56$2.42$2.06$2.84
434$"ALISKIREN"$"ANORECTAL THERAPEUTIC PROCEDURES"$1$0.460660973174298$2.17$2.19$1.07$0.41$2.37
435$"ALISKIREN"$"ANXIETY DISORDERS NEC"$1$1.24305341967668$0.8$0.8$0.86$0.33$1.91
436$"ALISKIREN"$"ANXIETY SYMPTOMS"$135$76.80607717814$1.76$1.77$1.73$1.5$1.98
437$"ALISKIREN"$"AORTIC ANEURYSMS AND DISSECTIONS"$5$4.24100578477925$1.18$1.18$1.06$0.56$1.86
438$"ALISKIREN"$"AORTIC NECROSIS AND VASCULAR INSUFFICIENCY"$5$3.65603946963728$1.37$1.37$1.16$0.61$2.03
439$"ALISKIREN"$"AORTIC THERAPEUTIC PROCEDURES"$1$0.343667710145905$2.91$2.95$1.11$0.42$2.46
440$"ALISKIREN"$"AORTIC VALVULAR DISORDERS"$4$3.02720068085967$1.32$1.32$1.11$0.56$2.03
441$"ALISKIREN"$"APOCRINE AND ECCRINE GLAND DISORDERS"$41$36.5457705384943$1.12$1.12$1.1$0.85$1.41
442$"ALISKIREN"$"APPETITE DISORDERS"$50$74.0567354969728$0.68$0.67$0.68$0.54$0.85
443$"ALISKIREN"$"APPLICATION AND INSTILLATION SITE REACTIONS"$2$10.1491655677131$0.2$0.2$0.34$0.14$0.7
444$"ALISKIREN"$"ARTERIAL DISORDERS CONGENITAL"$1$0.350979789085179$2.85$2.89$1.1$0.42$2.46
445$"ALISKIREN"$"ARTERIAL THERAPEUTIC PROCEDURES (EXCL AORTIC)"$4$5.87891146717675$0.68$0.68$0.74$0.38$1.36
446$"ALISKIREN"$"ARTHROPATHIES NEC"$15$27.6542825483364$0.54$0.54$0.57$0.38$0.84
447$"ALISKIREN"$"ASPERGILLUS INFECTIONS"$1$1.65252984027605$0.61$0.6$0.78$0.3$1.73
448$"ALISKIREN"$"ASTHENIC CONDITIONS"$359$344.581720013314$1.04$1.04$1.04$0.96$1.13
449$"ALISKIREN"$"ATOPIC DISORDERS"$1$4.46036815295748$0.22$0.22$0.47$0.18$1.06
450$"ALISKIREN"$"AUTOIMMUNITY ANALYSES"$2$2.45685852359625$0.81$0.81$0.85$0.37$1.73
451$"ALISKIREN"$"AUTONOMIC NERVOUS SYSTEM DISORDERS"$6$2.4714826814748$2.43$2.45$1.61$0.88$2.74
452$"ALISKIREN"$"BACTERIA IDENTIFICATION AND SEROLOGY (EXCL MYCOBACTERIA)"$4$4.18250915326505$0.96$0.96$0.93$0.47$1.69
453$"ALISKIREN"$"BACTERIAL INFECTIONS NEC"$15$36.0266129338058$0.42$0.41$0.45$0.3$0.66
454$"ALISKIREN"$"BEHAVIOUR AND SOCIALISATION DISTURBANCES"$8$9.13278659515393$0.88$0.88$0.88$0.51$1.42
455$"ALISKIREN"$"BENIGN AND MALIGNANT BREAST NEOPLASMS"$1$0.694647499231084$1.44$1.44$0.99$0.38$2.21
456$"ALISKIREN"$"BENIGN NEOPLASMS GASTROINTESTINAL (EXCL ORAL CAVITY)"$4$11.7943833290499$0.34$0.34$0.44$0.22$0.81
457$"ALISKIREN"$"BILE DUCT INFECTIONS AND INFLAMMATIONS"$2$3.23925097009863$0.62$0.62$0.74$0.32$1.51
458$"ALISKIREN"$"BILE DUCT NEOPLASMS MALIGNANT"$1$1.06025144619481$0.94$0.94$0.9$0.35$2
459$"ALISKIREN"$"BILIARY TRACT AND GALLBLADDER THERAPEUTIC PROCEDURES"$1$5.22082436264204$0.19$0.19$0.43$0.16$0.96
460$"ALISKIREN"$"BIPOLAR DISORDERS"$2$1.74758686648662$1.14$1.15$0.98$0.42$2
461$"ALISKIREN"$"BLADDER AND URETHRAL SYMPTOMS"$48$42.5709235844565$1.13$1.13$1.11$0.88$1.4
462$"ALISKIREN"$"BLADDER DISORDERS NEC"$3$4.1093883638723$0.73$0.73$0.79$0.37$1.52
463$"ALISKIREN"$"BLADDER INFECTIONS AND INFLAMMATIONS"$1$1.00175481468062$1$1$0.91$0.35$2.03
464$"ALISKIREN"$"BLADDER NEOPLASMS MALIGNANT"$4$3.81690520630132$1.05$1.05$0.98$0.49$1.78
465$"ALISKIREN"$"BLEEDING TENDENCIES"$2$3.34162007524848$0.6$0.6$0.73$0.32$1.48
466$"ALISKIREN"$"BLOOD AND BLOOD PRODUCT TREATMENT"$3$14.5583491680957$0.21$0.2$0.31$0.14$0.6
467$"ALISKIREN"$"BLOOD COUNTS NEC"$1$6.01052888808369$0.17$0.17$0.39$0.14$0.87
468$"ALISKIREN"$"BLOOD GAS AND ACID BASE ANALYSES"$12$48.0622948678517$0.25$0.25$0.28$0.18$0.43
469$"ALISKIREN"$"BLOOD PRESSURE DISORDERS NEC"$170$29.4603660463372$5.77$5.98$5.58$4.85$6.4
470$"ALISKIREN"$"BODY TEMPERATURE ALTERED"$1$3.72916025903003$0.27$0.27$0.53$0.2$1.18
471$"ALISKIREN"$"BONE AND JOINT INFECTIONS"$2$6.11289799323354$0.33$0.33$0.5$0.22$1.02
472$"ALISKIREN"$"BONE AND JOINT INJURIES NEC"$2$8.8256792797044$0.23$0.23$0.38$0.16$0.78
473$"ALISKIREN"$"BONE DISORDERS NEC"$18$17.9804021116762$1$1$0.98$0.68$1.4
474$"ALISKIREN"$"BONE MARROW AND IMMUNE TISSUE HISTOPATHOLOGY PROCEDURES"$1$0.614214630899063$1.63$1.64$1.02$0.39$2.26
475$"ALISKIREN"$"BONE METABOLISM DISORDERS"$1$0.0365603946963728$27.35$33.94$1.24$0.47$2.77
476$"ALISKIREN"$"BONE NEOPLASMS UNSPECIFIED MALIGNANCY"$2$0.182801973481864$10.94$11.81$1.52$0.65$3.15
477$"ALISKIREN"$"BONE RELATED SIGNS AND SYMPTOMS"$11$44.8815405292673$0.25$0.24$0.28$0.17$0.43
478$"ALISKIREN"$"BONE THERAPEUTIC PROCEDURES NEC"$1$1.03831520937699$0.96$0.96$0.9$0.35$2.01
479$"ALISKIREN"$"BORRELIAL INFECTIONS"$1$0.709271657109633$1.41$1.41$0.99$0.38$2.2
480$"ALISKIREN"$"BREAST AND NIPPLE NEOPLASMS MALIGNANT"$15$16.3644326660965$0.92$0.92$0.91$0.6$1.33
481$"ALISKIREN"$"BREAST DISORDERS NEC"$7$4.59198557386443$1.52$1.53$1.28$0.73$2.12
482$"ALISKIREN"$"BREAST SIGNS AND SYMPTOMS"$5$3.91196223251189$1.28$1.28$1.11$0.59$1.95
483$"ALISKIREN"$"BREAST THERAPEUTIC PROCEDURES NEC"$1$0.380228104842277$2.63$2.66$1.09$0.42$2.43
484$"ALISKIREN"$"BREATHING ABNORMALITIES"$241$341.108482517158$0.71$0.7$0.71$0.63$0.79
485$"ALISKIREN"$"BRONCHIAL CONDITIONS NEC"$2$2.37642565526423$0.84$0.84$0.86$0.38$1.76
486$"ALISKIREN"$"BRONCHOSPASM AND OBSTRUCTION"$49$60.4928290646185$0.81$0.81$0.81$0.65$1.01
487$"ALISKIREN"$"BULLOUS CONDITIONS"$26$26.1406822079066$0.99$0.99$0.98$0.72$1.32
488$"ALISKIREN"$"CALCIUM METABOLISM DISORDERS"$5$9.05235372682191$0.55$0.55$0.63$0.34$1.1
489$"ALISKIREN"$"CAMPYLOBACTER INFECTIONS"$1$0.394852262720826$2.53$2.56$1.09$0.42$2.42
490$"ALISKIREN"$"CANDIDA INFECTIONS"$5$7.92629357017363$0.63$0.63$0.7$0.37$1.22
491$"ALISKIREN"$"CARBOHYDRATE TOLERANCE ANALYSES (INCL DIABETES)"$111$46.9727951058998$2.36$2.39$2.28$1.95$2.65
492$"ALISKIREN"$"CARDIAC AND VASCULAR PROCEDURAL COMPLICATIONS"$3$3.67066362751583$0.82$0.82$0.84$0.4$1.62
493$"ALISKIREN"$"CARDIAC AUSCULTATORY INVESTIGATIONS"$4$3.29774760161283$1.21$1.21$1.06$0.53$1.93
494$"ALISKIREN"$"CARDIAC CONDUCTION DISORDERS"$26$16.8177815603315$1.55$1.55$1.45$1.06$1.96
495$"ALISKIREN"$"CARDIAC DEVICE THERAPEUTIC PROCEDURES"$5$6.52237441383291$0.77$0.77$0.8$0.42$1.4
496$"ALISKIREN"$"CARDIAC DISORDERS CONGENITAL NEC"$1$0.687335420291809$1.45$1.46$1$0.38$2.21
497$"ALISKIREN"$"CARDIAC DISORDERS NEC"$31$31.3615065705486$0.99$0.99$0.98$0.73$1.29
498$"ALISKIREN"$"CARDIAC FUNCTION DIAGNOSTIC PROCEDURES"$16$7.50950507063498$2.13$2.15$1.79$1.21$2.59
499$"ALISKIREN"$"CARDIAC HYPERTENSIVE COMPLICATIONS"$2$1.07487560407336$1.86$1.87$1.15$0.5$2.36
500$"ALISKIREN"$"CARDIAC IMAGING PROCEDURES"$2$7.74349159669176$0.26$0.26$0.42$0.18$0.86
501$"ALISKIREN"$"CARDIAC INFECTIONS"$3$2.23018407647874$1.35$1.35$1.09$0.51$2.08
502$"ALISKIREN"$"CARDIAC MALPOSITIONS CONGENITAL"$1$0.0292483157570983$34.19$45.25$1.24$0.47$2.79
503$"ALISKIREN"$"CARDIAC SEPTAL DEFECTS CONGENITAL"$5$4.28487825841489$1.17$1.17$1.05$0.56$1.85
504$"ALISKIREN"$"CARDIAC SIGNS AND SYMPTOMS NEC"$74$52.9102032045907$1.4$1.4$1.37$1.13$1.65
505$"ALISKIREN"$"CARDIAC THERAPEUTIC PROCEDURES NEC"$4$9.33752480545362$0.43$0.43$0.53$0.27$0.97
506$"ALISKIREN"$"CARDIAC VALVE DISORDERS NEC"$1$3.78034481160495$0.26$0.26$0.52$0.2$1.17
507$"ALISKIREN"$"CARDIOMYOPATHIES"$12$6.13483423005136$1.96$1.97$1.62$1.03$2.45
508$"ALISKIREN"$"CARDIOVASCULAR INJURIES"$1$1.13337223558756$0.88$0.88$0.88$0.34$1.96
509$"ALISKIREN"$"CARTILAGE DISORDERS"$6$3.20269057540226$1.87$1.89$1.41$0.78$2.4
510$"ALISKIREN"$"CATARACT CONDITIONS"$19$17.2638183756272$1.1$1.1$1.07$0.74$1.5
511$"ALISKIREN"$"CELL MARKER ANALYSES"$5$4.02164341660101$1.24$1.25$1.09$0.58$1.92
512$"ALISKIREN"$"CELL METABOLISM DISORDERS NEC"$1$0.797016604380927$1.25$1.26$0.96$0.37$2.15
513$"ALISKIREN"$"CENTRAL NERVOUS SYSTEM HAEMORRHAGES AND CEREBROVASCULAR ACCIDENTS"$224$92.6294160027302$2.42$2.44$2.37$2.12$2.64
514$"ALISKIREN"$"CENTRAL NERVOUS SYSTEM IMAGING PROCEDURES"$2$0.438724736356474$4.56$4.68$1.39$0.6$2.83
515$"ALISKIREN"$"CENTRAL NERVOUS SYSTEM INFLAMMATORY DISORDERS NEC"$1$0.182801973481864$5.47$5.66$1.17$0.45$2.6
516$"ALISKIREN"$"CENTRAL NERVOUS SYSTEM VASCULAR DISORDERS NEC"$16$6.3249482824725$2.53$2.56$2.03$1.36$2.93
517$"ALISKIREN"$"CEREBRAL INJURIES NEC"$2$9.67388043666025$0.21$0.21$0.36$0.15$0.73
518$"ALISKIREN"$"CEREBROVASCULAR AND SPINAL NECROSIS AND VASCULAR INSUFFICIENCY"$1$0.380228104842277$2.63$2.66$1.09$0.42$2.43
519$"ALISKIREN"$"CHEMICAL INJURIES"$1$1.06025144619481$0.94$0.94$0.9$0.35$2
520$"ALISKIREN"$"CHEMISTRY ANALYSES NEC"$15$1.49897618255129$10.01$10.72$8.13$3.62$13.78
521$"ALISKIREN"$"CHEST AND RESPIRATORY TRACT INJURIES NEC"$4$2.39104981314278$1.67$1.68$1.25$0.63$2.27
522$"ALISKIREN"$"CHLORIDE IMBALANCE"$1$1.45510370891564$0.69$0.69$0.81$0.31$1.81
523$"ALISKIREN"$"CHOLECYSTITIS AND CHOLELITHIASIS"$12$19.6183077940737$0.61$0.61$0.64$0.41$0.97
524$"ALISKIREN"$"CHOLESTASIS AND JAUNDICE"$17$20.5396297404222$0.83$0.83$0.83$0.57$1.19
525$"ALISKIREN"$"CHOLESTEROL ANALYSES"$22$20.2910190564869$1.08$1.08$1.06$0.75$1.46
526$"ALISKIREN"$"CHOROID AND VITREOUS STRUCTURAL CHANGE	DEPOSIT AND DEGENERATION"$3$2.93945573358837$1.02$1.02$0.95$0.45$1.83
527$"ALISKIREN"$"CHRONIC POLYNEUROPATHIES"$4$2.52266723404972$1.59$1.59$1.22$0.61$2.22
528$"ALISKIREN"$"CIRCULATORY COLLAPSE AND SHOCK"$35$19.0040931631746$1.84$1.85$1.72$1.31$2.23
529$"ALISKIREN"$"CLOSTRIDIA INFECTIONS"$3$11.9406249078354$0.25$0.25$0.37$0.17$0.71
530$"ALISKIREN"$"COAGULATION AND BLEEDING ANALYSES"$12$19.4501299784703$0.62$0.62$0.65$0.41$0.98
531$"ALISKIREN"$"COAGULOPATHIES"$7$9.88593072589921$0.71$0.71$0.75$0.42$1.24
532$"ALISKIREN"$"COLITIS (EXCL INFECTIVE)"$12$23.1354177638647$0.52$0.52$0.56$0.35$0.84
533$"ALISKIREN"$"COLORECTAL AND ANAL NEOPLASMS MALIGNANCY UNSPECIFIED"$1$0.431412657417199$2.32$2.34$1.08$0.41$2.39
534$"ALISKIREN"$"COLORECTAL NEOPLASMS MALIGNANT"$12$7.80198822820596$1.54$1.54$1.36$0.87$2.06
535$"ALISKIREN"$"COMA STATES"$3$11.3117861190577$0.27$0.26$0.39$0.18$0.74
536$"ALISKIREN"$"COMMUNICATIONS DISORDERS"$1$0.665399183473985$1.5$1.51$1$0.38$2.22
537$"ALISKIREN"$"CONDITIONS ASSOCIATED WITH ABNORMAL GAS EXCHANGE"$15$26.6890881283522$0.56$0.56$0.59$0.4$0.87
538$"ALISKIREN"$"CONFUSION AND DISORIENTATION"$99$46.2927717645473$2.14$2.16$2.07$1.75$2.43
539$"ALISKIREN"$"CONGENITAL DISORDERS NEC"$3$0.906697788470046$3.31$3.37$1.48$0.7$2.84
540$"ALISKIREN"$"CONJUNCTIVAL AND CORNEAL BLEEDING AND VASCULAR DISORDERS"$8$1.2649896564945$6.32$6.58$2.67$1.53$4.66
541$"ALISKIREN"$"CONJUNCTIVAL INFECTIONS	IRRITATIONS AND INFLAMMATIONS"$2$1.09681184089118$1.82$1.83$1.15$0.5$2.34
542$"ALISKIREN"$"CONNECTIVE TISSUE DISORDERS"$1$2.45685852359625$0.41$0.41$0.66$0.25$1.46
543$"ALISKIREN"$"CONNECTIVE TISSUE DISORDERS CONGENITAL"$1$0.0146241578785491$68.38$135.76$1.26$0.48$2.82
544$"ALISKIREN"$"CONNECTIVE TISSUE DISORDERS NEC"$3$9.51301469999621$0.32$0.31$0.44$0.21$0.85
545$"ALISKIREN"$"COORDINATION AND BALANCE DISTURBANCES"$57$29.5554230725478$1.93$1.94$1.84$1.48$2.27
546$"ALISKIREN"$"CORNEAL AND SCLERAL DISORDERS CONGENITAL"$1$0.168177815603315$5.95$6.17$1.17$0.45$2.62
547$"ALISKIREN"$"CORONARY ARTERY DISORDERS NEC"$38$21.8484918705524$1.74$1.75$1.64$1.26$2.11
548$"ALISKIREN"$"CORONAVIRUS INFECTIONS"$1$0.402164341660101$2.49$2.51$1.09$0.42$2.42
549$"ALISKIREN"$"CORTICAL DYSFUNCTION NEC"$65$8.84030343758295$7.35$7.71$7.14$5.62$8.82
550$"ALISKIREN"$"COUGHING AND ASSOCIATED SYMPTOMS"$120$129.906394435152$0.92$0.92$0.92$0.79$1.07
551$"ALISKIREN"$"CRIMINAL ACTIVITY"$1$0.709271657109633$1.41$1.41$0.99$0.38$2.2
552$"ALISKIREN"$"CRYSTAL ARTHROPATHIC DISORDERS"$1$1.3234862880087$0.76$0.75$0.84$0.32$1.87
553$"ALISKIREN"$"CYSTIC PANCREATIC DISORDERS"$3$1.25767757755522$2.39$2.41$1.35$0.64$2.59
554$"ALISKIREN"$"DEATH AND SUDDEN DEATH"$92$191.569156130054$0.48$0.48$0.49$0.41$0.57
555$"ALISKIREN"$"DELIRIA"$4$6.41269322974379$0.62$0.62$0.7$0.35$1.28
556$"ALISKIREN"$"DEMENTIA (EXCL ALZHEIMER'S TYPE)"$9$5.45481088869882$1.65$1.66$1.39$0.84$2.2
557$"ALISKIREN"$"DENTAL AND GINGIVAL THERAPEUTIC PROCEDURES"$1$3.99970717978319$0.25$0.25$0.51$0.19$1.13
558$"ALISKIREN"$"DENTAL AND ORAL SOFT TISSUE INFECTIONS"$1$9.73237706817445$0.1$0.1$0.27$0.1$0.61
559$"ALISKIREN"$"DENTAL AND PERIODONTAL INFECTIONS AND INFLAMMATIONS"$1$1.98888547148268$0.5$0.5$0.72$0.28$1.6
560$"ALISKIREN"$"DENTAL DISORDERS NEC"$5$5.21351228370276$0.96$0.96$0.93$0.49$1.63
561$"ALISKIREN"$"DENTAL PAIN AND SENSATION DISORDERS"$1$4.05820381129738$0.25$0.25$0.5$0.19$1.12
562$"ALISKIREN"$"DENTAL SURFACE DISORDERS"$2$0.563030078324141$3.55$3.62$1.33$0.58$2.73
563$"ALISKIREN"$"DEPRESSIVE DISORDERS"$41$40.6039743497917$1.01$1.01$1$0.78$1.28
564$"ALISKIREN"$"DERMAL AND EPIDERMAL CONDITIONS NEC"$42$45.9564161333406$0.91$0.91$0.91$0.71$1.16
565$"ALISKIREN"$"DERMATITIS AND ECZEMA"$19$23.8300652630958$0.8$0.8$0.81$0.56$1.13
566$"ALISKIREN"$"DERMATITIS ASCRIBED TO SPECIFIC AGENT"$24$15.0116980623307$1.6$1.61$1.49$1.07$2.02
567$"ALISKIREN"$"DEVICE ISSUES NEC"$3$32.2389560432616$0.09$0.09$0.15$0.07$0.29
568$"ALISKIREN"$"DIABETES MELLITUS (INCL SUBTYPES)"$107$42.6513564527885$2.51$2.54$2.41$2.05$2.81
569$"ALISKIREN"$"DIABETIC COMPLICATIONS NEC"$2$5.31588138885261$0.38$0.37$0.55$0.24$1.12
570$"ALISKIREN"$"DIAPHRAGMATIC DISORDERS"$2$0.614214630899063$3.26$3.31$1.31$0.57$2.68
571$"ALISKIREN"$"DIAPHRAGMATIC HERNIAS"$3$9.84205825226356$0.3$0.3$0.43$0.2$0.82
572$"ALISKIREN"$"DIARRHOEA (EXCL INFECTIVE)"$137$181.105571167952$0.76$0.76$0.76$0.66$0.87
573$"ALISKIREN"$"DIETARY AND NUTRITIONAL THERAPIES"$2$1.14068431452683$1.75$1.76$1.14$0.49$2.31
574$"ALISKIREN"$"DIGESTIVE ENZYMES"$10$4.34337488992909$2.3$2.32$1.75$1.07$2.72
575$"ALISKIREN"$"DISABILITY ISSUES"$38$21.4097671341959$1.77$1.79$1.67$1.28$2.15
576$"ALISKIREN"$"DISORDERS OF PURINE METABOLISM"$24$12.7522656700948$1.88$1.89$1.7$1.22$2.32
577$"ALISKIREN"$"DISSOCIATIVE STATES"$1$0.731207893927456$1.37$1.37$0.98$0.38$2.18
578$"ALISKIREN"$"DISTURBANCES IN CONSCIOUSNESS NEC"$152$166.459477052585$0.91$0.91$0.91$0.8$1.04
579$"ALISKIREN"$"DISTURBANCES IN INITIATING AND MAINTAINING SLEEP"$36$57.3340109628519$0.63$0.63$0.64$0.48$0.83
580$"ALISKIREN"$"DIVERTICULA"$7$12.942379722516$0.54$0.54$0.6$0.34$1
581$"ALISKIREN"$"DUODENAL AND SMALL INTESTINAL STENOSIS AND OBSTRUCTION"$1$4.42380775826111$0.23$0.22$0.48$0.18$1.06
582$"ALISKIREN"$"DUODENAL ULCERS AND PERFORATION"$7$5.34512970460971$1.31$1.31$1.16$0.66$1.92
583$"ALISKIREN"$"DYSKINESIAS AND MOVEMENT DISORDERS NEC"$55$20.3860760826975$2.7$2.73$2.48$1.99$3.07
584$"ALISKIREN"$"DYSPEPTIC SIGNS AND SYMPTOMS"$32$33.9353583571732$0.94$0.94$0.94$0.7$1.23
585$"ALISKIREN"$"DYSSOMNIAS"$1$0.0950570262105693$10.52$11.31$1.21$0.46$2.7
586$"ALISKIREN"$"EAR DISORDERS NEC"$4$11.2313532507257$0.36$0.35$0.46$0.23$0.84
587$"ALISKIREN"$"EAR INFECTIONS"$3$7.92629357017363$0.38$0.38$0.51$0.24$0.97
588$"ALISKIREN"$"EATING DISORDERS NEC"$41$6.64667975580058$6.17$6.41$5.24$3.76$7.34
589$"ALISKIREN"$"ECG INVESTIGATIONS"$42$14.2585539315854$2.95$2.99$2.61$2.03$3.32
590$"ALISKIREN"$"ECTOPARASITIC INFESTATIONS"$2$0.219362368178237$9.12$9.7$1.5$0.65$3.09
591$"ALISKIREN"$"ELECTROLYTE IMBALANCE NEC"$6$6.03246512490152$0.99$0.99$0.96$0.53$1.63
592$"ALISKIREN"$"ELEVATED CHOLESTEROL"$6$2.9321436546491$2.05$2.06$1.48$0.81$2.52
593$"ALISKIREN"$"ELEVATED TRIGLYCERIDES"$8$1.59403320876185$5.02$5.17$2.41$1.4$3.98
594$"ALISKIREN"$"EMOTIONAL AND MOOD DISTURBANCES NEC"$11$23.4059646846179$0.47$0.47$0.51$0.32$0.79
595$"ALISKIREN"$"ENCEPHALOPATHIES NEC"$7$8.13834385941259$0.86$0.86$0.87$0.49$1.43
596$"ALISKIREN"$"ENCEPHALOPATHIES TOXIC AND METABOLIC"$3$5.85697523035893$0.51$0.51$0.63$0.3$1.21
597$"ALISKIREN"$"ENDOCRINE NEOPLASMS MALIGNANT AND UNSPECIFIED NEC"$3$2.59578802344247$1.16$1.16$1.01$0.48$1.94
598$"ALISKIREN"$"EOSINOPHILIC DISORDERS"$11$4.36531112674691$2.52$2.55$1.88$1.18$2.89
599$"ALISKIREN"$"EPSTEIN-BARR VIRAL INFECTIONS"$2$0.731207893927456$2.74$2.77$1.27$0.55$2.59
600$"ALISKIREN"$"ERECTION AND EJACULATION CONDITIONS AND DISORDERS"$8$6.98303538700721$1.15$1.15$1.07$0.63$1.73
601$"ALISKIREN"$"ERYTHEMAS"$47$35.6683210657813$1.32$1.32$1.29$1.01$1.62
602$"ALISKIREN"$"ESCHERICHIA INFECTIONS"$5$4.55542517916805$1.1$1.1$1.02$0.54$1.78
603$"ALISKIREN"$"EXFOLIATIVE CONDITIONS"$13$11.611581355568$1.12$1.12$1.07$0.69$1.6
604$"ALISKIREN"$"EXPOSURES ASSOCIATED WITH PREGNANCY	DELIVERY AND LACTATION"$17$22.850246685233$0.74$0.74$0.76$0.51$1.09
605$"ALISKIREN"$"EXTERNAL EAR DISORDERS NEC"$2$0.935946104227144$2.14$2.15$1.2$0.52$2.45
606$"ALISKIREN"$"EXTRANODAL MARGINAL ZONE B-CELL LYMPHOMAS (LOW GRADE B-CELL)"$1$0.0804328683320202$12.43$13.58$1.21$0.47$2.71
607$"ALISKIREN"$"EXTREMITY DEFORMITIES"$1$4.71629091583209$0.21$0.21$0.46$0.17$1.02
608$"ALISKIREN"$"EYE AND EYELID INFECTIONS"$6$5.32319346779188$1.13$1.13$1.04$0.57$1.77
609$"ALISKIREN"$"EYE INJURIES NEC"$1$2.69084504965304$0.37$0.37$0.63$0.24$1.4
610$"ALISKIREN"$"EYE THERAPEUTIC PROCEDURES NEC"$2$1.46972786679419$1.36$1.36$1.05$0.45$2.14
611$"ALISKIREN"$"FACIAL CRANIAL NERVE DISORDERS"$11$4.5700493370466$2.41$2.43$1.83$1.15$2.8
612$"ALISKIREN"$"FAECAL ABNORMALITIES NEC"$19$13.3079836694797$1.43$1.43$1.33$0.93$1.87
613$"ALISKIREN"$"FAECAL ANALYSES NEC"$1$1.89382844527211$0.53$0.53$0.74$0.28$1.64
614$"ALISKIREN"$"FAT SOLUBLE VITAMIN DEFICIENCIES AND DISORDERS"$5$2.9906402861633$1.67$1.68$1.29$0.68$2.27
615$"ALISKIREN"$"FEAR SYMPTOMS AND PHOBIC DISORDERS (INCL SOCIAL PHOBIA)"$6$5.98859265126587$1$1$0.96$0.53$1.63
616$"ALISKIREN"$"FEBRILE DISORDERS"$50$76.9523187569255$0.65$0.65$0.66$0.52$0.82
617$"ALISKIREN"$"FEELINGS AND SENSATIONS NEC"$103$113.183669901031$0.91$0.91$0.91$0.77$1.06
618$"ALISKIREN"$"FEMALE REPRODUCTIVE TRACT INFECTIONS"$1$1.45510370891564$0.69$0.69$0.81$0.31$1.81
619$"ALISKIREN"$"FLATULENCE	BLOATING AND DISTENSION"$23$41.2328131385693$0.56$0.56$0.58$0.41$0.79
620$"ALISKIREN"$"FLAVIVIRAL INFECTIONS"$1$1.22842926179813$0.81$0.81$0.86$0.33$1.91
621$"ALISKIREN"$"FLUID INTAKE INCREASED"$1$0.979818577862792$1.02$1.02$0.92$0.35$2.04
622$"ALISKIREN"$"FOETAL AND NEONATAL CONDITIONS ASSOCIATED WITH PRODUCT EXPOSURE"$2$0.767768288623829$2.6$2.64$1.25$0.54$2.56
623$"ALISKIREN"$"FOETAL AND NEONATAL DIAGNOSTIC PROCEDURES"$1$0.358291868024454$2.79$2.83$1.1$0.42$2.45
624$"ALISKIREN"$"FOOD MALABSORPTION AND INTOLERANCE SYNDROMES (EXCL SUGAR INTOLERANCE)"$1$1.41123123527999$0.71$0.71$0.82$0.32$1.83
625$"ALISKIREN"$"FRACTURE COMPLICATIONS"$1$0.636150867716887$1.57$1.58$1.01$0.39$2.25
626$"ALISKIREN"$"FRACTURES AND DISLOCATIONS NEC"$9$8.87686383227932$1.01$1.01$0.98$0.59$1.56
627$"ALISKIREN"$"FUNGAL INFECTIONS NEC"$2$10.7121956460372$0.19$0.19$0.33$0.14$0.67
628$"ALISKIREN"$"FUNGUS IDENTIFICATION AND SEROLOGY"$1$0.365603946963728$2.74$2.77$1.1$0.42$2.45
629$"ALISKIREN"$"GAIT DISTURBANCES"$55$56.2298870430214$0.98$0.98$0.97$0.78$1.21
630$"ALISKIREN"$"GASTRIC AND OESOPHAGEAL HAEMORRHAGES"$4$5.21351228370276$0.77$0.77$0.81$0.41$1.47
631$"ALISKIREN"$"GASTRIC NEOPLASMS MALIGNANT"$3$2.78590207586361$1.08$1.08$0.98$0.46$1.87
632$"ALISKIREN"$"GASTRIC THERAPEUTIC PROCEDURES"$2$1.73296270860807$1.15$1.16$0.99$0.43$2.01
633$"ALISKIREN"$"GASTRIC ULCERS AND PERFORATION"$15$13.0666850644836$1.15$1.15$1.1$0.73$1.6
634$"ALISKIREN"$"GASTRITIS (EXCL INFECTIVE)"$19$12.6937690385806$1.5$1.5$1.39$0.96$1.95
635$"ALISKIREN"$"GASTROINTESTINAL AND ABDOMINAL PAINS (EXCL ORAL AND THROAT)"$90$105.140383067829$0.86$0.86$0.86$0.72$1.01
636$"ALISKIREN"$"GASTROINTESTINAL AND HEPATOBILIARY PROCEDURAL COMPLICATIONS"$1$1.18455678816248$0.84$0.84$0.87$0.34$1.93
637$"ALISKIREN"$"GASTROINTESTINAL ATONIC AND HYPOMOTILITY DISORDERS NEC"$49$79.5773550961251$0.62$0.61$0.62$0.5$0.78
638$"ALISKIREN"$"GASTROINTESTINAL DISORDERS NEC"$32$28.041822732118$1.14$1.14$1.12$0.84$1.47
639$"ALISKIREN"$"GASTROINTESTINAL DYSKINETIC DISORDERS"$2$4.55542517916805$0.44$0.44$0.61$0.26$1.24
640$"ALISKIREN"$"GASTROINTESTINAL FISTULAE"$1$1.58672112982258$0.63$0.63$0.79$0.31$1.75
641$"ALISKIREN"$"GASTROINTESTINAL INFLAMMATORY DISORDERS NEC"$4$7.83123654396306$0.51$0.51$0.61$0.31$1.11
642$"ALISKIREN"$"GASTROINTESTINAL MUCOSAL DYSTROPHIES AND SECRETION DISORDERS"$3$7.1877735973069$0.42$0.42$0.55$0.26$1.04
643$"ALISKIREN"$"GASTROINTESTINAL NEOPLASMS BENIGN NEC"$1$0.723895814988182$1.38$1.39$0.98$0.38$2.19
644$"ALISKIREN"$"GASTROINTESTINAL NEOPLASMS MALIGNANCY UNSPECIFIED NEC"$3$1.14799639346611$2.61$2.64$1.39$0.66$2.66
645$"ALISKIREN"$"GASTROINTESTINAL NEOPLASMS MALIGNANT NEC"$1$1.63059360345823$0.61$0.61$0.78$0.3$1.74
646$"ALISKIREN"$"GASTROINTESTINAL SIGNS AND SYMPTOMS NEC"$131$63.4542210350247$2.06$2.08$2.01$1.74$2.32
647$"ALISKIREN"$"GASTROINTESTINAL SPASTIC AND HYPERMOTILITY DISORDERS"$5$12.730329433277$0.39$0.39$0.48$0.25$0.84
648$"ALISKIREN"$"GASTROINTESTINAL STENOSIS AND OBSTRUCTION NEC"$6$13.5492822744758$0.44$0.44$0.52$0.29$0.88
649$"ALISKIREN"$"GASTROINTESTINAL THERAPEUTIC PROCEDURES NEC"$1$2.47879476041408$0.4$0.4$0.65$0.25$1.46
650$"ALISKIREN"$"GASTROINTESTINAL ULCERS AND PERFORATION	SITE UNSPECIFIED"$1$2.51535515511045$0.4$0.4$0.65$0.25$1.45
651$"ALISKIREN"$"GASTROINTESTINAL VASCULAR OCCLUSION AND INFARCTION"$4$2.66159673389594$1.5$1.51$1.18$0.6$2.16
652$"ALISKIREN"$"GENE MUTATIONS AND OTHER ALTERATIONS NEC"$1$0.519157604688494$1.93$1.94$1.05$0.4$2.33
653$"ALISKIREN"$"GENERAL NUTRITIONAL DISORDERS NEC"$14$21.8558039494917$0.64$0.64$0.67$0.44$0.99
654$"ALISKIREN"$"GENERAL SIGNS AND SYMPTOMS NEC"$192$288.337208812414$0.67$0.66$0.67$0.59$0.75
655$"ALISKIREN"$"GENERALISED TONIC-CLONIC SEIZURES"$5$2.44954644465698$2.04$2.06$1.42$0.75$2.5
656$"ALISKIREN"$"GENITAL AND URINARY TRACT DISORDERS NEC"$1$2.01813378723978$0.5$0.49$0.72$0.28$1.6
657$"ALISKIREN"$"GESTATIONAL AGE AND WEIGHT CONDITIONS"$3$5.10383109961365$0.59$0.59$0.69$0.32$1.32
658$"ALISKIREN"$"GINGIVAL DISORDERS	SIGNS AND SYMPTOMS NEC"$5$7.27551854457819$0.69$0.69$0.74$0.39$1.3
659$"ALISKIREN"$"GINGIVAL HAEMORRHAGES"$2$4.45305607401821$0.45$0.45$0.61$0.26$1.25
660$"ALISKIREN"$"GLAUCOMAS (EXCL CONGENITAL)"$4$6.87335420291809$0.58$0.58$0.67$0.34$1.22
661$"ALISKIREN"$"GLOMERULONEPHRITIS AND NEPHROTIC SYNDROME"$6$5.16963981006712$1.16$1.16$1.06$0.59$1.81
662$"ALISKIREN"$"GREAT VESSEL DISORDERS CONGENITAL"$6$0.59227839408124$10.13$10.86$2.92$1.41$9.78
663$"ALISKIREN"$"HAEMATOLOGIC NEOPLASMS NEC"$1$0.504533446809945$1.98$2$1.05$0.41$2.34
664$"ALISKIREN"$"HAEMATOLOGICAL ANALYSES NEC"$5$2.77858999692433$1.8$1.81$1.34$0.71$2.35
665$"ALISKIREN"$"HAEMATOLOGICAL DISORDERS"$6$3.57560660130526$1.68$1.69$1.33$0.73$2.26
666$"ALISKIREN"$"HAEMORRHAGES NEC"$27$34.9882977244288$0.77$0.77$0.78$0.57$1.04
667$"ALISKIREN"$"HAEMORRHOIDS AND GASTROINTESTINAL VARICES (EXCL OESOPHAGEAL)"$7$14.6680303521848$0.48$0.48$0.54$0.31$0.9
668$"ALISKIREN"$"HALLUCINATIONS (EXCL SLEEP-RELATED)"$10$13.4907856429616$0.74$0.74$0.76$0.47$1.19
669$"ALISKIREN"$"HANTA VIRAL INFECTIONS"$1$0.0219362368178237$45.59$67.88$1.25$0.48$2.8
670$"ALISKIREN"$"HEAD	NECK AND ORAL CAVITY THERAPEUTIC PROCEDURES NEC"$1$0.950570262105693$1.05$1.05$0.92$0.36$2.06
671$"ALISKIREN"$"HEADACHES NEC"$172$199.627067121135$0.86$0.86$0.86$0.76$0.97
672$"ALISKIREN"$"HEALING ABNORMAL NEC"$3$5.54986791490939$0.54$0.54$0.65$0.31$1.25
673$"ALISKIREN"$"HEARING LOSSES"$9$18.4629993216683$0.49$0.49$0.54$0.32$0.85
674$"ALISKIREN"$"HEART FAILURE SIGNS AND SYMPTOMS"$5$1.6964023139117$2.95$2.99$1.66$0.88$2.93
675$"ALISKIREN"$"HEART FAILURES NEC"$87$94.2526975272491$0.92$0.92$0.92$0.77$1.09
676$"ALISKIREN"$"HEART RATE AND PULSE INVESTIGATIONS"$90$56.64667554256$1.59$1.6$1.56$1.31$1.84
677$"ALISKIREN"$"HEAT INJURIES (EXCL THERMAL BURNS)"$4$0.811640762259477$4.93$5.08$1.8$0.9$3.32
678$"ALISKIREN"$"HEPATIC AND HEPATOBILIARY DISORDERS NEC"$16$15.3626778514159$1.04$1.04$1.02$0.68$1.47
679$"ALISKIREN"$"HEPATIC AUTOIMMUNE DISORDERS"$1$0.263234841813884$3.8$3.88$1.14$0.44$2.53
680$"ALISKIREN"$"HEPATIC ENZYMES AND FUNCTION ABNORMALITIES"$25$11.9113765920783$2.1$2.12$1.87$1.35$2.53
681$"ALISKIREN"$"HEPATIC FAILURE AND ASSOCIATED DISORDERS"$8$10.9754304878511$0.73$0.73$0.76$0.44$1.23
682$"ALISKIREN"$"HEPATIC FIBROSIS AND CIRRHOSIS"$3$8.26264920138026$0.36$0.36$0.49$0.23$0.94
683$"ALISKIREN"$"HEPATIC NEOPLASMS MALIGNANT"$4$4.9722136787067$0.8$0.8$0.83$0.42$1.52
684$"ALISKIREN"$"HEPATIC VASCULAR DISORDERS"$6$4.26294202159707$1.41$1.41$1.2$0.66$2.04
685$"ALISKIREN"$"HEPATITIS VIRAL INFECTIONS"$2$3.18075433858444$0.63$0.63$0.75$0.32$1.52
686$"ALISKIREN"$"HEPATOBILIARY AND SPLEEN INFECTIONS"$1$2.23018407647874$0.45$0.45$0.69$0.26$1.53
687$"ALISKIREN"$"HEPATOBILIARY NEOPLASMS MALIGNANCY UNSPECIFIED"$1$1.12606015664828$0.89$0.89$0.88$0.34$1.96
688$"ALISKIREN"$"HEPATOBILIARY SIGNS AND SYMPTOMS"$11$5.51330752021302$2$2.01$1.62$1.01$2.48
689$"ALISKIREN"$"HEPATOCELLULAR DAMAGE AND HEPATITIS NEC"$42$37.0576160642435$1.13$1.13$1.12$0.87$1.42
690$"ALISKIREN"$"HERNIAS NEC"$5$4.94296536294961$1.01$1.01$0.96$0.51$1.69
691$"ALISKIREN"$"HERPES VIRAL INFECTIONS"$13$15.7355938773189$0.83$0.83$0.83$0.54$1.24
692$"ALISKIREN"$"HISTIOCYTOSES"$1$0.0731207893927456$13.68$15.08$1.22$0.47$2.72
693$"ALISKIREN"$"HISTOPATHOLOGY PROCEDURES NEC"$2$0.745832051806006$2.68$2.72$1.26$0.55$2.58
694$"ALISKIREN"$"HYDROCEPHALIC CONDITIONS"$1$1.1772447092232$0.85$0.85$0.87$0.34$1.94
695$"ALISKIREN"$"HYPERGLYCAEMIC CONDITIONS NEC"$16$14.2951143262818$1.12$1.12$1.08$0.73$1.56
696$"ALISKIREN"$"HYPERKERATOSES"$4$2.20824783966092$1.81$1.82$1.29$0.65$2.36
697$"ALISKIREN"$"HYPERLIPIDAEMIAS NEC"$8$3.67066362751583$2.18$2.2$1.62$0.95$2.62
698$"ALISKIREN"$"HYPERPARATHYROID DISORDERS"$14$3.51710996979107$3.98$4.07$2.62$1.71$3.89
699$"ALISKIREN"$"HYPERPIGMENTATION DISORDERS"$2$1.18455678816248$1.69$1.7$1.12$0.49$2.29
700$"ALISKIREN"$"HYPERTENSION ASSOCIATED DISORDERS OF PREGNANCY"$3$2.30330486587149$1.3$1.31$1.07$0.51$2.05
701$"ALISKIREN"$"HYPOGLOSSAL NERVE DISORDERS"$2$0.190114052421139$10.52$11.31$1.52$0.65$3.14
702$"ALISKIREN"$"HYPOGLYCAEMIC CONDITIONS NEC"$5$18.5580563478788$0.27$0.27$0.35$0.19$0.61
703$"ALISKIREN"$"HYPOPIGMENTATION DISORDERS"$2$0.687335420291809$2.91$2.95$1.28$0.56$2.62
704$"ALISKIREN"$"IMAGING PROCEDURES NEC"$5$1.79145934012227$2.79$2.83$1.63$0.86$2.86
705$"ALISKIREN"$"IMMUNE AND ASSOCIATED CONDITIONS NEC"$8$7.34132725503166$1.09$1.09$1.03$0.6$1.67
706$"ALISKIREN"$"IMMUNE RESPONSE PROTEIN ANALYSES NEC"$1$0.226674447117511$4.41$4.53$1.15$0.44$2.56
707$"ALISKIREN"$"IMMUNODEFICIENCY DISORDERS NEC"$1$3.72184818009075$0.27$0.27$0.53$0.2$1.18
708$"ALISKIREN"$"IMMUNOGLOBULIN ANALYSES"$1$1.65984191921533$0.6$0.6$0.78$0.3$1.72
709$"ALISKIREN"$"IMMUNOLOGY ANALYSES NEC"$1$0.650775025595436$1.54$1.54$1.01$0.39$2.24
710$"ALISKIREN"$"IMPLANT AND CATHETER SITE REACTIONS"$1$15.4942952723228$0.06$0.06$0.17$0.05$0.41
711$"ALISKIREN"$"INBORN ERRORS OF AMINO ACID METABOLISM"$1$0.0804328683320202$12.43$13.58$1.21$0.47$2.71
712$"ALISKIREN"$"INCREASED INTRACRANIAL PRESSURE DISORDERS"$7$2.82977454949926$2.47$2.5$1.68$0.96$2.79
713$"ALISKIREN"$"INCREASED PHYSICAL ACTIVITY LEVELS"$8$6.74904886095042$1.19$1.19$1.1$0.65$1.77
714$"ALISKIREN"$"INDUCED ABORTIONS"$3$1.68909023497242$1.78$1.79$1.22$0.57$2.34
715$"ALISKIREN"$"INFECTIONS NEC"$29$74.5978293384791$0.39$0.39$0.41$0.3$0.54
716$"ALISKIREN"$"INFECTIOUS TRANSMISSIONS"$2$1.03831520937699$1.93$1.94$1.17$0.51$2.38
717$"ALISKIREN"$"INFLAMMATIONS"$18$11.5384605661753$1.56$1.57$1.43$0.98$2.02
718$"ALISKIREN"$"INFLUENZA VIRAL INFECTIONS"$8$31.690550122816$0.25$0.25$0.3$0.17$0.49
719$"ALISKIREN"$"INGUINAL HERNIAS"$3$2.16437536602527$1.39$1.39$1.1$0.52$2.11
720$"ALISKIREN"$"INJECTION SITE REACTIONS"$10$46.5267582906041$0.21$0.21$0.25$0.16$0.4
721$"ALISKIREN"$"INNER EAR SIGNS AND SYMPTOMS"$39$29.5042385199729$1.32$1.32$1.28$0.99$1.65
722$"ALISKIREN"$"INTENTIONAL PRODUCT MISUSES"$1$18.1047074536438$0.06$0.05$0.14$0.04$0.36
723$"ALISKIREN"$"INTENTIONAL PRODUCT USE ISSUES"$1$9.94442735741341$0.1$0.1$0.26$0.1$0.6
724$"ALISKIREN"$"INTERACTIONS"$88$64.9531972175759$1.35$1.36$1.34$1.12$1.58
725$"ALISKIREN"$"INTERVERTEBRAL DISC DISORDERS NEC"$4$10.6829473302801$0.37$0.37$0.48$0.24$0.87
726$"ALISKIREN"$"INTESTINAL HAEMORRHAGES"$13$20.8613612137503$0.62$0.62$0.65$0.42$0.97
727$"ALISKIREN"$"INVESTIGATIONS NEC"$2$11.5750209608716$0.17$0.17$0.31$0.13$0.63
728$"ALISKIREN"$"IRIS AND UVEAL TRACT INFECTIONS	IRRITATIONS AND INFLAMMATIONS"$1$1.62328152451895$0.62$0.61$0.78$0.3$1.74
729$"ALISKIREN"$"IRON DEFICIENCIES"$1$1.44779162997636$0.69$0.69$0.82$0.31$1.81
730$"ALISKIREN"$"IRON EXCESS"$1$0.570342157263416$1.75$1.76$1.03$0.4$2.29
731$"ALISKIREN"$"ISCHAEMIC CORONARY ARTERY DISORDERS"$116$68.6457970819096$1.69$1.7$1.66$1.42$1.93
732$"ALISKIREN"$"ISLET CELL NEOPLASMS AND APUDOMA NEC"$1$0.694647499231084$1.44$1.44$0.99$0.38$2.21
733$"ALISKIREN"$"JOINT RELATED DISORDERS NEC"$3$7.75080367563104$0.39$0.39$0.52$0.25$0.99
734$"ALISKIREN"$"JOINT RELATED SIGNS AND SYMPTOMS"$83$101.023682625017$0.82$0.82$0.82$0.69$0.98
735$"ALISKIREN"$"JOINT THERAPEUTIC PROCEDURES"$7$12.8985072488803$0.54$0.54$0.6$0.34$1
736$"ALISKIREN"$"KLEBSIELLA INFECTIONS"$1$1.88651636633284$0.53$0.53$0.74$0.28$1.64
737$"ALISKIREN"$"LACRIMATION DISORDERS"$11$11.9771853025317$0.92$0.92$0.91$0.57$1.4
738$"ALISKIREN"$"LARGE INTESTINE THERAPEUTIC PROCEDURES"$3$3.11494562813096$0.96$0.96$0.92$0.44$1.77
739$"ALISKIREN"$"LARYNGEAL AND ADJACENT SITES DISORDERS NEC (EXCL INFECTIONS AND NEOPLASMS)"$2$1.33079836694797$1.5$1.51$1.08$0.47$2.21
740$"ALISKIREN"$"LARYNGEAL SPASM	OEDEMA AND OBSTRUCTION"$10$5.64492494111996$1.77$1.78$1.48$0.91$2.3
741$"ALISKIREN"$"LEFT VENTRICULAR FAILURES"$3$3.37818046994485$0.89$0.89$0.88$0.42$1.69
742$"ALISKIREN"$"LENS THERAPEUTIC PROCEDURES"$2$2.46417060253553$0.81$0.81$0.85$0.37$1.73
743$"ALISKIREN"$"LEUKAEMIAS ACUTE LYMPHOCYTIC"$1$0.555717999384867$1.8$1.81$1.03$0.4$2.3
744$"ALISKIREN"$"LEUKAEMIAS ACUTE MYELOID"$1$1.98157339254341$0.5$0.5$0.72$0.28$1.61
745$"ALISKIREN"$"LEUKAEMIAS CHRONIC LYMPHOCYTIC"$1$0.906697788470046$1.1$1.1$0.94$0.36$2.08
746$"ALISKIREN"$"LEUKOCYTOSES NEC"$12$5.67417325687706$2.11$2.13$1.71$1.09$2.58
747$"ALISKIREN"$"LEUKOPENIAS NEC"$5$10.2954071464986$0.49$0.48$0.57$0.3$1
748$"ALISKIREN"$"LID BLEEDING AND VASCULAR DISORDERS"$1$0.109681184089118$9.12$9.7$1.2$0.46$2.68
749$"ALISKIREN"$"LID	LASH AND LACRIMAL INFECTIONS	IRRITATIONS AND INFLAMMATIONS"$14$5.24276059945986$2.67$2.7$2.05$1.34$3.02
750$"ALISKIREN"$"LIMB FRACTURES AND DISLOCATIONS"$32$42.2711283479463$0.76$0.76$0.76$0.57$1
751$"ALISKIREN"$"LIPID METABOLISM AND DEPOSIT DISORDERS NEC"$5$1.95232507678631$2.56$2.59$1.57$0.83$2.77
752$"ALISKIREN"$"LIVER FUNCTION ANALYSES"$76$65.6624688746856$1.16$1.16$1.15$0.95$1.37
753$"ALISKIREN"$"LOWER GASTROINTESTINAL NEOPLASMS BENIGN"$2$1.70371439285097$1.17$1.18$0.99$0.43$2.02
754$"ALISKIREN"$"LOWER RESPIRATORY TRACT AND LUNG INFECTIONS"$95$167.037131288788$0.57$0.57$0.57$0.48$0.68
755$"ALISKIREN"$"LOWER RESPIRATORY TRACT INFECTIONS NEC"$5$10.5147695146768$0.48$0.47$0.56$0.29$0.99
756$"ALISKIREN"$"LOWER RESPIRATORY TRACT INFLAMMATORY AND IMMUNOLOGIC CONDITIONS"$9$13.9880070108322$0.64$0.64$0.68$0.41$1.08
757$"ALISKIREN"$"LOWER RESPIRATORY TRACT SIGNS AND SYMPTOMS"$8$11.450715618904$0.7$0.7$0.73$0.43$1.19
758$"ALISKIREN"$"LUMBAR SPINAL CORD AND NERVE ROOT DISORDERS"$3$3.8242172852406$0.78$0.78$0.82$0.39$1.58
759$"ALISKIREN"$"LUPUS ERYTHEMATOSUS (INCL SUBTYPES)"$2$7.80198822820596$0.26$0.25$0.42$0.18$0.86
760$"ALISKIREN"$"LYMPHATIC SYSTEM DISORDERS CONGENITAL"$1$0.0365603946963728$27.35$33.94$1.24$0.47$2.77
761$"ALISKIREN"$"LYMPHATIC SYSTEM DISORDERS NEC"$15$7.70693120199539$1.95$1.96$1.66$1.1$2.43
762$"ALISKIREN"$"LYMPHOEDEMAS"$4$2.08394249769325$1.92$1.93$1.33$0.67$2.42
763$"ALISKIREN"$"LYMPHOID TISSUE THERAPEUTIC PROCEDURES"$1$0.621526709838338$1.61$1.62$1.01$0.39$2.25
764$"ALISKIREN"$"LYMPHOMAS UNSPECIFIED NEC"$5$2.71278128647086$1.84$1.85$1.36$0.72$2.38
765$"ALISKIREN"$"LYMPHOPROLIFERATIVE DISORDERS NEC (EXCL LEUKAEMIAS AND LYMPHOMAS)"$1$0.541093841506318$1.85$1.86$1.04$0.4$2.31
766$"ALISKIREN"$"MAGNESIUM METABOLISM DISORDERS"$6$5.23544852052059$1.15$1.15$1.05$0.58$1.79
767$"ALISKIREN"$"MALABSORPTION SYNDROMES"$13$26.8353297071376$0.48$0.48$0.52$0.34$0.78
768$"ALISKIREN"$"MALE REPRODUCTIVE TRACT INFECTIONS"$3$0.972506498923517$3.08$3.13$1.45$0.69$2.79
769$"ALISKIREN"$"MALIGNANT HEPATOBILIARY NEOPLASMS"$3$1.04562728831626$2.87$2.91$1.43$0.68$2.73
770$"ALISKIREN"$"MARROW DEPRESSION AND HYPOPLASTIC ANAEMIAS"$11$15.7794663509545$0.7$0.7$0.72$0.45$1.11
771$"ALISKIREN"$"MASS CONDITIONS NEC"$8$7.9336056491129$1.01$1.01$0.97$0.57$1.58
772$"ALISKIREN"$"MEDICATION ERRORS	PRODUCT USE ERRORS AND ISSUES NEC"$67$81.4492473045794$0.82$0.82$0.82$0.68$1
773$"ALISKIREN"$"MEMORY LOSS (EXCL DEMENTIA)"$31$36.0924216442592$0.86$0.86$0.86$0.64$1.13
774$"ALISKIREN"$"MENSTRUATION WITH INCREASED BLEEDING"$1$2.60310010238174$0.38$0.38$0.64$0.25$1.43
775$"ALISKIREN"$"MENTAL DISORDERS NEC"$10$12.2038597496492$0.82$0.82$0.83$0.51$1.3
776$"ALISKIREN"$"MENTAL IMPAIRMENT (EXCL DEMENTIA AND MEMORY LOSS)"$16$16.7958453235137$0.95$0.95$0.94$0.63$1.36
777$"ALISKIREN"$"METABOLIC ACIDOSES (EXCL DIABETIC ACIDOSES)"$36$24.1591088153632$1.49$1.5$1.43$1.09$1.84
778$"ALISKIREN"$"METABOLIC ALKALOSES"$1$1.46241578785491$0.68$0.68$0.81$0.31$1.81
779$"ALISKIREN"$"METABOLIC BONE DISORDERS"$11$11.8894403552604$0.93$0.92$0.92$0.57$1.4
780$"ALISKIREN"$"METABOLIC DISORDERS NEC"$3$1.6671539981546$1.8$1.81$1.23$0.58$2.34
781$"ALISKIREN"$"METABOLISM TESTS NEC"$29$8.48201156955849$3.42$3.48$2.8$2.06$3.72
782$"ALISKIREN"$"METASTASES TO SPECIFIED SITES"$10$9.36677312121072$1.07$1.07$1.02$0.63$1.59
783$"ALISKIREN"$"METASTASES TO UNKNOWN AND UNSPECIFIED SITES"$2$1.01637897255916$1.97$1.98$1.17$0.51$2.39
784$"ALISKIREN"$"MIGRAINE HEADACHES"$1$14.4047955103709$0.07$0.07$0.18$0.06$0.44
785$"ALISKIREN"$"MINERAL AND ELECTROLYTE ANALYSES"$109$43.4922455308051$2.51$2.53$2.41$2.06$2.81
786$"ALISKIREN"$"MITRAL VALVULAR DISORDERS"$12$5.65223702005924$2.12$2.14$1.71$1.09$2.59
787$"ALISKIREN"$"MIXED ACID-BASE DISORDERS"$5$2.43492228677843$2.05$2.07$1.43$0.75$2.51
788$"ALISKIREN"$"MONONEUROPATHIES"$2$7.12196488685343$0.28$0.28$0.45$0.19$0.91
789$"ALISKIREN"$"MOOD ALTERATIONS WITH DEPRESSIVE SYMPTOMS"$22$13.2202387222084$1.66$1.67$1.53$1.08$2.11
790$"ALISKIREN"$"MOOD DISORDERS NEC"$4$4.35068696886837$0.92$0.92$0.9$0.45$1.65
791$"ALISKIREN"$"MOTOR NEURONE DISEASES"$1$0.49722136787067$2.01$2.03$1.05$0.41$2.34
792$"ALISKIREN"$"MUCOSAL FINDINGS ABNORMAL"$12$8.88417591121859$1.35$1.35$1.24$0.79$1.87
793$"ALISKIREN"$"MULTIPLE CARDIAC ABNORMALITIES CONGENITAL"$1$0.0731207893927456$13.68$15.08$1.22$0.47$2.72
794$"ALISKIREN"$"MUMPS VIRAL INFECTIONS"$1$0.0438724736356474$22.79$27.15$1.23$0.47$2.76
795$"ALISKIREN"$"MUSCLE INFECTIONS AND INFLAMMATIONS"$1$2.39836189208206$0.42$0.42$0.67$0.26$1.48
796$"ALISKIREN"$"MUSCLE PAINS"$46$51.9596329424851$0.89$0.88$0.88$0.69$1.12
797$"ALISKIREN"$"MUSCLE RELATED SIGNS AND SYMPTOMS NEC"$52$51.4624115746144$1.01$1.01$1$0.8$1.25
798$"ALISKIREN"$"MUSCLE TONE ABNORMAL"$9$5.30856930991333$1.7$1.7$1.41$0.85$2.24
799$"ALISKIREN"$"MUSCLE TONE ABNORMALITIES"$4$3.59023075918381$1.11$1.12$1.01$0.51$1.85
800$"ALISKIREN"$"MUSCLE WEAKNESS CONDITIONS"$83$27.8078362060612$2.98$3.03$2.79$2.33$3.33
801$"ALISKIREN"$"MUSCLE	TENDON AND LIGAMENT INJURIES"$10$12.2331080654063$0.82$0.82$0.83$0.51$1.29
802$"ALISKIREN"$"MUSCULOSKELETAL AND CONNECTIVE TISSUE CONDITIONS NEC"$25$29.8625303879973$0.84$0.84$0.84$0.61$1.14
803$"ALISKIREN"$"MUSCULOSKELETAL AND CONNECTIVE TISSUE DISORDERS OF SPINE CONGENITAL"$1$0.0731207893927456$13.68$15.08$1.22$0.47$2.72
804$"ALISKIREN"$"MUSCULOSKELETAL AND CONNECTIVE TISSUE INFECTIONS AND INFLAMMATIONS NEC"$1$0.855513235895124$1.17$1.17$0.95$0.37$2.11
805$"ALISKIREN"$"MUSCULOSKELETAL AND CONNECTIVE TISSUE PAIN AND DISCOMFORT"$117$164.587584844131$0.71$0.71$0.71$0.61$0.83
806$"ALISKIREN"$"MUSCULOSKELETAL AND SOFT TISSUE IMAGING PROCEDURES"$1$1.76952310330444$0.57$0.56$0.76$0.29$1.68
807$"ALISKIREN"$"MUSCULOSKELETAL AND SOFT TISSUE TESTS NEC"$1$0.8335769990773$1.2$1.2$0.95$0.37$2.12
808$"ALISKIREN"$"MYCOPLASMA INFECTIONS"$1$0.329043552267355$3.04$3.09$1.11$0.43$2.48
809$"ALISKIREN"$"MYELODYSPLASTIC SYNDROMES"$2$2.47879476041408$0.81$0.81$0.85$0.37$1.72
810$"ALISKIREN"$"MYELOPROLIFERATIVE DISORDERS (EXCL LEUKAEMIAS)"$2$1.11874807770901$1.79$1.8$1.14$0.5$2.33
811$"ALISKIREN"$"MYOCARDIAL DISORDERS NEC"$45$18.4045026901541$2.45$2.47$2.24$1.75$2.83
812$"ALISKIREN"$"MYONEUROGENIC BLADDER DISORDERS"$1$1.6964023139117$0.59$0.59$0.77$0.29$1.71
813$"ALISKIREN"$"MYOPATHIES"$13$16.5472346395783$0.79$0.78$0.8$0.51$1.19
814$"ALISKIREN"$"NAIL AND NAIL BED CONDITIONS (EXCL INFECTIONS AND INFESTATIONS)"$3$5.21351228370276$0.58$0.57$0.68$0.32$1.31
815$"ALISKIREN"$"NARCOLEPSY AND HYPERSOMNIA"$4$5.4621229676381$0.73$0.73$0.78$0.4$1.43
816$"ALISKIREN"$"NASAL CONGESTION AND INFLAMMATIONS"$11$36.2752236177411$0.3$0.3$0.34$0.22$0.53
817$"ALISKIREN"$"NASAL DISORDERS NEC"$15$35.8949955128988$0.42$0.42$0.45$0.3$0.66
818$"ALISKIREN"$"NASAL THERAPEUTIC PROCEDURES"$1$0.33635563120663$2.97$3.02$1.11$0.42$2.47
819$"ALISKIREN"$"NAUSEA AND VOMITING SYMPTOMS"$196$237.67912592112$0.82$0.82$0.83$0.73$0.93
820$"ALISKIREN"$"NECROSIS NEC"$4$1.07487560407336$3.72$3.8$1.68$0.84$3.07
821$"ALISKIREN"$"NEMATODE INFECTIONS"$2$0.131617420906942$15.2$16.97$1.57$0.67$3.27
822$"ALISKIREN"$"NEOPLASMS BENIGN SITE UNSPECIFIED NEC"$1$0.979818577862792$1.02$1.02$0.92$0.35$2.04
823$"ALISKIREN"$"NEOPLASMS MALIGNANT SITE UNSPECIFIED NEC"$12$20.8832974505682$0.57$0.57$0.61$0.39$0.92
824$"ALISKIREN"$"NEOPLASMS UNSPECIFIED MALIGNANCY AND SITE UNSPECIFIED NEC"$4$4.87715665249613$0.82$0.82$0.84$0.42$1.53
825$"ALISKIREN"$"NEPHRITIS NEC"$6$8.55513235895124$0.7$0.7$0.75$0.41$1.27
826$"ALISKIREN"$"NEPHROPATHIES AND TUBULAR DISORDERS NEC"$29$8.75255849031165$3.31$3.37$2.73$2.02$3.63
827$"ALISKIREN"$"NERVE INJURIES NEC"$1$2.22287199753947$0.45$0.45$0.69$0.26$1.53
828$"ALISKIREN"$"NERVOUS SYSTEM DISORDERS NEC"$14$7.46563259699933$1.88$1.89$1.6$1.05$2.36
829$"ALISKIREN"$"NERVOUS SYSTEM NEOPLASMS BENIGN NEC"$1$0.285171078631708$3.51$3.57$1.13$0.44$2.51
830$"ALISKIREN"$"NERVOUS SYSTEM NEOPLASMS UNSPECIFIED MALIGNANCY NEC"$1$2.53729139192827$0.39$0.39$0.65$0.25$1.44
831$"ALISKIREN"$"NEUROLOGIC DIAGNOSTIC PROCEDURES"$2$1.30886213013015$1.53$1.53$1.09$0.47$2.22
832$"ALISKIREN"$"NEUROLOGIC VISUAL PROBLEMS NEC"$5$2.88827118101345$1.73$1.74$1.31$0.69$2.31
833$"ALISKIREN"$"NEUROLOGICAL SIGNS AND SYMPTOMS NEC"$211$208.818350347803$1.01$1.01$1.01$0.9$1.13
834$"ALISKIREN"$"NEUROMUSCULAR DISORDERS NEC"$55$1.89382844527211$29.04$36.6$27.93$22.23$34.71
835$"ALISKIREN"$"NEUROMUSCULAR JUNCTION DYSFUNCTION"$1$1.14799639346611$0.87$0.87$0.88$0.34$1.95
836$"ALISKIREN"$"NEUTROPENIAS"$9$26.0529372606353$0.35$0.34$0.4$0.24$0.63
837$"ALISKIREN"$"NON-OCCUPATIONAL ENVIRONMENTAL EXPOSURES"$1$0.17548989454259$5.7$5.9$1.17$0.45$2.61
838$"ALISKIREN"$"NON-SITE SPECIFIC EMBOLISM AND THROMBOSIS"$18$20.6200626087543$0.87$0.87$0.87$0.6$1.24
839$"ALISKIREN"$"NON-SITE SPECIFIC GASTROINTESTINAL HAEMORRHAGES"$36$60.4782049067399$0.6$0.59$0.61$0.46$0.79
840$"ALISKIREN"$"NON-SITE SPECIFIC INJURIES NEC"$159$141.751962316777$1.12$1.12$1.12$0.98$1.27
841$"ALISKIREN"$"NON-SITE SPECIFIC NECROSIS AND VASCULAR INSUFFICIENCY NEC"$30$19.4428178995311$1.54$1.55$1.46$1.09$1.93
842$"ALISKIREN"$"NON-SITE SPECIFIC PROCEDURAL COMPLICATIONS"$15$25.2559206562543$0.59$0.59$0.62$0.41$0.91
843$"ALISKIREN"$"NON-SITE SPECIFIC VASCULAR DISORDERS NEC"$10$11.5530847240538$0.87$0.86$0.87$0.53$1.35
844$"ALISKIREN"$"NORMAL NEWBORN STATUS"$1$0.636150867716887$1.57$1.58$1.01$0.39$2.25
845$"ALISKIREN"$"NORMAL PREGNANCY	LABOUR AND DELIVERY"$1$3.7364723379693$0.27$0.27$0.53$0.2$1.18
846$"ALISKIREN"$"OBSTRUCTIVE BILE DUCT DISORDERS (EXCL NEOPLASMS)"$2$2.5592276287461$0.78$0.78$0.83$0.36$1.7
847$"ALISKIREN"$"OCULAR BLEEDING AND VASCULAR DISORDERS NEC"$7$4.32875073205054$1.62$1.62$1.33$0.76$2.2
848$"ALISKIREN"$"OCULAR DISORDERS NEC"$47$26.8645780228947$1.75$1.76$1.67$1.31$2.09
849$"ALISKIREN"$"OCULAR INFECTIONS	INFLAMMATIONS AND ASSOCIATED MANIFESTATIONS"$14$17.5343652963804$0.8$0.8$0.81$0.53$1.19
850$"ALISKIREN"$"OCULAR NERVE AND MUSCLE DISORDERS"$1$2.23018407647874$0.45$0.45$0.69$0.26$1.53
851$"ALISKIREN"$"OCULAR SENSATION DISORDERS"$6$5.67417325687706$1.06$1.06$1$0.55$1.7
852$"ALISKIREN"$"OEDEMA NEC"$209$135.865738770661$1.54$1.54$1.53$1.36$1.71
853$"ALISKIREN"$"OESOPHAGEAL DISORDERS NEC"$2$1.83533181375792$1.09$1.09$0.96$0.42$1.96
854$"ALISKIREN"$"OESOPHAGEAL NEOPLASMS MALIGNANT"$1$1.08218768301264$0.92$0.92$0.89$0.34$1.99
855$"ALISKIREN"$"OESOPHAGEAL THERAPEUTIC PROCEDURES"$1$0.292483157570983$3.42$3.48$1.12$0.43$2.51
856$"ALISKIREN"$"OESOPHAGEAL ULCERS AND PERFORATION"$2$2.67622089177449$0.75$0.75$0.82$0.35$1.66
857$"ALISKIREN"$"OESOPHAGEAL VARICES"$1$1.10412391983046$0.91$0.91$0.89$0.34$1.97
858$"ALISKIREN"$"OESOPHAGITIS (EXCL INFECTIVE)"$2$3.64872739069801$0.55$0.55$0.69$0.3$1.41
859$"ALISKIREN"$"OFF LABEL USES"$16$75.446030495435$0.21$0.21$0.24$0.16$0.34
860$"ALISKIREN"$"ONCOLOGIC COMPLICATIONS AND EMERGENCIES"$4$3.4220529435805$1.17$1.17$1.04$0.53$1.9
861$"ALISKIREN"$"OPHTHALMIC FUNCTION DIAGNOSTIC PROCEDURES"$5$3.66335154857656$1.36$1.37$1.16$0.61$2.03
862$"ALISKIREN"$"OPTIC NERVE BLEEDING AND VASCULAR DISORDERS"$3$0.826264920138026$3.63$3.7$1.51$0.72$2.9
863$"ALISKIREN"$"ORAL DRYNESS AND SALIVA ALTERED"$26$23.4790854740106$1.11$1.11$1.08$0.79$1.46
864$"ALISKIREN"$"ORAL SOFT TISSUE DISORDERS NEC"$4$4.70897883689282$0.85$0.85$0.86$0.43$1.57
865$"ALISKIREN"$"ORAL SOFT TISSUE HAEMORRHAGES"$3$2.63966049707812$1.14$1.14$1.01$0.47$1.93
866$"ALISKIREN"$"ORAL SOFT TISSUE SIGNS AND SYMPTOMS"$26$16.5618587974569$1.57$1.58$1.47$1.07$1.98
867$"ALISKIREN"$"ORAL SOFT TISSUE SWELLING AND OEDEMA"$53$15.1213792464198$3.5$3.57$3.1$2.48$3.85
868$"ALISKIREN"$"ORBITAL STRUCTURAL CHANGE	DEPOSIT AND DEGENERATION"$2$0.241298604996061$8.29$8.76$1.49$0.64$3.06
869$"ALISKIREN"$"OSTEOARTHROPATHIES"$12$17.6513585594088$0.68$0.68$0.71$0.45$1.07
870$"ALISKIREN"$"OVARIAN NEOPLASMS MALIGNANT (EXCL GERM CELL)"$3$1.7256506296688$1.74$1.75$1.21$0.57$2.31
871$"ALISKIREN"$"OVERDOSES NEC"$9$24.4150315782378$0.37$0.37$0.42$0.25$0.67
872$"ALISKIREN"$"PAIN AND DISCOMFORT NEC"$192$208.087142453876$0.92$0.92$0.92$0.82$1.04
873$"ALISKIREN"$"PANCREATIC DISORDERS NEC"$6$2.902895338892$2.07$2.08$1.49$0.82$2.53
874$"ALISKIREN"$"PANCREATIC NEOPLASMS MALIGNANT (EXCL ISLET CELL AND CARCINOID)"$2$5.32319346779188$0.38$0.37$0.55$0.24$1.12
875$"ALISKIREN"$"PANIC ATTACKS AND DISORDERS"$8$8.03597475426275$1$1$0.97$0.57$1.56
876$"ALISKIREN"$"PANNICULITIDES"$2$0.650775025595436$3.07$3.12$1.3$0.56$2.65
877$"ALISKIREN"$"PAPULOSQUAMOUS CONDITIONS"$2$1.79877141906154$1.11$1.11$0.97$0.42$1.98
878$"ALISKIREN"$"PARAESTHESIAS AND DYSAESTHESIAS"$66$65.1798716646935$1.01$1.01$1.01$0.82$1.22
879$"ALISKIREN"$"PARALYSIS AND PARESIS (EXCL CRANIAL NERVE)"$81$14.6534061943062$5.53$5.72$5.04$4.08$6.23
880$"ALISKIREN"$"PARANASAL SINUS DISORDERS (EXCL INFECTIONS AND NEOPLASMS)"$4$13.4980977219008$0.3$0.29$0.4$0.2$0.72
881$"ALISKIREN"$"PARASOMNIAS"$6$9.98829983104905$0.6$0.6$0.66$0.37$1.12
882$"ALISKIREN"$"PARATHYROID ANALYSES"$2$0.8335769990773$2.4$2.42$1.23$0.53$2.51
883$"ALISKIREN"$"PARENCHYMAL LUNG DISORDERS NEC"$26$38.3518540364951$0.68$0.68$0.69$0.5$0.93
884$"ALISKIREN"$"PARKINSON'S DISEASE AND PARKINSONISM"$6$5.29394515203478$1.13$1.13$1.05$0.57$1.78
885$"ALISKIREN"$"PATHWAYS AND SOURCES OF EXPOSURE"$1$0.343667710145905$2.91$2.95$1.11$0.42$2.46
886$"ALISKIREN"$"PENILE DISORDERS NEC (EXCL ERECTION AND EJACULATION)"$1$1.77683518224372$0.56$0.56$0.76$0.29$1.68
887$"ALISKIREN"$"PEPTIC ULCERS AND PERFORATION"$2$2.09125457663253$0.96$0.96$0.91$0.4$1.86
888$"ALISKIREN"$"PERCEPTION DISTURBANCES NEC"$1$0.855513235895124$1.17$1.17$0.95$0.37$2.11
889$"ALISKIREN"$"PERICARDIAL DISORDERS NEC"$4$13.2129266432691$0.3$0.3$0.4$0.2$0.73
890$"ALISKIREN"$"PERIPHERAL ANEURYSMS AND DISSECTIONS"$1$0.131617420906942$7.6$7.99$1.19$0.45$2.65
891$"ALISKIREN"$"PERIPHERAL EMBOLISM AND THROMBOSIS"$21$16.7446607709388$1.25$1.26$1.2$0.85$1.66
892$"ALISKIREN"$"PERIPHERAL NERVE INJURIES"$1$0.687335420291809$1.45$1.46$1$0.38$2.21
893$"ALISKIREN"$"PERIPHERAL NEUROPATHIES NEC"$11$18.8797878212069$0.58$0.58$0.62$0.39$0.95
894$"ALISKIREN"$"PERIPHERAL VASCULAR DISORDERS NEC"$40$51.3161699958289$0.78$0.78$0.78$0.6$1
895$"ALISKIREN"$"PERIPHERAL VASOCONSTRICTION	NECROSIS AND VASCULAR INSUFFICIENCY"$12$13.2641111958441$0.9$0.9$0.9$0.57$1.36
896$"ALISKIREN"$"PERITONEAL AND RETROPERITONEAL DISORDERS"$9$16.6276675079104$0.54$0.54$0.59$0.35$0.93
897$"ALISKIREN"$"PERITONEAL AND RETROPERITONEAL FIBROSIS AND ADHESIONS"$1$1.34542252482652$0.74$0.74$0.84$0.32$1.86
898$"ALISKIREN"$"PERITONEAL FLUID AND MEMBRANE FUNCTION ANALYSES"$1$0.0365603946963728$27.35$33.94$1.24$0.47$2.77
899$"ALISKIREN"$"PERITONEAL INFECTIONS"$1$0.146241578785491$6.84$7.15$1.18$0.45$2.64
900$"ALISKIREN"$"PERSONALITY DISORDERS NEC"$55$0.701959578170358$78.35$182.12$71.72$57.1$89.14
901$"ALISKIREN"$"PHARYNGEAL DISORDERS (EXCL INFECTIONS AND NEOPLASMS)"$30$9.75431330499227$3.08$3.12$2.59$1.92$3.43
902$"ALISKIREN"$"PHARYNGEAL NEOPLASMS MALIGNANT AND UNSPECIFIED"$1$0.109681184089118$9.12$9.7$1.2$0.46$2.68
903$"ALISKIREN"$"PHLEBITIS NEC"$6$1.65252984027605$3.63$3.7$1.91$1.05$3.26
904$"ALISKIREN"$"PHOSPHORUS METABOLISM DISORDERS"$1$1.57209697194403$0.64$0.63$0.79$0.31$1.76
905$"ALISKIREN"$"PHOTOSENSITIVITY AND PHOTODERMATOSIS CONDITIONS"$5$3.94121054826899$1.27$1.27$1.11$0.59$1.94
906$"ALISKIREN"$"PHOTOTHERAPIES"$1$0.0584966315141965$17.1$19.39$1.23$0.47$2.74
907$"ALISKIREN"$"PHYSICAL EXAMINATION PROCEDURES AND ORGAN SYSTEM STATUS"$88$146.117273443524$0.6$0.6$0.61$0.51$0.72
908$"ALISKIREN"$"PIGMENTATION CHANGES NEC"$6$1.44779162997636$4.14$4.24$2$1.1$3.43
909$"ALISKIREN"$"PILAR DISORDERS NEC"$5$4.95027744188888$1.01$1.01$0.96$0.51$1.69
910$"ALISKIREN"$"PITUITARY ANALYSES ANTERIOR"$2$3.7072240222122$0.54$0.54$0.69$0.3$1.4
911$"ALISKIREN"$"PLASMA CELL MYELOMAS"$1$3.59023075918381$0.28$0.28$0.54$0.2$1.21
912$"ALISKIREN"$"PLASMA CELL NEOPLASMS NEC"$2$0.577654236202691$3.46$3.53$1.33$0.57$2.71
913$"ALISKIREN"$"PLATELET ANALYSES"$21$23.5595183423426$0.89$0.89$0.89$0.63$1.24
914$"ALISKIREN"$"PNEUMOCYSTIS INFECTIONS"$1$2.28868070799294$0.44$0.44$0.68$0.26$1.52
915$"ALISKIREN"$"PNEUMOTHORAX AND PLEURAL EFFUSIONS NEC"$20$30.0307082036006$0.67$0.66$0.68$0.48$0.96
916$"ALISKIREN"$"POISONING AND TOXICITY"$11$13.849077510986$0.79$0.79$0.81$0.51$1.24
917$"ALISKIREN"$"POLYCYTHAEMIA (EXCL RUBRA VERA)"$1$0.738519972866731$1.35$1.36$0.98$0.38$2.18
918$"ALISKIREN"$"POSTERIOR PITUITARY DISORDERS"$12$5.8935356250553$2.04$2.05$1.67$1.06$2.52
919$"ALISKIREN"$"POTASSIUM IMBALANCE"$162$62.130734747016$2.61$2.64$2.53$2.22$2.87
920$"ALISKIREN"$"PREGNANCY COMPLICATED BY MATERNAL DISORDERS"$2$0.914009867409321$2.19$2.21$1.2$0.53$2.46
921$"ALISKIREN"$"PRODUCT ADMINISTRATION ERRORS AND ISSUES"$46$150.212037649517$0.31$0.3$0.32$0.25$0.4
922$"ALISKIREN"$"PRODUCT DISPENSING ERRORS AND ISSUES"$1$3.3050596805521$0.3$0.3$0.57$0.22$1.26
923$"ALISKIREN"$"PRODUCT MONITORING ERRORS AND ISSUES"$1$3.10032147025242$0.32$0.32$0.59$0.22$1.3
924$"ALISKIREN"$"PRODUCT PHYSICAL ISSUES"$3$8.4527632538014$0.35$0.35$0.48$0.23$0.93
925$"ALISKIREN"$"PRODUCT PRESCRIBING ERRORS AND ISSUES"$8$7.19508567624617$1.11$1.11$1.05$0.62$1.69
926$"ALISKIREN"$"PRODUCT QUALITY ISSUES NEC"$11$42.505114874003$0.26$0.26$0.3$0.19$0.45
927$"ALISKIREN"$"PRODUCT STORAGE ERRORS AND ISSUES IN THE PRODUCT USE SYSTEM"$2$2.73471752328869$0.73$0.73$0.81$0.35$1.65
928$"ALISKIREN"$"PROSTATIC NEOPLASMS AND HYPERTROPHY"$3$2.02544586617905$1.48$1.49$1.13$0.54$2.17
929$"ALISKIREN"$"PROSTATIC NEOPLASMS MALIGNANT"$8$6.36150867716887$1.26$1.26$1.14$0.67$1.85
930$"ALISKIREN"$"PROSTATIC SIGNS	SYMPTOMS AND DISORDERS NEC"$7$3.275811364795$2.14$2.15$1.56$0.89$2.58
931$"ALISKIREN"$"PROSTATIC THERAPEUTIC PROCEDURES"$2$0.75314413074528$2.66$2.69$1.26$0.55$2.57
932$"ALISKIREN"$"PROTEIN ANALYSES NEC"$31$13.5492822744758$2.29$2.31$2.05$1.53$2.7
933$"ALISKIREN"$"PROTEIN METABOLISM DISORDERS NEC"$2$3.01257652298112$0.66$0.66$0.77$0.34$1.56
934$"ALISKIREN"$"PRURITUS NEC"$80$64.448663770766$1.24$1.24$1.23$1.02$1.46
935$"ALISKIREN"$"PSEUDOMONAL INFECTIONS"$1$2.43492228677843$0.41$0.41$0.66$0.25$1.47
936$"ALISKIREN"$"PSORIATIC ARTHROPATHIES"$1$2.84439870737781$0.35$0.35$0.61$0.23$1.36
937$"ALISKIREN"$"PSORIATIC CONDITIONS"$10$15.260308746266$0.66$0.65$0.69$0.42$1.07
938$"ALISKIREN"$"PSYCHIATRIC SYMPTOMS NEC"$2$2.02544586617905$0.99$0.99$0.93$0.4$1.89
939$"ALISKIREN"$"PSYCHOTIC DISORDER NEC"$2$3.23925097009863$0.62$0.62$0.74$0.32$1.51
940$"ALISKIREN"$"PULMONARY AND BRONCHIAL DISORDERS CONGENITAL"$1$0.8335769990773$1.2$1.2$0.95$0.37$2.12
941$"ALISKIREN"$"PULMONARY HYPERTENSIONS"$7$96.5560023931206$0.07$0.07$0.09$0.05$0.16
942$"ALISKIREN"$"PULMONARY OEDEMAS"$35$35.8364988813846$0.98$0.98$0.97$0.73$1.26
943$"ALISKIREN"$"PULMONARY THROMBOTIC AND EMBOLIC CONDITIONS"$16$24.9122529461084$0.64$0.64$0.67$0.45$0.96
944$"ALISKIREN"$"PURPURA AND RELATED CONDITIONS"$15$8.89148799015787$1.69$1.7$1.49$0.99$2.18
945$"ALISKIREN"$"PURPURAS (EXCL THROMBOCYTOPENIC)"$3$0.789704525441653$3.8$3.88$1.53$0.72$2.94
946$"ALISKIREN"$"RADIATION INJURIES"$3$1.78414726118299$1.68$1.69$1.19$0.56$2.28
947$"ALISKIREN"$"RADIOTHERAPIES SITE UNSPECIFIED"$1$0.555717999384867$1.8$1.81$1.03$0.4$2.3
948$"ALISKIREN"$"RASHES	ERUPTIONS AND EXANTHEMS NEC"$123$88.2641048759833$1.39$1.4$1.38$1.19$1.59
949$"ALISKIREN"$"RATE AND RHYTHM DISORDERS NEC"$165$75.9578760211842$2.17$2.19$2.13$1.87$2.41
950$"ALISKIREN"$"RED BLOOD CELL ANALYSES"$49$41.4156151120511$1.18$1.18$1.16$0.92$1.46
951$"ALISKIREN"$"REFRACTIVE AND ACCOMMODATIVE DISORDERS"$2$1.11143599876973$1.8$1.81$1.14$0.5$2.33
952$"ALISKIREN"$"RENAL AND URINARY TRACT DISORDERS CONGENITAL NEC"$4$0.533781762567043$7.49$7.87$1.99$0.99$3.73
953$"ALISKIREN"$"RENAL DISORDERS CONGENITAL"$2$1.45510370891564$1.37$1.38$1.05$0.45$2.14
954$"ALISKIREN"$"RENAL DISORDERS NEC"$40$18.8870999001462$2.12$2.14$1.96$1.51$2.51
955$"ALISKIREN"$"RENAL FAILURE AND IMPAIRMENT"$404$230.513288560631$1.75$1.76$1.74$1.6$1.89
956$"ALISKIREN"$"RENAL FAILURE COMPLICATIONS"$8$1.58672112982258$5.04$5.2$2.42$1.41$3.99
957$"ALISKIREN"$"RENAL FUNCTION ANALYSES"$274$40.9768903756947$6.69$6.98$6.64$5.99$7.34
958$"ALISKIREN"$"RENAL HYPERTENSION AND RELATED CONDITIONS"$1$0.570342157263416$1.75$1.76$1.03$0.4$2.29
959$"ALISKIREN"$"RENAL LITHIASIS"$9$10.1711018045309$0.88$0.88$0.88$0.53$1.4
960$"ALISKIREN"$"RENAL NEOPLASMS"$8$3.91927431145117$2.04$2.06$1.56$0.91$2.52
961$"ALISKIREN"$"RENAL NEOPLASMS MALIGNANT"$7$5.38900217824535$1.3$1.3$1.16$0.66$1.91
962$"ALISKIREN"$"RENAL OBSTRUCTIVE DISORDERS"$2$1.7548989454259$1.14$1.14$0.98$0.42$2
963$"ALISKIREN"$"RENAL PELVIS AND URETER NEOPLASMS MALIGNANT"$1$0.292483157570983$3.42$3.48$1.12$0.43$2.51
964$"ALISKIREN"$"RENAL STRUCTURAL ABNORMALITIES AND TRAUMA"$8$1.6671539981546$4.8$4.94$2.37$1.38$3.89
965$"ALISKIREN"$"RENAL THERAPEUTIC PROCEDURES"$17$13.3226078273583$1.28$1.28$1.21$0.82$1.72
966$"ALISKIREN"$"RENAL VASCULAR AND ISCHAEMIC CONDITIONS"$34$7.12196488685343$4.77$4.91$3.75$2.8$5.03
967$"ALISKIREN"$"REPRODUCTIVE ORGAN AND BREAST HISTOPATHOLOGY PROCEDURES"$1$0.533781762567043$1.87$1.89$1.04$0.4$2.31
968$"ALISKIREN"$"RESPIRATORY AND PULMONARY FUNCTION DIAGNOSTIC PROCEDURES"$3$3.12956978600951$0.96$0.96$0.92$0.44$1.77
969$"ALISKIREN"$"RESPIRATORY FAILURES (EXCL NEONATAL)"$22$48.3401538675441$0.46$0.45$0.48$0.34$0.66
970$"ALISKIREN"$"RESPIRATORY SIGNS AND SYMPTOMS NEC"$2$2.36911357632496$0.84$0.84$0.86$0.38$1.76
971$"ALISKIREN"$"RESPIRATORY TRACT AND PLEURAL NEOPLASMS MALIGNANCY UNSPECIFIED NEC"$2$1.3234862880087$1.51$1.52$1.08$0.47$2.21
972$"ALISKIREN"$"RESPIRATORY TRACT AND PLEURAL NEOPLASMS MALIGNANT CELL TYPE UNSPECIFIED NEC"$14$10.119917251956$1.38$1.39$1.27$0.84$1.88
973$"ALISKIREN"$"RESPIRATORY TRACT AND THORACIC HISTOPATHOLOGY PROCEDURES"$3$2.0693183398147$1.45$1.45$1.12$0.53$2.15
974$"ALISKIREN"$"RESPIRATORY TRACT AND THORACIC IMAGING PROCEDURES"$1$1.44047955103709$0.69$0.69$0.82$0.32$1.82
975$"ALISKIREN"$"RESPIRATORY TRACT DISORDERS NEC"$18$38.6662734308839$0.47$0.46$0.49$0.34$0.7
976$"ALISKIREN"$"RESPIRATORY TRACT THERAPEUTIC PROCEDURES NEC"$1$4.76016338946774$0.21$0.21$0.45$0.17$1.01
977$"ALISKIREN"$"RETINAL BLEEDING AND VASCULAR DISORDERS (EXCL RETINOPATHY)"$3$3.66335154857656$0.82$0.82$0.85$0.4$1.62
978$"ALISKIREN"$"RETINAL STRUCTURAL CHANGE	DEPOSIT AND DEGENERATION"$7$7.41444804442441$0.94$0.94$0.93$0.53$1.53
979$"ALISKIREN"$"RETINAL	CHOROID AND VITREOUS INFECTIONS AND INFLAMMATIONS"$2$1.52822449830838$1.31$1.31$1.03$0.45$2.11
980$"ALISKIREN"$"RETINOPATHIES NEC"$5$2.30330486587149$2.17$2.19$1.46$0.78$2.57
981$"ALISKIREN"$"RHEUMATOID ARTHROPATHIES"$9$13.0886213013015$0.69$0.69$0.72$0.43$1.14
982$"ALISKIREN"$"RHINOVIRAL INFECTIONS"$1$1.42585539315854$0.7$0.7$0.82$0.32$1.83
983$"ALISKIREN"$"RIGHT VENTRICULAR FAILURES"$7$27.829772442879$0.25$0.25$0.31$0.17$0.51
984$"ALISKIREN"$"ROSACEAS"$1$0.716583736048907$1.4$1.4$0.99$0.38$2.2
985$"ALISKIREN"$"ROTAVIRAL INFECTIONS"$1$0.248610683935335$4.02$4.11$1.14$0.44$2.54
986$"ALISKIREN"$"SALIVARY GLAND DISORDERS NEC"$1$0.402164341660101$2.49$2.51$1.09$0.42$2.42
987$"ALISKIREN"$"SALIVARY GLAND ENLARGEMENTS"$1$0.49722136787067$2.01$2.03$1.05$0.41$2.34
988$"ALISKIREN"$"SCHIZOPHRENIA NEC"$4$0.826264920138026$4.84$4.98$1.8$0.9$3.3
989$"ALISKIREN"$"SCLERAL STRUCTURAL CHANGE	DEPOSIT AND DEGENERATION"$1$0.314419394388806$3.18$3.23$1.12$0.43$2.49
990$"ALISKIREN"$"SEIZURES AND SEIZURE DISORDERS NEC"$36$27.2009336541014$1.32$1.33$1.28$0.98$1.66
991$"ALISKIREN"$"SENSORY ABNORMALITIES NEC"$65$34.0815999359587$1.91$1.92$1.83$1.49$2.22
992$"ALISKIREN"$"SEPSIS	BACTERAEMIA	VIRAEMIA AND FUNGAEMIA NEC"$20$54.3579948345671$0.37$0.37$0.39$0.28$0.55
993$"ALISKIREN"$"SEXUAL DESIRE DISORDERS"$2$3.15150602282734$0.63$0.63$0.75$0.32$1.53
994$"ALISKIREN"$"SEXUAL FUNCTION AND FERTILITY DISORDERS NEC"$1$1.90845260315066$0.52$0.52$0.74$0.28$1.63
995$"ALISKIREN"$"SEXUALITY ISSUES"$1$0.0219362368178237$45.59$67.88$1.25$0.48$2.8
996$"ALISKIREN"$"SITE SPECIFIC INJURIES NEC"$8$23.2085385532575$0.34$0.34$0.4$0.23$0.65
997$"ALISKIREN"$"SITE SPECIFIC VASCULAR DISORDERS NEC"$17$8.25533712244098$2.06$2.08$1.76$1.19$2.52
998$"ALISKIREN"$"SKELETAL AND CARDIAC MUSCLE ANALYSES"$27$13.9660707740144$1.93$1.95$1.76$1.29$2.36
999$"ALISKIREN"$"SKIN AND SUBCUTANEOUS CONDITIONS NEC"$1$1.77683518224372$0.56$0.56$0.76$0.29$1.68
1000$"ALISKIREN"$"SKIN AND SUBCUTANEOUS TISSUE DISORDERS CONGENITAL NEC"$2$0.526469683627769$3.8$3.88$1.35$0.59$2.76
1001$"ALISKIREN"$"SKIN AND SUBCUTANEOUS TISSUE ULCERATIONS"$10$8.8256792797044$1.13$1.13$1.07$0.66$1.67
1002$"ALISKIREN"$"SKIN CYSTS AND POLYPS"$1$0.49722136787067$2.01$2.03$1.05$0.41$2.34
1003$"ALISKIREN"$"SKIN HAEMORRHAGES"$1$3.3343079963092$0.3$0.3$0.56$0.22$1.25
1004$"ALISKIREN"$"SKIN INJURIES AND MECHANICAL DERMATOSES"$5$6.82216965034317$0.73$0.73$0.78$0.41$1.36
1005$"ALISKIREN"$"SKIN INJURIES NEC"$31$31.7856071490265$0.98$0.98$0.97$0.72$1.28
1006$"ALISKIREN"$"SKIN MELANOMAS (EXCL OCULAR)"$3$4.94296536294961$0.61$0.61$0.71$0.34$1.35
1007$"ALISKIREN"$"SKIN NEOPLASMS BENIGN"$1$2.71278128647086$0.37$0.37$0.63$0.24$1.4
1008$"ALISKIREN"$"SKIN NEOPLASMS MALIGNANT AND UNSPECIFIED (EXCL MELANOMA)"$5$9.32290064757507$0.54$0.53$0.62$0.32$1.08
1009$"ALISKIREN"$"SKIN STRUCTURES AND SOFT TISSUE INFECTIONS"$5$9.73237706817445$0.51$0.51$0.6$0.32$1.04
1010$"ALISKIREN"$"SKIN VASCULAR CONDITIONS NEC"$6$0.372916025903003$16.09$18.1$5.74$1.69$21.44
1011$"ALISKIREN"$"SKIN VASCULITIDES"$4$2.92483157570983$1.37$1.37$1.13$0.57$2.06
1012$"ALISKIREN"$"SKULL FRACTURES	FACIAL BONE FRACTURES AND DISLOCATIONS"$1$2.50804307617118$0.4$0.4$0.65$0.25$1.45
1013$"ALISKIREN"$"SLEEP DISORDERS NEC"$16$15.5308556670192$1.03$1.03$1.01$0.68$1.46
1014$"ALISKIREN"$"SLEEP DISTURBANCES NEC"$5$4.16057291644723$1.2$1.2$1.07$0.57$1.89
1015$"ALISKIREN"$"SMALL INTESTINE THERAPEUTIC PROCEDURES"$1$0.636150867716887$1.57$1.58$1.01$0.39$2.25
1016$"ALISKIREN"$"SOCIAL ISSUES NEC"$2$2.91020741783128$0.69$0.69$0.78$0.34$1.59
1017$"ALISKIREN"$"SODIUM IMBALANCE"$74$47.4553923158919$1.56$1.57$1.52$1.25$1.83
1018$"ALISKIREN"$"SOFT TISSUE DISORDERS NEC"$10$4.95027744188888$2.02$2.04$1.61$0.99$2.51
1019$"ALISKIREN"$"SOFT TISSUE NEOPLASMS BENIGN NEC"$3$1.30886213013015$2.29$2.31$1.33$0.63$2.55
1020$"ALISKIREN"$"SOMATIC SYMPTOM DISORDERS"$1$0.59227839408124$1.69$1.7$1.02$0.4$2.28
1021$"ALISKIREN"$"SPEECH AND LANGUAGE ABNORMALITIES"$82$22.5065789750871$3.64$3.72$3.34$2.79$3.99
1022$"ALISKIREN"$"SPEECH AND LANGUAGE USAGE DISTURBANCES"$1$0.921321946348595$1.09$1.09$0.93$0.36$2.07
1023$"ALISKIREN"$"SPINAL CORD AND NERVE ROOT DISORDERS NEC"$3$4.6577942843179$0.64$0.64$0.73$0.35$1.4
1024$"ALISKIREN"$"SPINAL CORD INJURIES NEC"$1$0.482597209992121$2.07$2.09$1.06$0.41$2.36
1025$"ALISKIREN"$"SPINAL FRACTURES AND DISLOCATIONS"$7$10.7999405933085$0.65$0.65$0.7$0.4$1.15
1026$"ALISKIREN"$"SPINE AND NECK DEFORMITIES"$6$6.71980054519332$0.89$0.89$0.89$0.49$1.51
1027$"ALISKIREN"$"SPINE AND SPINAL CORD THERAPEUTIC PROCEDURES"$1$2.98332820722402$0.34$0.33$0.6$0.23$1.33
1028$"ALISKIREN"$"SPLEEN DISORDERS"$2$4.21906954796142$0.47$0.47$0.64$0.28$1.3
1029$"ALISKIREN"$"SPONDYLOARTHROPATHIES"$2$1.96694923466486$1.02$1.02$0.94$0.41$1.91
1030$"ALISKIREN"$"STOMA COMPLICATIONS"$1$1.14799639346611$0.87$0.87$0.88$0.34$1.95
1031$"ALISKIREN"$"STOMATITIS AND ULCERATION"$10$12.0503060919245$0.83$0.83$0.84$0.51$1.31
1032$"ALISKIREN"$"STREPTOCOCCAL INFECTIONS"$7$7.14390112367125$0.98$0.98$0.95$0.54$1.58
1033$"ALISKIREN"$"STRUCTURAL AND OTHER BILE DUCT DISORDERS"$1$1.10412391983046$0.91$0.91$0.89$0.34$1.97
1034$"ALISKIREN"$"STRUCTURAL BRAIN DISORDERS NEC"$6$4.42380775826111$1.36$1.36$1.17$0.65$1.99
1035$"ALISKIREN"$"SUBSTANCE RELATED AND ADDICTIVE DISORDERS"$7$7.41444804442441$0.94$0.94$0.93$0.53$1.53
1036$"ALISKIREN"$"SUGAR INTOLERANCE (EXCL GLUCOSE INTOLERANCE)"$2$0.884761551652222$2.26$2.28$1.21$0.53$2.48
1037$"ALISKIREN"$"SUICIDAL AND SELF-INJURIOUS BEHAVIOUR"$4$14.2512418526461$0.28$0.28$0.38$0.19$0.69
1038$"ALISKIREN"$"SUPRAVENTRICULAR ARRHYTHMIAS"$84$64.1781168500128$1.31$1.31$1.29$1.08$1.53
1039$"ALISKIREN"$"SYNOVIAL DISORDERS"$2$1.63059360345823$1.23$1.23$1.01$0.44$2.06
1040$"ALISKIREN"$"TENDON DISORDERS"$3$6.67592807155768$0.45$0.45$0.58$0.27$1.1
1041$"ALISKIREN"$"THERAPEUTIC AND NONTHERAPEUTIC RESPONSES"$217$242.980383152094$0.89$0.89$0.89$0.8$1
1042$"ALISKIREN"$"THERAPEUTIC DRUG MONITORING ANALYSES"$6$9.1693469898503$0.65$0.65$0.71$0.39$1.2
1043$"ALISKIREN"$"THERAPEUTIC PROCEDURES NEC"$38$76.3819765996621$0.5$0.5$0.51$0.39$0.66
1044$"ALISKIREN"$"THERMAL BURNS"$1$1.82070765587937$0.55$0.55$0.75$0.29$1.66
1045$"ALISKIREN"$"THINKING DISTURBANCES"$1$5.08189486279582$0.2$0.2$0.44$0.16$0.97
1046$"ALISKIREN"$"THORACIC CAGE FRACTURES AND DISLOCATIONS"$5$6.25913957201903$0.8$0.8$0.82$0.44$1.44
1047$"ALISKIREN"$"THROMBOCYTOPENIAS"$22$23.9909309997598$0.92$0.92$0.91$0.65$1.26
1048$"ALISKIREN"$"THROMBOCYTOSES"$5$0.914009867409321$5.47$5.66$2.03$1.07$3.63
1049$"ALISKIREN"$"THYROID ANALYSES"$1$2.31061694481076$0.43$0.43$0.68$0.26$1.5
1050$"ALISKIREN"$"THYROID DISORDERS NEC"$7$6.90991459761446$1.01$1.01$0.97$0.56$1.61
1051$"ALISKIREN"$"THYROID HYPERFUNCTION DISORDERS"$3$4.62123388962152$0.65$0.65$0.74$0.35$1.41
1052$"ALISKIREN"$"THYROID HYPOFUNCTION DISORDERS"$8$7.0707803342785$1.13$1.13$1.06$0.62$1.71
1053$"ALISKIREN"$"THYROID NEOPLASMS BENIGN"$2$0.446036815295748$4.48$4.6$1.38$0.6$2.83
1054$"ALISKIREN"$"THYROID THERAPEUTIC PROCEDURES"$1$0.884761551652222$1.13$1.13$0.94$0.37$2.09
1055$"ALISKIREN"$"TISSUE ENZYME ANALYSES NEC"$13$17.7391035066801$0.73$0.73$0.75$0.48$1.12
1056$"ALISKIREN"$"TONGUE DISORDERS"$4$3.44398918039832$1.16$1.16$1.04$0.52$1.89
1057$"ALISKIREN"$"TONGUE DISORDERS CONGENITAL"$1$0.321731473328081$3.11$3.16$1.11$0.43$2.48
1058$"ALISKIREN"$"TONGUE SIGNS AND SYMPTOMS"$44$20.6785592402685$2.13$2.15$1.98$1.55$2.51
1059$"ALISKIREN"$"TOOTH MISSING"$1$1.68177815603315$0.59$0.59$0.77$0.3$1.72
1060$"ALISKIREN"$"TOTAL FLUID VOLUME DECREASED"$49$54.7747833341058$0.89$0.89$0.89$0.7$1.12
1061$"ALISKIREN"$"TOTAL FLUID VOLUME INCREASED"$22$82.8970389345557$0.27$0.26$0.29$0.2$0.4
1062$"ALISKIREN"$"TOXICOLOGY LABORATORY ANALYSES"$1$1.78414726118299$0.56$0.56$0.76$0.29$1.68
1063$"ALISKIREN"$"TRACHEAL DISORDERS (EXCL INFECTIONS AND NEOPLASMS)"$1$0.555717999384867$1.8$1.81$1.03$0.4$2.3
1064$"ALISKIREN"$"TRACHEAL THERAPEUTIC PROCEDURES"$6$3.45130125933759$1.74$1.75$1.36$0.75$2.3
1065$"ALISKIREN"$"TRANSIENT CEREBROVASCULAR EVENTS"$18$12.4597825125239$1.44$1.45$1.34$0.92$1.9
1066$"ALISKIREN"$"TRANSPLANT REJECTIONS"$1$2.69084504965304$0.37$0.37$0.63$0.24$1.4
1067$"ALISKIREN"$"TRANSPLANTATION COMPLICATIONS"$1$1.6671539981546$0.6$0.6$0.78$0.3$1.72
1068$"ALISKIREN"$"TREMOR (EXCL CONGENITAL)"$36$33.0725330423389$1.09$1.09$1.07$0.82$1.38
1069$"ALISKIREN"$"TRICUSPID VALVULAR DISORDERS"$4$2.82977454949926$1.41$1.42$1.15$0.58$2.1
1070$"ALISKIREN"$"TRIGLYCERIDE ANALYSES"$13$6.33957244035105$2.05$2.07$1.69$1.09$2.52
1071$"ALISKIREN"$"TROPHIC DISORDERS"$2$1.84264389269719$1.09$1.09$0.96$0.42$1.96
1072$"ALISKIREN"$"TRUNK DEFORMITIES"$1$0.109681184089118$9.12$9.7$1.2$0.46$2.68
1073$"ALISKIREN"$"ULCERS NEC"$2$5.46943504657737$0.37$0.36$0.54$0.23$1.1
1074$"ALISKIREN"$"UMBILICAL HERNIAS"$2$2.23018407647874$0.9$0.9$0.89$0.38$1.81
1075$"ALISKIREN"$"UNDERDOSES NEC"$2$8.13103178047331$0.25$0.24$0.41$0.17$0.83
1076$"ALISKIREN"$"UPPER RESPIRATORY TRACT INFECTIONS"$32$84.2424614593823$0.38$0.38$0.4$0.3$0.52
1077$"ALISKIREN"$"UPPER RESPIRATORY TRACT SIGNS AND SYMPTOMS"$64$87.2038534297885$0.73$0.73$0.74$0.6$0.9
1078$"ALISKIREN"$"URETERIC DISORDERS NEC"$1$0.972506498923517$1.03$1.03$0.92$0.35$2.05
1079$"ALISKIREN"$"URINALYSIS NEC"$18$9.76893746287082$1.84$1.85$1.63$1.12$2.31
1080$"ALISKIREN"$"URINARY ABNORMALITIES"$66$24.5174006833876$2.69$2.73$2.51$2.05$3.05
1081$"ALISKIREN"$"URINARY TRACT FUNCTION ANALYSES NEC"$18$5.64492494111996$3.19$3.24$2.43$1.66$3.45
1082$"ALISKIREN"$"URINARY TRACT HISTOPATHOLOGY PROCEDURES"$3$0.394852262720826$7.6$7.99$1.74$0.81$3.39
1083$"ALISKIREN"$"URINARY TRACT IMAGING PROCEDURES"$2$0.190114052421139$10.52$11.31$1.52$0.65$3.14
1084$"ALISKIREN"$"URINARY TRACT INFECTIONS"$47$59.3813930658487$0.79$0.79$0.8$0.63$1
1085$"ALISKIREN"$"URINARY TRACT LITHIASIS (EXCL RENAL)"$1$1.45510370891564$0.69$0.69$0.81$0.31$1.81
1086$"ALISKIREN"$"URINARY TRACT NEOPLASMS MALIGNANT NEC"$2$0.687335420291809$2.91$2.95$1.28$0.56$2.62
1087$"ALISKIREN"$"URINARY TRACT NEOPLASMS UNSPECIFIED MALIGNANCY NEC"$5$1.34542252482652$3.72$3.79$1.81$0.96$3.18
1088$"ALISKIREN"$"URINARY TRACT SIGNS AND SYMPTOMS NEC"$14$11.9991215393496$1.17$1.17$1.11$0.73$1.64
1089$"ALISKIREN"$"URTICARIAS"$32$22.1263508702448$1.45$1.45$1.38$1.04$1.81
1090$"ALISKIREN"$"UTERINE DISORDERS NEC"$1$2.81515039162071$0.36$0.35$0.62$0.23$1.37
1091$"ALISKIREN"$"UTERINE NEOPLASMS BENIGN"$1$1.81339557694009$0.55$0.55$0.75$0.29$1.67
1092$"ALISKIREN"$"UTERINE NEOPLASMS MALIGNANT NEC"$2$1.15530847240538$1.73$1.74$1.13$0.49$2.31
1093$"ALISKIREN"$"UTERINE THERAPEUTIC PROCEDURES"$1$2.94676781252765$0.34$0.34$0.6$0.23$1.34
1094$"ALISKIREN"$"VARICOSE VEINS NEC"$2$3.07838523343459$0.65$0.65$0.76$0.33$1.55
1095$"ALISKIREN"$"VASCULAR COMPLICATIONS ASSOCIATED WITH DEVICE"$1$1.58672112982258$0.63$0.63$0.79$0.31$1.75
1096$"ALISKIREN"$"VASCULAR HYPERTENSIVE DISORDERS NEC"$219$92.5855435290945$2.37$2.39$2.32$2.08$2.59
1097$"ALISKIREN"$"VASCULAR HYPOTENSIVE DISORDERS"$126$125.424090045377$1$1$1$0.87$1.16
1098$"ALISKIREN"$"VASCULAR IMAGING PROCEDURES NEC"$1$0.350979789085179$2.85$2.89$1.1$0.42$2.46
1099$"ALISKIREN"$"VASCULAR INFECTIONS"$1$9.2570919371216$0.11$0.11$0.28$0.1$0.63
1100$"ALISKIREN"$"VASCULAR INJURIES NEC"$1$0.0804328683320202$12.43$13.58$1.21$0.47$2.71
1101$"ALISKIREN"$"VASCULAR MALFORMATIONS AND ACQUIRED ANOMALIES"$2$0.870137393773673$2.3$2.32$1.22$0.53$2.49
1102$"ALISKIREN"$"VASCULAR PULMONARY DISORDERS NEC"$1$3.3635563120663$0.3$0.3$0.56$0.22$1.25
1103$"ALISKIREN"$"VASCULAR TESTS NEC (INCL BLOOD PRESSURE)"$445$140.399227713011$3.17$3.22$3.13$2.89$3.38
1104$"ALISKIREN"$"VASCULAR THERAPEUTIC PROCEDURES NEC"$1$4.88446873143541$0.2$0.2$0.45$0.17$1
1105$"ALISKIREN"$"VASCULITIDES"$3$2.38373773420351$1.26$1.26$1.06$0.5$2.02
1106$"ALISKIREN"$"VASCULITIDES NEC"$10$5.55717999384867$1.8$1.81$1.49$0.92$2.33
1107$"ALISKIREN"$"VENTRICULAR ARRHYTHMIAS AND CARDIAC ARREST"$72$48.0769190257303$1.5$1.5$1.46$1.21$1.77
1108$"ALISKIREN"$"VIRAL INFECTIONS NEC"$10$22.1702233438805$0.45$0.45$0.5$0.31$0.78
1109$"ALISKIREN"$"VIRUS IDENTIFICATION AND SEROLOGY"$2$2.64697257601739$0.76$0.75$0.82$0.35$1.67
1110$"ALISKIREN"$"VISUAL DISORDERS NEC"$33$36.3629685650124$0.91$0.91$0.91$0.68$1.18
1111$"ALISKIREN"$"VISUAL IMPAIRMENT AND BLINDNESS (EXCL COLOUR BLINDNESS)"$42$39.8800785348035$1.05$1.05$1.04$0.81$1.32
1112$"ALISKIREN"$"VITAMIN ANALYSES"$2$4.05820381129738$0.49$0.49$0.65$0.28$1.32
1113$"ALISKIREN"$"VULVOVAGINAL DISORDERS NEC"$3$5.11114317855292$0.59$0.59$0.69$0.32$1.32
1114$"ALISKIREN"$"VULVOVAGINAL SIGNS AND SYMPTOMS"$1$3.32699591736993$0.3$0.3$0.56$0.22$1.25
1115$"ALISKIREN"$"WATER AND ELECTROLYTE ANALYSES NEC"$3$2.1278149713289$1.41$1.41$1.11$0.53$2.12
1116$"ALISKIREN"$"WATER SOLUBLE VITAMIN DEFICIENCIES"$1$1.57209697194403$0.64$0.63$0.79$0.31$1.76
1117$"ALISKIREN"$"WHITE BLOOD CELL ANALYSES"$30$31.690550122816$0.95$0.95$0.94$0.7$1.25
1118$"ALISKIREN"$"WITHDRAWAL AND REBOUND EFFECTS"$5$8.41620285910502$0.59$0.59$0.67$0.35$1.17
1119$"ALISKIREN\HYDROCHLOROTHIAZIDE"$"ABDOMINAL AND GASTROINTESTINAL INFECTIONS"$5$3.58336107050015$1.4$1.4$1.17$0.62$2.05
1120$"ALISKIREN\HYDROCHLOROTHIAZIDE"$"ABNORMAL BEHAVIOUR NEC"$1$0.535911555654801$1.87$1.87$1.04$0.4$2.31
1121$"ALISKIREN\HYDROCHLOROTHIAZIDE"$"ABORTIONS NOT SPECIFIED AS INDUCED OR SPONTANEOUS"$1$0.0629078943487805$15.9$16.09$1.22$0.47$2.74
1122$"ALISKIREN\HYDROCHLOROTHIAZIDE"$"ABORTIONS SPONTANEOUS"$1$0.187131078126119$5.34$5.36$1.17$0.45$2.6
1123$"ALISKIREN\HYDROCHLOROTHIAZIDE"$"ACCELERATED AND MALIGNANT HYPERTENSION"$5$1.80282876969163$2.77$2.78$1.63$0.86$2.86
1124$"ALISKIREN\HYDROCHLOROTHIAZIDE"$"ACNES"$1$0.419651396478574$2.38$2.39$1.08$0.42$2.4
1125$"ALISKIREN\HYDROCHLOROTHIAZIDE"$"ACUTE AND CHRONIC PANCREATITIS"$3$2.47570434848555$1.21$1.21$1.04$0.49$1.99
1126$"ALISKIREN\HYDROCHLOROTHIAZIDE"$"ADRENAL CORTICAL HYPERFUNCTIONS"$1$0.182353263365452$5.48$5.5$1.17$0.45$2.6
1127$"ALISKIREN\HYDROCHLOROTHIAZIDE"$"ALLERGIC CONDITIONS NEC"$1$3.33889621524603$0.3$0.3$0.56$0.22$1.25
1128$"ALISKIREN\HYDROCHLOROTHIAZIDE"$"ALLERGIES TO FOODS	FOOD ADDITIVES	DRUGS AND OTHER CHEMICALS"$3$2.36183309668966$1.27$1.27$1.06$0.5$2.03
1129$"ALISKIREN\HYDROCHLOROTHIAZIDE"$"ALOPECIAS"$1$2.71857659881945$0.37$0.37$0.63$0.24$1.4
1130$"ALISKIREN\HYDROCHLOROTHIAZIDE"$"ALZHEIMER'S DISEASE (INCL SUBTYPES)"$1$0.344798965228126$2.9$2.9$1.11$0.42$2.46
1131$"ALISKIREN\HYDROCHLOROTHIAZIDE"$"ANAEMIA DEFICIENCIES"$3$0.565374746678913$5.31$5.32$1.64$0.77$3.15
1132$"ALISKIREN\HYDROCHLOROTHIAZIDE"$"ANAEMIAS NEC"$6$8.63271497006493$0.7$0.69$0.74$0.41$1.26
1133$"ALISKIREN\HYDROCHLOROTHIAZIDE"$"ANAL AND RECTAL SIGNS AND SYMPTOMS"$1$0.249242670014788$4.01$4.02$1.14$0.44$2.54
1134$"ALISKIREN\HYDROCHLOROTHIAZIDE"$"ANEURYSMS AND DISSECTIONS NON-SITE SPECIFIC"$1$0.24366855279401$4.1$4.11$1.14$0.44$2.55
1135$"ALISKIREN\HYDROCHLOROTHIAZIDE"$"ANGIOEDEMAS"$5$4.43620100527919$1.13$1.13$1.03$0.54$1.81
1136$"ALISKIREN\HYDROCHLOROTHIAZIDE"$"ANORECTAL THERAPEUTIC PROCEDURES"$1$0.0501670549870022$19.93$20.24$1.23$0.47$2.76
1137$"ALISKIREN\HYDROCHLOROTHIAZIDE"$"ANXIETY SYMPTOMS"$12$8.36436104100747$1.43$1.44$1.3$0.82$1.96
1138$"ALISKIREN\HYDROCHLOROTHIAZIDE"$"AORTIC ANEURYSMS AND DISSECTIONS"$2$0.461855426864464$4.33$4.34$1.38$0.6$2.81
1139$"ALISKIREN\HYDROCHLOROTHIAZIDE"$"AORTIC NECROSIS AND VASCULAR INSUFFICIENCY"$1$0.398151230055573$2.51$2.51$1.09$0.42$2.42
1140$"ALISKIREN\HYDROCHLOROTHIAZIDE"$"AORTIC VALVULAR DISORDERS"$1$0.329669218486014$3.03$3.04$1.11$0.43$2.47
1141$"ALISKIREN\HYDROCHLOROTHIAZIDE"$"APOCRINE AND ECCRINE GLAND DISORDERS"$5$3.9799196956355$1.26$1.26$1.1$0.58$1.93
1142$"ALISKIREN\HYDROCHLOROTHIAZIDE"$"APPETITE DISORDERS"$3$8.06495131600568$0.37$0.37$0.5$0.23$0.96
1143$"ALISKIREN\HYDROCHLOROTHIAZIDE"$"ARTERIAL THERAPEUTIC PROCEDURES (EXCL AORTIC)"$1$0.640227177929361$1.56$1.56$1.01$0.39$2.24
1144$"ALISKIREN\HYDROCHLOROTHIAZIDE"$"ARTHROPATHIES NEC"$3$3.01161590414035$1$1$0.94$0.44$1.8
1145$"ALISKIREN\HYDROCHLOROTHIAZIDE"$"ASTHENIC CONDITIONS"$45$37.5257534327377$1.2$1.2$1.18$0.92$1.49
1146$"ALISKIREN\HYDROCHLOROTHIAZIDE"$"AUTONOMIC NERVOUS SYSTEM DISORDERS"$1$0.269150231517567$3.72$3.72$1.13$0.44$2.52
1147$"ALISKIREN\HYDROCHLOROTHIAZIDE"$"AUTOSOMAL CHROMOSOMAL ABNORMALITIES"$2$0.0207038639628898$96.6$104.57$1.89$0.7$13.34
1148$"ALISKIREN\HYDROCHLOROTHIAZIDE"$"BEHAVIOUR AND SOCIALISATION DISTURBANCES"$1$0.99458177267882$1.01$1.01$0.91$0.35$2.03
1149$"ALISKIREN\HYDROCHLOROTHIAZIDE"$"BILE DUCT INFECTIONS AND INFLAMMATIONS"$1$0.352761989829237$2.83$2.84$1.1$0.42$2.45
1150$"ALISKIREN\HYDROCHLOROTHIAZIDE"$"BLADDER AND URETHRAL SYMPTOMS"$4$4.63607292276709$0.86$0.86$0.87$0.44$1.59
1151$"ALISKIREN\HYDROCHLOROTHIAZIDE"$"BLADDER DISORDERS NEC"$1$0.447521982582464$2.23$2.24$1.07$0.41$2.38
1152$"ALISKIREN\HYDROCHLOROTHIAZIDE"$"BLADDER INFECTIONS AND INFLAMMATIONS"$1$0.109093437035227$9.17$9.23$1.2$0.46$2.68
1153$"ALISKIREN\HYDROCHLOROTHIAZIDE"$"BLOOD COUNTS NEC"$1$0.654560622211361$1.53$1.53$1$0.39$2.24
1154$"ALISKIREN\HYDROCHLOROTHIAZIDE"$"BLOOD GAS AND ACID BASE ANALYSES"$2$5.23409607031056$0.38$0.38$0.55$0.24$1.13
1155$"ALISKIREN\HYDROCHLOROTHIAZIDE"$"BLOOD PRESSURE DISORDERS NEC"$19$3.2083026117878$5.92$5.95$3.84$2.53$6.38
1156$"ALISKIREN\HYDROCHLOROTHIAZIDE"$"BONE AND JOINT INJURIES NEC"$1$0.961137069354152$1.04$1.04$0.92$0.35$2.05
1157$"ALISKIREN\HYDROCHLOROTHIAZIDE"$"BONE DISORDERS NEC"$2$1.95810774941331$1.02$1.02$0.94$0.41$1.91
1158$"ALISKIREN\HYDROCHLOROTHIAZIDE"$"BREAST DISORDERS NEC"$2$0.500077944949799$4$4.01$1.36$0.59$2.78
1159$"ALISKIREN\HYDROCHLOROTHIAZIDE"$"BREAST INFECTIONS"$1$0.0541485672875579$18.47$18.73$1.23$0.47$2.75
1160$"ALISKIREN\HYDROCHLOROTHIAZIDE"$"BREATHING ABNORMALITIES"$30$37.1475097641849$0.81$0.81$0.81$0.6$1.07
1161$"ALISKIREN\HYDROCHLOROTHIAZIDE"$"BRONCHOSPASM AND OBSTRUCTION"$10$6.58781025249951$1.52$1.52$1.33$0.82$2.07
1162$"ALISKIREN\HYDROCHLOROTHIAZIDE"$"CALCIUM METABOLISM DISORDERS"$2$0.985822445617598$2.03$2.03$1.18$0.51$2.41
1163$"ALISKIREN\HYDROCHLOROTHIAZIDE"$"CARBOHYDRATE TOLERANCE ANALYSES (INCL DIABETES)"$15$5.115447003754$2.93$2.94$2.21$1.47$3.23
1164$"ALISKIREN\HYDROCHLOROTHIAZIDE"$"CARDIAC CONDUCTION DISORDERS"$4$1.83149565825563$2.18$2.19$1.4$0.7$2.55
1165$"ALISKIREN\HYDROCHLOROTHIAZIDE"$"CARDIAC DEVICE THERAPEUTIC PROCEDURES"$1$0.710301794419142$1.41$1.41$0.99$0.38$2.2
1166$"ALISKIREN\HYDROCHLOROTHIAZIDE"$"CARDIAC DISORDERS NEC"$2$3.4153412514167$0.59$0.59$0.72$0.31$1.46
1167$"ALISKIREN\HYDROCHLOROTHIAZIDE"$"CARDIAC IMAGING PROCEDURES"$1$0.843284305257703$1.19$1.19$0.95$0.37$2.12
1168$"ALISKIREN\HYDROCHLOROTHIAZIDE"$"CARDIAC INFECTIONS"$2$0.242872250333899$8.23$8.28$1.48$0.64$3.06
1169$"ALISKIREN\HYDROCHLOROTHIAZIDE"$"CARDIAC MALPOSITIONS CONGENITAL"$1$0.00318520984044458$313.95$418.27$1.27$0.48$2.84
1170$"ALISKIREN\HYDROCHLOROTHIAZIDE"$"CARDIAC SEPTAL DEFECTS CONGENITAL"$1$0.466633241625131$2.14$2.14$1.06$0.41$2.37
1171$"ALISKIREN\HYDROCHLOROTHIAZIDE"$"CARDIAC SIGNS AND SYMPTOMS NEC"$7$5.76204460136425$1.21$1.22$1.11$0.63$1.83
1172$"ALISKIREN\HYDROCHLOROTHIAZIDE"$"CARDIOMYOPATHIES"$2$0.668097764033251$2.99$3$1.29$0.56$2.64
1173$"ALISKIREN\HYDROCHLOROTHIAZIDE"$"CARTILAGE DISORDERS"$3$0.348780477528682$8.6$8.65$1.77$0.82$3.48
1174$"ALISKIREN\HYDROCHLOROTHIAZIDE"$"CATARACT CONDITIONS"$2$1.88007010832241$1.06$1.06$0.95$0.41$1.94
1175$"ALISKIREN\HYDROCHLOROTHIAZIDE"$"CENTRAL NERVOUS SYSTEM AND SPINAL INFECTIONS"$1$0.31294686682368$3.2$3.2$1.12$0.43$2.49
1176$"ALISKIREN\HYDROCHLOROTHIAZIDE"$"CENTRAL NERVOUS SYSTEM DISORDERS CONGENITAL NEC"$1$0.0406114254656684$24.62$25.1$1.24$0.47$2.77
1177$"ALISKIREN\HYDROCHLOROTHIAZIDE"$"CENTRAL NERVOUS SYSTEM HAEMORRHAGES AND CEREBROVASCULAR ACCIDENTS"$21$10.087559564688$2.08$2.08$1.82$1.28$2.53
1178$"ALISKIREN\HYDROCHLOROTHIAZIDE"$"CEREBRAL INJURIES NEC"$1$1.05350815472705$0.95$0.95$0.9$0.35$2
1179$"ALISKIREN\HYDROCHLOROTHIAZIDE"$"CHEMISTRY ANALYSES NEC"$2$0.163242004322785$12.25$12.36$1.54$0.66$3.19
1180$"ALISKIREN\HYDROCHLOROTHIAZIDE"$"CHLORIDE IMBALANCE"$2$0.158464189562118$12.62$12.74$1.54$0.66$3.2
1181$"ALISKIREN\HYDROCHLOROTHIAZIDE"$"CHOLECYSTITIS AND CHOLELITHIASIS"$6$2.1364795004782$2.81$2.81$1.72$0.94$2.93
1182$"ALISKIREN\HYDROCHLOROTHIAZIDE"$"CHOLESTASIS AND JAUNDICE"$7$2.23681361045221$3.13$3.13$1.88$1.07$3.12
1183$"ALISKIREN\HYDROCHLOROTHIAZIDE"$"CHOLESTEROL ANALYSES"$2$2.20973932680843$0.91$0.91$0.89$0.39$1.82
1184$"ALISKIREN\HYDROCHLOROTHIAZIDE"$"CHRONIC POLYNEUROPATHIES"$1$0.274724348738345$3.64$3.65$1.13$0.44$2.52
1185$"ALISKIREN\HYDROCHLOROTHIAZIDE"$"CIRCULATORY COLLAPSE AND SHOCK"$2$2.06959009382887$0.97$0.97$0.92$0.4$1.87
1186$"ALISKIREN\HYDROCHLOROTHIAZIDE"$"COAGULATION AND BLEEDING ANALYSES"$2$2.11816454389565$0.94$0.94$0.91$0.4$1.85
1187$"ALISKIREN\HYDROCHLOROTHIAZIDE"$"COLITIS (EXCL INFECTIVE)"$3$2.51950098379166$1.19$1.19$1.03$0.48$1.97
1188$"ALISKIREN\HYDROCHLOROTHIAZIDE"$"COMA STATES"$2$1.23187990579194$1.62$1.62$1.11$0.48$2.26
1189$"ALISKIREN\HYDROCHLOROTHIAZIDE"$"COMMUNICATIONS DISORDERS"$1$0.0724635238701142$13.8$13.94$1.22$0.47$2.73
1190$"ALISKIREN\HYDROCHLOROTHIAZIDE"$"CONDITIONS ASSOCIATED WITH ABNORMAL GAS EXCHANGE"$2$2.90650397940568$0.69$0.69$0.78$0.34$1.59
1191$"ALISKIREN\HYDROCHLOROTHIAZIDE"$"CONDITIONS CAUSED BY COLD"$1$0.0143334442820006$69.77$73.81$1.26$0.48$2.82
1192$"ALISKIREN\HYDROCHLOROTHIAZIDE"$"CONFUSION AND DISORIENTATION"$9$5.04139087496366$1.79$1.79$1.46$0.88$2.32
1193$"ALISKIREN\HYDROCHLOROTHIAZIDE"$"CONGENITAL DISORDERS NEC"$1$0.098741505053782$10.13$10.2$1.21$0.46$2.69
1194$"ALISKIREN\HYDROCHLOROTHIAZIDE"$"COORDINATION AND BALANCE DISTURBANCES"$1$3.21865454376925$0.31$0.31$0.57$0.22$1.28
1195$"ALISKIREN\HYDROCHLOROTHIAZIDE"$"CORONARY ARTERY DISORDERS NEC"$5$2.3793517508121$2.1$2.1$1.44$0.76$2.53
1196$"ALISKIREN\HYDROCHLOROTHIAZIDE"$"CORTICAL DYSFUNCTION NEC"$1$0.962729674274375$1.04$1.04$0.92$0.35$2.05
1197$"ALISKIREN\HYDROCHLOROTHIAZIDE"$"COUGHING AND ASSOCIATED SYMPTOMS"$8$14.1471095063346$0.57$0.57$0.62$0.36$1
1198$"ALISKIREN\HYDROCHLOROTHIAZIDE"$"CYSTIC PANCREATIC DISORDERS"$1$0.136964023139117$7.3$7.34$1.19$0.45$2.65
1199$"ALISKIREN\HYDROCHLOROTHIAZIDE"$"DEATH AND SUDDEN DEATH"$9$20.8623281524519$0.43$0.43$0.48$0.29$0.76
1200$"ALISKIREN\HYDROCHLOROTHIAZIDE"$"DENTAL AND ORAL SOFT TISSUE INFECTIONS"$4$1.05987857440793$3.77$3.78$1.68$0.85$3.08
1201$"ALISKIREN\HYDROCHLOROTHIAZIDE"$"DEPRESSIVE DISORDERS"$4$4.42186756099719$0.9$0.9$0.9$0.45$1.63
1202$"ALISKIREN\HYDROCHLOROTHIAZIDE"$"DERMAL AND EPIDERMAL CONDITIONS NEC"$9$5.00476096179855$1.8$1.8$1.47$0.88$2.33
1203$"ALISKIREN\HYDROCHLOROTHIAZIDE"$"DERMATITIS AND ECZEMA"$2$2.59514971750222$0.77$0.77$0.83$0.36$1.69
1204$"ALISKIREN\HYDROCHLOROTHIAZIDE"$"DERMATITIS ASCRIBED TO SPECIFIC AGENT"$5$1.63480895060818$3.06$3.06$1.69$0.89$2.97
1205$"ALISKIREN\HYDROCHLOROTHIAZIDE"$"DIABETES MELLITUS (INCL SUBTYPES)"$12$4.64483224982831$2.58$2.59$1.95$1.24$2.94
1206$"ALISKIREN\HYDROCHLOROTHIAZIDE"$"DIABETIC COMPLICATIONS NEC"$3$0.578911888500803$5.18$5.2$1.63$0.76$3.14
1207$"ALISKIREN\HYDROCHLOROTHIAZIDE"$"DIAPHRAGMATIC HERNIAS"$1$1.0718231113096$0.93$0.93$0.9$0.35$1.99
1208$"ALISKIREN\HYDROCHLOROTHIAZIDE"$"DIARRHOEA (EXCL INFECTIVE)"$19$19.7228193320328$0.96$0.96$0.95$0.66$1.34
1209$"ALISKIREN\HYDROCHLOROTHIAZIDE"$"DIETARY AND NUTRITIONAL THERAPIES"$1$0.124223183777339$8.05$8.1$1.19$0.46$2.66
1210$"ALISKIREN\HYDROCHLOROTHIAZIDE"$"DISORDERS OF PURINE METABOLISM"$6$1.38875149043384$4.32$4.33$2.03$1.12$3.48
1211$"ALISKIREN\HYDROCHLOROTHIAZIDE"$"DISSOCIATIVE STATES"$1$0.0796302460111145$12.56$12.67$1.21$0.47$2.71
1212$"ALISKIREN\HYDROCHLOROTHIAZIDE"$"DISTURBANCES IN CONSCIOUSNESS NEC"$23$18.1278255044302$1.27$1.27$1.22$0.87$1.66
1213$"ALISKIREN\HYDROCHLOROTHIAZIDE"$"DISTURBANCES IN INITIATING AND MAINTAINING SLEEP"$3$6.24380758973149$0.48$0.48$0.6$0.29$1.16
1214$"ALISKIREN\HYDROCHLOROTHIAZIDE"$"DYSKINESIAS AND MOVEMENT DISORDERS NEC"$4$2.22009125878987$1.8$1.8$1.29$0.65$2.36
1215$"ALISKIREN\HYDROCHLOROTHIAZIDE"$"DYSPEPTIC SIGNS AND SYMPTOMS"$3$3.69563971737583$0.81$0.81$0.84$0.4$1.61
1216$"ALISKIREN\HYDROCHLOROTHIAZIDE"$"EAR DISORDERS NEC"$1$1.22312057873072$0.82$0.82$0.86$0.33$1.91
1217$"ALISKIREN\HYDROCHLOROTHIAZIDE"$"ECG INVESTIGATIONS"$6$1.55278979721673$3.86$3.87$1.95$1.07$3.34
1218$"ALISKIREN\HYDROCHLOROTHIAZIDE"$"ELECTROLYTE IMBALANCE NEC"$4$0.656949529591695$6.09$6.11$1.9$0.94$3.51
1219$"ALISKIREN\HYDROCHLOROTHIAZIDE"$"ELEVATED CHOLESTEROL"$1$0.319317286504569$3.13$3.14$1.11$0.43$2.48
1220$"ALISKIREN\HYDROCHLOROTHIAZIDE"$"EMOTIONAL AND MOOD DISTURBANCES NEC"$3$2.54896417481578$1.18$1.18$1.02$0.48$1.96
1221$"ALISKIREN\HYDROCHLOROTHIAZIDE"$"ENCEPHALOPATHIES NEC"$1$0.886284638103705$1.13$1.13$0.94$0.37$2.09
1222$"ALISKIREN\HYDROCHLOROTHIAZIDE"$"EOSINOPHILIC DISORDERS"$1$0.475392568686354$2.1$2.11$1.06$0.41$2.36
1223$"ALISKIREN\HYDROCHLOROTHIAZIDE"$"ERYTHEMAS"$4$3.88436340042217$1.03$1.03$0.97$0.48$1.77
1224$"ALISKIREN\HYDROCHLOROTHIAZIDE"$"ESCHERICHIA INFECTIONS"$1$0.496096432649244$2.02$2.02$1.05$0.41$2.34
1225$"ALISKIREN\HYDROCHLOROTHIAZIDE"$"EXFOLIATIVE CONDITIONS"$6$1.2645283066565$4.74$4.76$2.1$1.15$3.61
1226$"ALISKIREN\HYDROCHLOROTHIAZIDE"$"EXPOSURES ASSOCIATED WITH PREGNANCY	DELIVERY AND LACTATION"$2$2.48844518784733$0.8$0.8$0.84$0.37$1.72
1227$"ALISKIREN\HYDROCHLOROTHIAZIDE"$"EXTREMITY DEFORMITIES"$1$0.513615086771689$1.95$1.95$1.05$0.41$2.33
1228$"ALISKIREN\HYDROCHLOROTHIAZIDE"$"EYE AND EYELID INFECTIONS"$1$0.579708190960914$1.73$1.73$1.03$0.4$2.28
1229$"ALISKIREN\HYDROCHLOROTHIAZIDE"$"FAECAL ABNORMALITIES NEC"$1$1.44927047740228$0.69$0.69$0.82$0.31$1.81
1230$"ALISKIREN\HYDROCHLOROTHIAZIDE"$"FEAR SYMPTOMS AND PHOBIC DISORDERS (INCL SOCIAL PHOBIA)"$2$0.652171714831028$3.07$3.07$1.3$0.56$2.65
1231$"ALISKIREN\HYDROCHLOROTHIAZIDE"$"FEBRILE DISORDERS"$9$8.38028709020969$1.07$1.07$1.03$0.62$1.62
1232$"ALISKIREN\HYDROCHLOROTHIAZIDE"$"FEELINGS AND SENSATIONS NEC"$11$12.3259657800604$0.89$0.89$0.89$0.56$1.36
1233$"ALISKIREN\HYDROCHLOROTHIAZIDE"$"FEMALE REPRODUCTIVE TRACT INFECTIONS"$1$0.158464189562118$6.31$6.34$1.18$0.45$2.62
1234$"ALISKIREN\HYDROCHLOROTHIAZIDE"$"FLATULENCE	BLOATING AND DISTENSION"$5$4.49034957256675$1.11$1.11$1.02$0.54$1.8
1235$"ALISKIREN\HYDROCHLOROTHIAZIDE"$"FLUID INTAKE INCREASED"$1$0.106704529654893$9.37$9.43$1.2$0.46$2.68
1236$"ALISKIREN\HYDROCHLOROTHIAZIDE"$"FOETAL AND NEONATAL CONDITIONS ASSOCIATED WITH PRODUCT EXPOSURE"$1$0.0836117583116703$11.96$12.07$1.21$0.47$2.71
1237$"ALISKIREN\HYDROCHLOROTHIAZIDE"$"FRACTURES AND DISLOCATIONS NEC"$1$0.96671118657493$1.03$1.03$0.92$0.35$2.05
1238$"ALISKIREN\HYDROCHLOROTHIAZIDE"$"FUNGAL INFECTIONS NEC"$1$1.16658310406283$0.86$0.86$0.87$0.34$1.94
1239$"ALISKIREN\HYDROCHLOROTHIAZIDE"$"GAIT DISTURBANCES"$10$6.12356591825471$1.63$1.63$1.4$0.86$2.18
1240$"ALISKIREN\HYDROCHLOROTHIAZIDE"$"GALLBLADDER DISORDERS NEC"$2$0.768431874007255$2.6$2.61$1.25$0.54$2.56
1241$"ALISKIREN\HYDROCHLOROTHIAZIDE"$"GASTRITIS (EXCL INFECTIVE)"$3$1.38238107075295$2.17$2.17$1.31$0.62$2.51
1242$"ALISKIREN\HYDROCHLOROTHIAZIDE"$"GASTROINTESTINAL AND ABDOMINAL PAINS (EXCL ORAL AND THROAT)"$8$11.4500330739382$0.7$0.7$0.73$0.43$1.19
1243$"ALISKIREN\HYDROCHLOROTHIAZIDE"$"GASTROINTESTINAL ATONIC AND HYPOMOTILITY DISORDERS NEC"$1$8.66615967338959$0.12$0.12$0.29$0.11$0.67
1244$"ALISKIREN\HYDROCHLOROTHIAZIDE"$"GASTROINTESTINAL DISORDERS NEC"$2$3.05381993452624$0.65$0.65$0.76$0.33$1.56
1245$"ALISKIREN\HYDROCHLOROTHIAZIDE"$"GASTROINTESTINAL INFLAMMATORY DISORDERS NEC"$2$0.852839934779037$2.35$2.35$1.23$0.53$2.5
1246$"ALISKIREN\HYDROCHLOROTHIAZIDE"$"GASTROINTESTINAL MUCOSAL DYSTROPHIES AND SECRETION DISORDERS"$1$0.782765318289256$1.28$1.28$0.97$0.37$2.15
1247$"ALISKIREN\HYDROCHLOROTHIAZIDE"$"GASTROINTESTINAL NEOPLASMS MALIGNANT NEC"$2$0.177575448604785$11.26$11.36$1.53$0.66$3.16
1248$"ALISKIREN\HYDROCHLOROTHIAZIDE"$"GASTROINTESTINAL SIGNS AND SYMPTOMS NEC"$11$6.91031274884452$1.59$1.59$1.39$0.87$2.12
1249$"ALISKIREN\HYDROCHLOROTHIAZIDE"$"GASTROINTESTINAL SPASTIC AND HYPERMOTILITY DISORDERS"$1$1.3863625830535$0.72$0.72$0.83$0.32$1.84
1250$"ALISKIREN\HYDROCHLOROTHIAZIDE"$"GENERAL NUTRITIONAL DISORDERS NEC"$4$2.38014805327221$1.68$1.68$1.25$0.63$2.28
1251$"ALISKIREN\HYDROCHLOROTHIAZIDE"$"GENERAL SIGNS AND SYMPTOMS NEC"$25$31.4005949095628$0.8$0.8$0.8$0.58$1.09
1252$"ALISKIREN\HYDROCHLOROTHIAZIDE"$"GENITAL AND URINARY TRACT DISORDERS NEC"$1$0.219779478990676$4.55$4.56$1.15$0.44$2.56
1253$"ALISKIREN\HYDROCHLOROTHIAZIDE"$"HAEMORRHAGES NEC"$3$3.81030727163183$0.79$0.79$0.83$0.39$1.58
1254$"ALISKIREN\HYDROCHLOROTHIAZIDE"$"HAEMORRHOIDS AND GASTROINTESTINAL VARICES (EXCL OESOPHAGEAL)"$3$1.59738273498296$1.88$1.88$1.24$0.59$2.39
1255$"ALISKIREN\HYDROCHLOROTHIAZIDE"$"HEADACHES NEC"$9$21.7398534634944$0.41$0.41$0.47$0.28$0.74
1256$"ALISKIREN\HYDROCHLOROTHIAZIDE"$"HEART FAILURES NEC"$9$10.2643387108327$0.88$0.88$0.88$0.53$1.39
1257$"ALISKIREN\HYDROCHLOROTHIAZIDE"$"HEART RATE AND PULSE INVESTIGATIONS"$9$6.16895515848104$1.46$1.46$1.28$0.77$2.03
1258$"ALISKIREN\HYDROCHLOROTHIAZIDE"$"HELICOBACTER INFECTIONS"$1$0.34081745292757$2.93$2.94$1.11$0.42$2.46
1259$"ALISKIREN\HYDROCHLOROTHIAZIDE"$"HEPATIC FAILURE AND ASSOCIATED DISORDERS"$4$1.19524999262683$3.35$3.35$1.62$0.82$2.97
1260$"ALISKIREN\HYDROCHLOROTHIAZIDE"$"HEPATIC FIBROSIS AND CIRRHOSIS"$5$0.899821779925594$5.56$5.58$2.04$1.07$3.64
1261$"ALISKIREN\HYDROCHLOROTHIAZIDE"$"HEPATIC NEOPLASMS MALIGNANT"$2$0.541485672875579$3.69$3.7$1.34$0.58$2.74
1262$"ALISKIREN\HYDROCHLOROTHIAZIDE"$"HEPATOBILIARY AND SPLEEN INFECTIONS"$1$0.242872250333899$4.12$4.13$1.14$0.44$2.55
1263$"ALISKIREN\HYDROCHLOROTHIAZIDE"$"HEPATOBILIARY SIGNS AND SYMPTOMS"$3$0.600412054923804$5$5.01$1.62$0.76$3.12
1264$"ALISKIREN\HYDROCHLOROTHIAZIDE"$"HEPATOCELLULAR DAMAGE AND HEPATITIS NEC"$9$4.03566086784328$2.23$2.23$1.68$1.01$2.66
1265$"ALISKIREN\HYDROCHLOROTHIAZIDE"$"HYPERGLYCAEMIC CONDITIONS NEC"$2$1.55677130951729$1.28$1.29$1.03$0.44$2.09
1266$"ALISKIREN\HYDROCHLOROTHIAZIDE"$"HYPERKERATOSES"$1$0.240483342953566$4.16$4.17$1.14$0.44$2.55
1267$"ALISKIREN\HYDROCHLOROTHIAZIDE"$"HYPERLIPIDAEMIAS NEC"$1$0.399743834975795$2.5$2.5$1.09$0.42$2.42
1268$"ALISKIREN\HYDROCHLOROTHIAZIDE"$"HYPERTENSION COMPLICATIONS"$1$0.0151297467421118$66.09$69.71$1.25$0.48$2.81
1269$"ALISKIREN\HYDROCHLOROTHIAZIDE"$"IMMUNE AND ASSOCIATED CONDITIONS NEC"$1$0.79948766995159$1.25$1.25$0.96$0.37$2.14
1270$"ALISKIREN\HYDROCHLOROTHIAZIDE"$"IMMUNOGLOBULIN ANALYSES"$4$0.18076065844523$22.13$22.51$3.52$1.18$23.17
1271$"ALISKIREN\HYDROCHLOROTHIAZIDE"$"IMMUNOLOGY SKIN TESTS NEC"$1$0.0159260492022229$62.79$66.04$1.25$0.48$2.81
1272$"ALISKIREN\HYDROCHLOROTHIAZIDE"$"INCREASED INTRACRANIAL PRESSURE DISORDERS"$1$0.308169052063013$3.24$3.25$1.12$0.43$2.49
1273$"ALISKIREN\HYDROCHLOROTHIAZIDE"$"INFECTIONS NEC"$3$8.1238776980539$0.37$0.37$0.5$0.23$0.96
1274$"ALISKIREN\HYDROCHLOROTHIAZIDE"$"INFLUENZA VIRAL INFECTIONS"$1$3.4511748621217$0.29$0.29$0.55$0.21$1.23
1275$"ALISKIREN\HYDROCHLOROTHIAZIDE"$"INNER EAR SIGNS AND SYMPTOMS"$3$3.21308042654847$0.93$0.93$0.91$0.43$1.74
1276$"ALISKIREN\HYDROCHLOROTHIAZIDE"$"INTERACTIONS"$14$7.0735547531673$1.98$1.98$1.67$1.09$2.46
1277$"ALISKIREN\HYDROCHLOROTHIAZIDE"$"ISCHAEMIC CORONARY ARTERY DISORDERS"$14$7.47568749552343$1.87$1.87$1.6$1.05$2.36
1278$"ALISKIREN\HYDROCHLOROTHIAZIDE"$"JOINT RELATED SIGNS AND SYMPTOMS"$8$11.0017147888956$0.73$0.73$0.76$0.44$1.22
1279$"ALISKIREN\HYDROCHLOROTHIAZIDE"$"JOINT THERAPEUTIC PROCEDURES"$1$1.40467753963606$0.71$0.71$0.82$0.32$1.83
1280$"ALISKIREN\HYDROCHLOROTHIAZIDE"$"LACRIMATION DISORDERS"$2$1.30434342966206$1.53$1.53$1.09$0.47$2.22
1281$"ALISKIREN\HYDROCHLOROTHIAZIDE"$"LARYNGEAL AND ADJACENT SITES DISORDERS NEC (EXCL INFECTIONS AND NEOPLASMS)"$1$0.144927047740228$6.9$6.93$1.18$0.45$2.64
1282$"ALISKIREN\HYDROCHLOROTHIAZIDE"$"LID	LASH AND LACRIMAL INFECTIONS	IRRITATIONS AND INFLAMMATIONS"$1$0.570948863899691$1.75$1.75$1.03$0.4$2.29
1283$"ALISKIREN\HYDROCHLOROTHIAZIDE"$"LIMB FRACTURES AND DISLOCATIONS"$3$4.60342452190253$0.65$0.65$0.74$0.35$1.41
1284$"ALISKIREN\HYDROCHLOROTHIAZIDE"$"LIP AND ORAL CAVITY NEOPLASMS MALIGNANT"$1$0.115463856716116$8.66$8.71$1.2$0.46$2.67
1285$"ALISKIREN\HYDROCHLOROTHIAZIDE"$"LIPID METABOLISM AND DEPOSIT DISORDERS NEC"$1$0.212612756849676$4.7$4.72$1.16$0.44$2.58
1286$"ALISKIREN\HYDROCHLOROTHIAZIDE"$"LIVER FUNCTION ANALYSES"$10$7.15079609179808$1.4$1.4$1.25$0.77$1.95
1287$"ALISKIREN\HYDROCHLOROTHIAZIDE"$"LOWER RESPIRATORY TRACT AND LUNG INFECTIONS"$9$18.190733398779$0.49$0.49$0.55$0.33$0.87
1288$"ALISKIREN\HYDROCHLOROTHIAZIDE"$"LOWER RESPIRATORY TRACT INFECTIONS NEC"$2$1.14508293763983$1.75$1.75$1.13$0.49$2.31
1289$"ALISKIREN\HYDROCHLOROTHIAZIDE"$"LOWER RESPIRATORY TRACT INFLAMMATORY AND IMMUNOLOGIC CONDITIONS"$1$1.52332660619262$0.66$0.66$0.8$0.31$1.78
1290$"ALISKIREN\HYDROCHLOROTHIAZIDE"$"LOWER RESPIRATORY TRACT SIGNS AND SYMPTOMS"$1$1.24700965253405$0.8$0.8$0.86$0.33$1.9
1291$"ALISKIREN\HYDROCHLOROTHIAZIDE"$"LYMPHATIC SYSTEM DISORDERS NEC"$1$0.839302792957147$1.19$1.19$0.95$0.37$2.12
1292$"ALISKIREN\HYDROCHLOROTHIAZIDE"$"LYMPHOEDEMAS"$1$0.226946201131676$4.41$4.42$1.15$0.44$2.56
1293$"ALISKIREN\HYDROCHLOROTHIAZIDE"$"MALE REPRODUCTIVE TRACT DISORDERS CONGENITAL"$1$0.124223183777339$8.05$8.1$1.19$0.46$2.66
1294$"ALISKIREN\HYDROCHLOROTHIAZIDE"$"MARROW DEPRESSION AND HYPOPLASTIC ANAEMIAS"$4$1.71842070891985$2.33$2.33$1.43$0.72$2.62
1295$"ALISKIREN\HYDROCHLOROTHIAZIDE"$"MEDICATION ERRORS	PRODUCT USE ERRORS AND ISSUES NEC"$13$8.87001310317805$1.47$1.47$1.33$0.86$1.97
1296$"ALISKIREN\HYDROCHLOROTHIAZIDE"$"MEMORY LOSS (EXCL DEMENTIA)"$4$3.93054894310861$1.02$1.02$0.96$0.48$1.75
1297$"ALISKIREN\HYDROCHLOROTHIAZIDE"$"METABOLIC ACIDOSES (EXCL DIABETIC ACIDOSES)"$2$2.63098332820722$0.76$0.76$0.82$0.36$1.68
1298$"ALISKIREN\HYDROCHLOROTHIAZIDE"$"METABOLIC ALKALOSES"$1$0.159260492022229$6.28$6.31$1.18$0.45$2.62
1299$"ALISKIREN\HYDROCHLOROTHIAZIDE"$"METABOLIC DISORDERS NEC"$2$0.181556960905341$11.02$11.1$1.52$0.66$3.15
1300$"ALISKIREN\HYDROCHLOROTHIAZIDE"$"METABOLISM TESTS NEC"$3$0.923710853728929$3.25$3.25$1.47$0.69$2.83
1301$"ALISKIREN\HYDROCHLOROTHIAZIDE"$"METASTASES TO SPECIFIED SITES"$2$1.02006345140238$1.96$1.96$1.17$0.51$2.39
1302$"ALISKIREN\HYDROCHLOROTHIAZIDE"$"MIGRAINE HEADACHES"$3$1.56871584641896$1.91$1.91$1.25$0.59$2.4
1303$"ALISKIREN\HYDROCHLOROTHIAZIDE"$"MINERAL AND ELECTROLYTE ANALYSES"$6$4.73640703274109$1.27$1.27$1.12$0.62$1.91
1304$"ALISKIREN\HYDROCHLOROTHIAZIDE"$"MITRAL VALVULAR DISORDERS"$1$0.615541801665915$1.62$1.63$1.02$0.39$2.26
1305$"ALISKIREN\HYDROCHLOROTHIAZIDE"$"MIXED ACID-BASE DISORDERS"$1$0.265168719217011$3.77$3.78$1.13$0.44$2.53
1306$"ALISKIREN\HYDROCHLOROTHIAZIDE"$"MONONEUROPATHIES"$1$0.775598596148256$1.29$1.29$0.97$0.37$2.16
1307$"ALISKIREN\HYDROCHLOROTHIAZIDE"$"MOOD ALTERATIONS WITH DEPRESSIVE SYMPTOMS"$2$1.43971484788095$1.39$1.39$1.05$0.46$2.15
1308$"ALISKIREN\HYDROCHLOROTHIAZIDE"$"MOOD DISORDERS NEC"$1$0.473799963766131$2.11$2.11$1.06$0.41$2.36
1309$"ALISKIREN\HYDROCHLOROTHIAZIDE"$"MULTIPLE SCLEROSIS ACUTE AND PROGRESSIVE"$2$0.477781476066687$4.19$4.2$1.37$0.59$2.8
1310$"ALISKIREN\HYDROCHLOROTHIAZIDE"$"MUSCLE PAINS"$2$5.6585252815498$0.35$0.35$0.53$0.23$1.07
1311$"ALISKIREN\HYDROCHLOROTHIAZIDE"$"MUSCLE RELATED SIGNS AND SYMPTOMS NEC"$5$5.60437671426224$0.89$0.89$0.89$0.47$1.56
1312$"ALISKIREN\HYDROCHLOROTHIAZIDE"$"MUSCLE WEAKNESS CONDITIONS"$3$3.02833825580269$0.99$0.99$0.94$0.44$1.8
1313$"ALISKIREN\HYDROCHLOROTHIAZIDE"$"MUSCULOSKELETAL AND CONNECTIVE TISSUE CONDITIONS NEC"$1$3.25209924709392$0.31$0.31$0.57$0.22$1.27
1314$"ALISKIREN\HYDROCHLOROTHIAZIDE"$"MUSCULOSKELETAL AND CONNECTIVE TISSUE PAIN AND DISCOMFORT"$9$17.9239720746418$0.5$0.5$0.55$0.33$0.88
1315$"ALISKIREN\HYDROCHLOROTHIAZIDE"$"MYELODYSPLASTIC SYNDROMES"$1$0.269946533977678$3.7$3.71$1.13$0.44$2.52
1316$"ALISKIREN\HYDROCHLOROTHIAZIDE"$"MYOCARDIAL DISORDERS NEC"$3$2.00429329209975$1.5$1.5$1.14$0.54$2.18
1317$"ALISKIREN\HYDROCHLOROTHIAZIDE"$"MYOPATHIES"$1$1.80203246723152$0.55$0.55$0.75$0.29$1.67
1318$"ALISKIREN\HYDROCHLOROTHIAZIDE"$"NARCOLEPSY AND HYPERSOMNIA"$1$0.594837937703026$1.68$1.68$1.02$0.4$2.27
1319$"ALISKIREN\HYDROCHLOROTHIAZIDE"$"NASAL CONGESTION AND INFLAMMATIONS"$1$3.95045650461139$0.25$0.25$0.51$0.19$1.14
1320$"ALISKIREN\HYDROCHLOROTHIAZIDE"$"NASAL DISORDERS NEC"$1$3.90904877668561$0.26$0.26$0.51$0.2$1.15
1321$"ALISKIREN\HYDROCHLOROTHIAZIDE"$"NAUSEA AND VOMITING SYMPTOMS"$18$25.8838114659128$0.7$0.7$0.71$0.49$1.01
1322$"ALISKIREN\HYDROCHLOROTHIAZIDE"$"NECROSIS NEC"$1$0.117056461636338$8.54$8.59$1.2$0.46$2.67
1323$"ALISKIREN\HYDROCHLOROTHIAZIDE"$"NEOPLASMS MALIGNANT SITE UNSPECIFIED NEC"$1$2.27423982607743$0.44$0.44$0.68$0.26$1.52
1324$"ALISKIREN\HYDROCHLOROTHIAZIDE"$"NEPHRITIS NEC"$1$0.93167387833004$1.07$1.07$0.93$0.36$2.06
1325$"ALISKIREN\HYDROCHLOROTHIAZIDE"$"NEUROLOGIC VISUAL PROBLEMS NEC"$1$0.314539471743902$3.18$3.18$1.12$0.43$2.49
1326$"ALISKIREN\HYDROCHLOROTHIAZIDE"$"NEUROLOGICAL SIGNS AND SYMPTOMS NEC"$19$22.7408056558541$0.84$0.84$0.84$0.58$1.18
1327$"ALISKIREN\HYDROCHLOROTHIAZIDE"$"NEUTROPENIAS"$1$2.83722566537601$0.35$0.35$0.61$0.23$1.37
1328$"ALISKIREN\HYDROCHLOROTHIAZIDE"$"NON-SITE SPECIFIC EMBOLISM AND THROMBOSIS"$4$2.24557293751343$1.78$1.78$1.28$0.65$2.34
1329$"ALISKIREN\HYDROCHLOROTHIAZIDE"$"NON-SITE SPECIFIC GASTROINTESTINAL HAEMORRHAGES"$1$6.58621764757928$0.15$0.15$0.36$0.14$0.82
1330$"ALISKIREN\HYDROCHLOROTHIAZIDE"$"NON-SITE SPECIFIC INJURIES NEC"$19$15.4371194917147$1.23$1.23$1.18$0.81$1.66
1331$"ALISKIREN\HYDROCHLOROTHIAZIDE"$"NON-SITE SPECIFIC NECROSIS AND VASCULAR INSUFFICIENCY NEC"$12$2.11736824143554$5.67$5.69$3.05$1.89$4.97
1332$"ALISKIREN\HYDROCHLOROTHIAZIDE"$"NON-SITE SPECIFIC PROCEDURAL COMPLICATIONS"$1$2.7504286972239$0.36$0.36$0.62$0.24$1.38
1333$"ALISKIREN\HYDROCHLOROTHIAZIDE"$"NON-SITE SPECIFIC VASCULAR DISORDERS NEC"$3$1.25815788697561$2.38$2.39$1.35$0.64$2.59
1334$"ALISKIREN\HYDROCHLOROTHIAZIDE"$"NONINFECTIOUS MYOCARDITIS"$1$0.143334442820006$6.98$7.01$1.18$0.45$2.64
1335$"ALISKIREN\HYDROCHLOROTHIAZIDE"$"OBSTRUCTIVE BILE DUCT DISORDERS (EXCL NEOPLASMS)"$1$0.278705861038901$3.59$3.6$1.13$0.44$2.52
1336$"ALISKIREN\HYDROCHLOROTHIAZIDE"$"OCULAR BLEEDING AND VASCULAR DISORDERS NEC"$1$0.471411056385798$2.12$2.12$1.06$0.41$2.36
1337$"ALISKIREN\HYDROCHLOROTHIAZIDE"$"OCULAR DISORDERS NEC"$2$2.92561523844835$0.68$0.68$0.78$0.34$1.59
1338$"ALISKIREN\HYDROCHLOROTHIAZIDE"$"OCULAR INFECTIONS	INFLAMMATIONS AND ASSOCIATED MANIFESTATIONS"$1$1.90953329934653$0.52$0.52$0.74$0.28$1.63
1339$"ALISKIREN\HYDROCHLOROTHIAZIDE"$"OEDEMA NEC"$14$14.7960960113252$0.95$0.95$0.94$0.62$1.38
1340$"ALISKIREN\HYDROCHLOROTHIAZIDE"$"OFF LABEL USES"$1$8.2162487834268$0.12$0.12$0.31$0.11$0.69
1341$"ALISKIREN\HYDROCHLOROTHIAZIDE"$"ONCOLOGIC COMPLICATIONS AND EMERGENCIES"$1$0.372669551332016$2.68$2.69$1.1$0.42$2.44
1342$"ALISKIREN\HYDROCHLOROTHIAZIDE"$"OPHTHALMIC FUNCTION DIAGNOSTIC PROCEDURES"$1$0.398947532515684$2.51$2.51$1.09$0.42$2.42
1343$"ALISKIREN\HYDROCHLOROTHIAZIDE"$"ORAL DRYNESS AND SALIVA ALTERED"$6$2.55692719941689$2.35$2.35$1.58$0.87$2.69
1344$"ALISKIREN\HYDROCHLOROTHIAZIDE"$"ORAL SOFT TISSUE DISORDERS NEC"$1$0.512818784311578$1.95$1.95$1.05$0.41$2.33
1345$"ALISKIREN\HYDROCHLOROTHIAZIDE"$"ORAL SOFT TISSUE SIGNS AND SYMPTOMS"$3$1.80362507215174$1.66$1.66$1.19$0.56$2.28
1346$"ALISKIREN\HYDROCHLOROTHIAZIDE"$"ORAL SOFT TISSUE SWELLING AND OEDEMA"$3$1.64675348750985$1.82$1.82$1.23$0.58$2.36
1347$"ALISKIREN\HYDROCHLOROTHIAZIDE"$"OSTEOARTHROPATHIES"$2$1.9222741387083$1.04$1.04$0.95$0.41$1.93
1348$"ALISKIREN\HYDROCHLOROTHIAZIDE"$"OVERDOSES NEC"$2$2.65885391431111$0.75$0.75$0.82$0.35$1.67
1349$"ALISKIREN\HYDROCHLOROTHIAZIDE"$"PAIN AND DISCOMFORT NEC"$11$22.661175409843$0.49$0.49$0.53$0.33$0.81
1350$"ALISKIREN\HYDROCHLOROTHIAZIDE"$"PARAESTHESIAS AND DYSAESTHESIAS"$8$7.09824012943075$1.13$1.13$1.06$0.62$1.71
1351$"ALISKIREN\HYDROCHLOROTHIAZIDE"$"PARALYSIS AND PARESIS (EXCL CRANIAL NERVE)"$3$1.59579013006274$1.88$1.88$1.25$0.59$2.39
1352$"ALISKIREN\HYDROCHLOROTHIAZIDE"$"PARENCHYMAL LUNG DISORDERS NEC"$2$4.17660640328296$0.48$0.48$0.64$0.28$1.3
1353$"ALISKIREN\HYDROCHLOROTHIAZIDE"$"PARKINSON'S DISEASE AND PARKINSONISM"$2$0.576522981120469$3.47$3.48$1.33$0.57$2.71
1354$"ALISKIREN\HYDROCHLOROTHIAZIDE"$"PERIPHERAL NEUROPATHIES NEC"$1$2.05605295200698$0.49$0.49$0.71$0.28$1.59
1355$"ALISKIREN\HYDROCHLOROTHIAZIDE"$"PERIPHERAL VASCULAR DISORDERS NEC"$2$5.58845066506002$0.36$0.36$0.53$0.23$1.09
1356$"ALISKIREN\HYDROCHLOROTHIAZIDE"$"PERIPHERAL VASOCONSTRICTION	NECROSIS AND VASCULAR INSUFFICIENCY"$6$1.44449266264162$4.15$4.16$2.01$1.1$3.43
1357$"ALISKIREN\HYDROCHLOROTHIAZIDE"$"PERITONEAL AND RETROPERITONEAL DISORDERS"$3$1.81079179429274$1.66$1.66$1.19$0.56$2.27
1358$"ALISKIREN\HYDROCHLOROTHIAZIDE"$"PHARYNGEAL DISORDERS (EXCL INFECTIONS AND NEOPLASMS)"$4$1.06226748178827$3.77$3.77$1.68$0.84$3.08
1359$"ALISKIREN\HYDROCHLOROTHIAZIDE"$"PHARYNGEAL NEOPLASMS MALIGNANT AND UNSPECIFIED"$1$0.0119445369016672$83.72$89.63$1.26$0.48$2.83
1360$"ALISKIREN\HYDROCHLOROTHIAZIDE"$"PHOTOSENSITIVITY AND PHOTODERMATOSIS CONDITIONS"$1$0.429207025999907$2.33$2.33$1.08$0.41$2.39
1361$"ALISKIREN\HYDROCHLOROTHIAZIDE"$"PHYSICAL EXAMINATION PROCEDURES AND ORGAN SYSTEM STATUS"$11$15.912512060401$0.69$0.69$0.72$0.45$1.1
1362$"ALISKIREN\HYDROCHLOROTHIAZIDE"$"PLASMA CELL MYELOMAS"$2$0.390984507914572$5.12$5.13$1.41$0.61$2.88
1363$"ALISKIREN\HYDROCHLOROTHIAZIDE"$"PLATELET ANALYSES"$2$2.56568652647811$0.78$0.78$0.83$0.36$1.69
1364$"ALISKIREN\HYDROCHLOROTHIAZIDE"$"PNEUMOTHORAX AND PLEURAL EFFUSIONS NEC"$1$3.27041420367647$0.31$0.31$0.57$0.22$1.27
1365$"ALISKIREN\HYDROCHLOROTHIAZIDE"$"POISONING AND TOXICITY"$1$1.50819685945051$0.66$0.66$0.8$0.31$1.79
1366$"ALISKIREN\HYDROCHLOROTHIAZIDE"$"POTASSIUM IMBALANCE"$20$6.7661820035644$2.96$2.96$2.35$1.64$3.29
1367$"ALISKIREN\HYDROCHLOROTHIAZIDE"$"PRODUCT ADMINISTRATION ERRORS AND ISSUES"$4$16.3584414380633$0.24$0.24$0.34$0.17$0.62
1368$"ALISKIREN\HYDROCHLOROTHIAZIDE"$"PRODUCT PRESCRIBING ERRORS AND ISSUES"$1$0.783561620749367$1.28$1.28$0.97$0.37$2.15
1369$"ALISKIREN\HYDROCHLOROTHIAZIDE"$"PRODUCT QUALITY ISSUES NEC"$2$4.62890620062609$0.43$0.43$0.6$0.26$1.22
1370$"ALISKIREN\HYDROCHLOROTHIAZIDE"$"PROSTATIC NEOPLASMS BENIGN"$1$0.00796302460111145$125.58$139.42$1.26$0.48$2.83
1371$"ALISKIREN\HYDROCHLOROTHIAZIDE"$"PROSTATIC SIGNS	SYMPTOMS AND DISORDERS NEC"$1$0.356743502129793$2.8$2.81$1.1$0.42$2.45
1372$"ALISKIREN\HYDROCHLOROTHIAZIDE"$"PROTEIN ANALYSES NEC"$3$1.47554845858595$2.03$2.03$1.28$0.6$2.45
1373$"ALISKIREN\HYDROCHLOROTHIAZIDE"$"PROTEIN METABOLISM DISORDERS NEC"$1$0.328076613565792$3.05$3.05$1.11$0.43$2.48
1374$"ALISKIREN\HYDROCHLOROTHIAZIDE"$"PRURITUS NEC"$8$7.01860988341963$1.14$1.14$1.07$0.63$1.72
1375$"ALISKIREN\HYDROCHLOROTHIAZIDE"$"PSEUDOMONAL INFECTIONS"$1$0.265168719217011$3.77$3.78$1.13$0.44$2.53
1376$"ALISKIREN\HYDROCHLOROTHIAZIDE"$"PULMONARY OEDEMAS"$1$3.90267835700472$0.26$0.26$0.51$0.2$1.15
1377$"ALISKIREN\HYDROCHLOROTHIAZIDE"$"PULMONARY THROMBOTIC AND EMBOLIC CONDITIONS"$2$2.71300248159867$0.74$0.74$0.81$0.35$1.65
1378$"ALISKIREN\HYDROCHLOROTHIAZIDE"$"PURPURA AND RELATED CONDITIONS"$1$0.968303791495153$1.03$1.03$0.92$0.35$2.05
1379$"ALISKIREN\HYDROCHLOROTHIAZIDE"$"RASHES	ERUPTIONS AND EXANTHEMS NEC"$14$9.61216699600164$1.46$1.46$1.33$0.87$1.96
1380$"ALISKIREN\HYDROCHLOROTHIAZIDE"$"RATE AND RHYTHM DISORDERS NEC"$18$8.27198995563458$2.18$2.18$1.85$1.27$2.62
1381$"ALISKIREN\HYDROCHLOROTHIAZIDE"$"RED BLOOD CELL ANALYSES"$6$4.51025713406953$1.33$1.33$1.16$0.64$1.97
1382$"ALISKIREN\HYDROCHLOROTHIAZIDE"$"REFRACTIVE AND ACCOMMODATIVE DISORDERS"$2$0.121037973936894$16.52$16.73$1.58$0.67$3.3
1383$"ALISKIREN\HYDROCHLOROTHIAZIDE"$"RENAL DISORDERS NEC"$3$2.05684925446709$1.46$1.46$1.13$0.53$2.16
1384$"ALISKIREN\HYDROCHLOROTHIAZIDE"$"RENAL FAILURE AND IMPAIRMENT"$36$25.1034350550039$1.43$1.43$1.38$1.05$1.78
1385$"ALISKIREN\HYDROCHLOROTHIAZIDE"$"RENAL FUNCTION ANALYSES"$25$4.46247898646286$5.6$5.62$4.01$2.79$6.09
1386$"ALISKIREN\HYDROCHLOROTHIAZIDE"$"RENAL LITHIASIS"$2$1.1076567220146$1.81$1.81$1.14$0.5$2.33
1387$"ALISKIREN\HYDROCHLOROTHIAZIDE"$"RENAL NEOPLASMS MALIGNANT"$1$0.586874913101914$1.7$1.7$1.03$0.4$2.28
1388$"ALISKIREN\HYDROCHLOROTHIAZIDE"$"RENAL VASCULAR AND ISCHAEMIC CONDITIONS"$3$0.775598596148256$3.87$3.88$1.54$0.72$2.95
1389$"ALISKIREN\HYDROCHLOROTHIAZIDE"$"RESPIRATORY AND PULMONARY FUNCTION DIAGNOSTIC PROCEDURES"$4$0.34081745292757$11.74$11.84$2.25$1.05$5.45
1390$"ALISKIREN\HYDROCHLOROTHIAZIDE"$"RESPIRATORY FAILURES (EXCL NEONATAL)"$1$5.26435556379478$0.19$0.19$0.43$0.16$0.96
1391$"ALISKIREN\HYDROCHLOROTHIAZIDE"$"RESPIRATORY TRACT DISORDERS NEC"$3$4.21084740906774$0.71$0.71$0.78$0.37$1.49
1392$"ALISKIREN\HYDROCHLOROTHIAZIDE"$"RETINOPATHIES NEC"$2$0.250835274935011$7.97$8.02$1.48$0.64$3.05
1393$"ALISKIREN\HYDROCHLOROTHIAZIDE"$"RHEUMATOID ARTHROPATHIES"$3$1.42538140359895$2.1$2.11$1.3$0.61$2.48
1394$"ALISKIREN\HYDROCHLOROTHIAZIDE"$"SALMONELLA INFECTIONS"$1$0.0692783140296696$14.43$14.59$1.22$0.47$2.73
1395$"ALISKIREN\HYDROCHLOROTHIAZIDE"$"SEIZURES AND SEIZURE DISORDERS NEC"$2$2.96224515161346$0.68$0.67$0.77$0.34$1.58
1396$"ALISKIREN\HYDROCHLOROTHIAZIDE"$"SENSORY ABNORMALITIES NEC"$1$3.71156576657805$0.27$0.27$0.53$0.2$1.18
1397$"ALISKIREN\HYDROCHLOROTHIAZIDE"$"SEPSIS	BACTERAEMIA	VIRAEMIA AND FUNGAEMIA NEC"$2$5.91971248846625$0.34$0.34$0.51$0.22$1.04
1398$"ALISKIREN\HYDROCHLOROTHIAZIDE"$"SITE SPECIFIC INJURIES NEC"$2$2.52746400839278$0.79$0.79$0.84$0.37$1.71
1399$"ALISKIREN\HYDROCHLOROTHIAZIDE"$"SKELETAL AND CARDIAC MUSCLE ANALYSES"$2$1.52093769881229$1.31$1.32$1.03$0.45$2.11
1400$"ALISKIREN\HYDROCHLOROTHIAZIDE"$"SKIN AND SUBCUTANEOUS TISSUE ULCERATIONS"$1$0.961137069354152$1.04$1.04$0.92$0.35$2.05
1401$"ALISKIREN\HYDROCHLOROTHIAZIDE"$"SKIN INJURIES AND MECHANICAL DERMATOSES"$1$0.742950195283699$1.35$1.35$0.98$0.38$2.18
1402$"ALISKIREN\HYDROCHLOROTHIAZIDE"$"SKIN INJURIES NEC"$1$3.46152679410315$0.29$0.29$0.55$0.21$1.23
1403$"ALISKIREN\HYDROCHLOROTHIAZIDE"$"SKIN MELANOMAS (EXCL OCULAR)"$2$0.538300463035134$3.72$3.72$1.34$0.58$2.74
1404$"ALISKIREN\HYDROCHLOROTHIAZIDE"$"SKIN NEOPLASMS BENIGN"$1$0.295428212701235$3.38$3.39$1.12$0.43$2.5
1405$"ALISKIREN\HYDROCHLOROTHIAZIDE"$"SKIN PRENEOPLASTIC CONDITIONS NEC"$1$0.183149565825563$5.46$5.48$1.17$0.45$2.6
1406$"ALISKIREN\HYDROCHLOROTHIAZIDE"$"SKIN STRUCTURES AND SOFT TISSUE INFECTIONS"$1$1.05987857440793$0.94$0.94$0.9$0.35$2
1407$"ALISKIREN\HYDROCHLOROTHIAZIDE"$"SKIN VASCULAR CONDITIONS NEC"$1$0.0406114254656684$24.62$25.1$1.24$0.47$2.77
1408$"ALISKIREN\HYDROCHLOROTHIAZIDE"$"SKIN VASCULITIDES"$1$0.318520984044458$3.14$3.14$1.11$0.43$2.48
1409$"ALISKIREN\HYDROCHLOROTHIAZIDE"$"SLEEP DISORDERS NEC"$1$1.69134642527607$0.59$0.59$0.77$0.3$1.71
1410$"ALISKIREN\HYDROCHLOROTHIAZIDE"$"SODIUM IMBALANCE"$18$5.16800296612133$3.48$3.49$2.58$1.77$3.67
1411$"ALISKIREN\HYDROCHLOROTHIAZIDE"$"SOFT TISSUE DISORDERS NEC"$1$0.539096765495245$1.85$1.86$1.04$0.4$2.31
1412$"ALISKIREN\HYDROCHLOROTHIAZIDE"$"SOFT TISSUE NEOPLASMS BENIGN NEC"$1$0.142538140359895$7.02$7.05$1.18$0.45$2.64
1413$"ALISKIREN\HYDROCHLOROTHIAZIDE"$"SPEECH AND LANGUAGE ABNORMALITIES"$3$2.45101897222211$1.22$1.22$1.04$0.49$1.99
1414$"ALISKIREN\HYDROCHLOROTHIAZIDE"$"SPINE AND SPINAL CORD THERAPEUTIC PROCEDURES"$1$0.324891403725347$3.08$3.08$1.11$0.43$2.48
1415$"ALISKIREN\HYDROCHLOROTHIAZIDE"$"STOMATITIS AND ULCERATION"$1$1.31230645426317$0.76$0.76$0.84$0.32$1.87
1416$"ALISKIREN\HYDROCHLOROTHIAZIDE"$"STREPTOCOCCAL INFECTIONS"$2$0.777987503528589$2.57$2.57$1.25$0.54$2.55
1417$"ALISKIREN\HYDROCHLOROTHIAZIDE"$"STRESS DISORDERS"$1$0.121834276397005$8.21$8.26$1.19$0.46$2.67
1418$"ALISKIREN\HYDROCHLOROTHIAZIDE"$"STRUCTURAL BRAIN DISORDERS NEC"$2$0.481762988367243$4.15$4.16$1.37$0.59$2.8
1419$"ALISKIREN\HYDROCHLOROTHIAZIDE"$"SUICIDAL AND SELF-INJURIOUS BEHAVIOUR"$1$1.55199349475662$0.64$0.64$0.8$0.31$1.77
1420$"ALISKIREN\HYDROCHLOROTHIAZIDE"$"SUPRAVENTRICULAR ARRHYTHMIAS"$8$6.98914669239552$1.14$1.14$1.07$0.63$1.73
1421$"ALISKIREN\HYDROCHLOROTHIAZIDE"$"SYNOVIAL DISORDERS"$1$0.177575448604785$5.63$5.65$1.17$0.45$2.61
1422$"ALISKIREN\HYDROCHLOROTHIAZIDE"$"TELANGIECTASIA AND RELATED CONDITIONS"$1$0.0629078943487805$15.9$16.09$1.22$0.47$2.74
1423$"ALISKIREN\HYDROCHLOROTHIAZIDE"$"TENDON DISORDERS"$1$0.727024146081476$1.38$1.38$0.98$0.38$2.19
1424$"ALISKIREN\HYDROCHLOROTHIAZIDE"$"THERAPEUTIC AND NONTHERAPEUTIC RESPONSES"$20$26.4611307494934$0.76$0.76$0.77$0.54$1.07
1425$"ALISKIREN\HYDROCHLOROTHIAZIDE"$"THERAPEUTIC DRUG MONITORING ANALYSES"$1$0.998563284979376$1$1$0.91$0.35$2.03
1426$"ALISKIREN\HYDROCHLOROTHIAZIDE"$"THERAPEUTIC PROCEDURES NEC"$3$8.31817549832102$0.36$0.36$0.49$0.23$0.94
1427$"ALISKIREN\HYDROCHLOROTHIAZIDE"$"THROMBOCYTOPENIAS"$1$2.61266837162467$0.38$0.38$0.64$0.25$1.42
1428$"ALISKIREN\HYDROCHLOROTHIAZIDE"$"THYROID DISORDERS NEC"$1$0.752505824805032$1.33$1.33$0.98$0.38$2.17
1429$"ALISKIREN\HYDROCHLOROTHIAZIDE"$"THYROID HYPOFUNCTION DISORDERS"$1$0.770024478927477$1.3$1.3$0.97$0.38$2.16
1430$"ALISKIREN\HYDROCHLOROTHIAZIDE"$"THYROID NEOPLASMS MALIGNANT"$1$0.226149898671565$4.42$4.43$1.15$0.44$2.56
1431$"ALISKIREN\HYDROCHLOROTHIAZIDE"$"TONGUE SIGNS AND SYMPTOMS"$3$2.25194335719432$1.33$1.33$1.08$0.51$2.08
1432$"ALISKIREN\HYDROCHLOROTHIAZIDE"$"TOTAL FLUID VOLUME DECREASED"$11$5.96510172869259$1.84$1.85$1.54$0.96$2.36
1433$"ALISKIREN\HYDROCHLOROTHIAZIDE"$"TOTAL FLUID VOLUME INCREASED"$4$9.02768099028005$0.44$0.44$0.55$0.28$1
1434$"ALISKIREN\HYDROCHLOROTHIAZIDE"$"TRANSIENT CEREBROVASCULAR EVENTS"$4$1.35689939202939$2.95$2.95$1.56$0.78$2.85
1435$"ALISKIREN\HYDROCHLOROTHIAZIDE"$"TREMOR (EXCL CONGENITAL)"$3$3.60167602708271$0.83$0.83$0.85$0.4$1.63
1436$"ALISKIREN\HYDROCHLOROTHIAZIDE"$"TRIGLYCERIDE ANALYSES"$2$0.690394232916363$2.9$2.9$1.28$0.56$2.62
1437$"ALISKIREN\HYDROCHLOROTHIAZIDE"$"ULCERS NEC"$2$0.595634240163137$3.36$3.36$1.32$0.57$2.7
1438$"ALISKIREN\HYDROCHLOROTHIAZIDE"$"UPPER RESPIRATORY TRACT INFECTIONS"$6$9.17420064294051$0.65$0.65$0.71$0.39$1.2
1439$"ALISKIREN\HYDROCHLOROTHIAZIDE"$"UPPER RESPIRATORY TRACT SIGNS AND SYMPTOMS"$4$9.49670313928552$0.42$0.42$0.52$0.26$0.96
1440$"ALISKIREN\HYDROCHLOROTHIAZIDE"$"URINALYSIS NEC"$2$1.06386008670849$1.88$1.88$1.16$0.5$2.36
1441$"ALISKIREN\HYDROCHLOROTHIAZIDE"$"URINARY ABNORMALITIES"$8$2.67000214875267$3$3$1.92$1.12$3.11
1442$"ALISKIREN\HYDROCHLOROTHIAZIDE"$"URINARY TRACT INFECTIONS"$5$6.46677227856261$0.77$0.77$0.81$0.42$1.41
1443$"ALISKIREN\HYDROCHLOROTHIAZIDE"$"URINARY TRACT SIGNS AND SYMPTOMS NEC"$6$1.30673233704239$4.59$4.6$2.08$1.14$3.57
1444$"ALISKIREN\HYDROCHLOROTHIAZIDE"$"URTICARIAS"$2$2.40961124429633$0.83$0.83$0.86$0.37$1.75
1445$"ALISKIREN\HYDROCHLOROTHIAZIDE"$"UTERINE NEOPLASMS MALIGNANT NEC"$2$0.125815788697561$15.9$16.09$1.57$0.67$3.29
1446$"ALISKIREN\HYDROCHLOROTHIAZIDE"$"VARICOSE VEINS NEC"$3$0.335243335706792$8.95$9.01$1.78$0.83$3.51
1447$"ALISKIREN\HYDROCHLOROTHIAZIDE"$"VASCULAR HYPERTENSIVE DISORDERS NEC"$27$10.0827817499273$2.68$2.68$2.29$1.68$3.07
1448$"ALISKIREN\HYDROCHLOROTHIAZIDE"$"VASCULAR HYPOTENSIVE DISORDERS"$13$13.6589760982865$0.95$0.95$0.94$0.61$1.4
1449$"ALISKIREN\HYDROCHLOROTHIAZIDE"$"VASCULAR TESTS NEC (INCL BLOOD PRESSURE)"$64$15.2898035365941$4.19$4.2$3.7$3$4.53
1450$"ALISKIREN\HYDROCHLOROTHIAZIDE"$"VASCULITIDES NEC"$2$0.60518986968447$3.3$3.31$1.32$0.57$2.69
1451$"ALISKIREN\HYDROCHLOROTHIAZIDE"$"VENTRICULAR ARRHYTHMIAS AND CARDIAC ARREST"$10$5.23568867523078$1.91$1.91$1.55$0.96$2.42
1452$"ALISKIREN\HYDROCHLOROTHIAZIDE"$"VERTIGOS NEC"$1$0.00557411722077802$179.4$209.13$1.26$0.48$2.84
1453$"ALISKIREN\HYDROCHLOROTHIAZIDE"$"VIRAL INFECTIONS NEC"$2$2.41438905905699$0.83$0.83$0.86$0.37$1.75
1454$"ALISKIREN\HYDROCHLOROTHIAZIDE"$"VISUAL DISORDERS NEC"$8$3.96001213413273$2.02$2.02$1.55$0.91$2.51
1455$"ALISKIREN\HYDROCHLOROTHIAZIDE"$"VISUAL IMPAIRMENT AND BLINDNESS (EXCL COLOUR BLINDNESS)"$8$4.34303361744619$1.84$1.84$1.47$0.86$2.37
1456$"ALISKIREN\HYDROCHLOROTHIAZIDE"$"VITAMIN ANALYSES"$1$0.441947865361686$2.26$2.26$1.07$0.41$2.39
1457$"ALISKIREN\HYDROCHLOROTHIAZIDE"$"WHITE BLOOD CELL ANALYSES"$3$3.4511748621217$0.87$0.87$0.87$0.41$1.68
1458$"ALTHIAZIDE\SPIRONOLACTONE"$"ABDOMINAL AND GASTROINTESTINAL INFECTIONS"$1$3.02405339018399$0.33$0.33$0.59$0.23$1.32
1459$"ALTHIAZIDE\SPIRONOLACTONE"$"ABDOMINAL THERAPEUTIC PROCEDURES NEC"$1$0.13104231357464$7.63$7.67$1.19$0.45$2.65
1460$"ALTHIAZIDE\SPIRONOLACTONE"$"ABNORMAL BEHAVIOUR NEC"$1$0.452263984798628$2.21$2.21$1.07$0.41$2.37
1461$"ALTHIAZIDE\SPIRONOLACTONE"$"ABNORMAL REFLEXES"$1$0.129698289845669$7.71$7.75$1.19$0.46$2.65
1462$"ALTHIAZIDE\SPIRONOLACTONE"$"ACUTE AND CHRONIC PANCREATITIS"$3$2.0892848866849$1.44$1.44$1.12$0.53$2.14
1463$"ALTHIAZIDE\SPIRONOLACTONE"$"ACUTE POLYNEUROPATHIES"$1$0.115586040691477$8.65$8.7$1.2$0.46$2.67
1464$"ALTHIAZIDE\SPIRONOLACTONE"$"ALLERGIES TO FOODS	FOOD ADDITIVES	DRUGS AND OTHER CHEMICALS"$3$1.99318719006349$1.51$1.51$1.14$0.54$2.18
1465$"ALTHIAZIDE\SPIRONOLACTONE"$"ALOPECIAS"$2$2.29424850535292$0.87$0.87$0.88$0.38$1.79
1466$"ALTHIAZIDE\SPIRONOLACTONE"$"ANAEMIA DEFICIENCIES"$1$0.477128423784585$2.1$2.1$1.06$0.41$2.36
1467$"ALTHIAZIDE\SPIRONOLACTONE"$"ANAEMIAS NEC"$9$7.28528062288548$1.24$1.24$1.14$0.68$1.8
1468$"ALTHIAZIDE\SPIRONOLACTONE"$"ANAL AND RECTAL PAINS"$1$0.128354266116698$7.79$7.83$1.19$0.46$2.66
1469$"ALTHIAZIDE\SPIRONOLACTONE"$"ANAPHYLACTIC AND ANAPHYLACTOID RESPONSES"$3$0.90116791027483$3.33$3.33$1.48$0.7$2.84
1470$"ALTHIAZIDE\SPIRONOLACTONE"$"ANXIETY SYMPTOMS"$1$7.05881262455392$0.14$0.14$0.35$0.13$0.78
1471$"ALTHIAZIDE\SPIRONOLACTONE"$"AORTIC NECROSIS AND VASCULAR INSUFFICIENCY"$1$0.336005932242666$2.98$2.98$1.11$0.42$2.47
1472$"ALTHIAZIDE\SPIRONOLACTONE"$"APOCRINE AND ECCRINE GLAND DISORDERS"$2$3.35871529869769$0.6$0.6$0.72$0.31$1.48
1473$"ALTHIAZIDE\SPIRONOLACTONE"$"APPETITE DISORDERS"$6$6.80613616350744$0.88$0.88$0.88$0.48$1.5
1474$"ALTHIAZIDE\SPIRONOLACTONE"$"ASPERGILLUS INFECTIONS"$1$0.151874681373685$6.58$6.61$1.18$0.45$2.63
1475$"ALTHIAZIDE\SPIRONOLACTONE"$"ASTHENIC CONDITIONS"$50$31.6685591138713$1.58$1.58$1.52$1.21$1.9
1476$"ALTHIAZIDE\SPIRONOLACTONE"$"B-CELL LYMPHOMAS NEC"$1$0.0705612457709598$14.17$14.3$1.22$0.47$2.73
1477$"ALTHIAZIDE\SPIRONOLACTONE"$"BACTERIAL INFECTIONS NEC"$2$3.31100245631923$0.6$0.6$0.73$0.32$1.49
1478$"ALTHIAZIDE\SPIRONOLACTONE"$"BLADDER AND URETHRAL SYMPTOMS"$4$3.9124530750336$1.02$1.02$0.96$0.48$1.76
1479$"ALTHIAZIDE\SPIRONOLACTONE"$"BLOOD GAS AND ACID BASE ANALYSES"$1$4.41713398526209$0.23$0.23$0.48$0.18$1.06
1480$"ALTHIAZIDE\SPIRONOLACTONE"$"BONE DISORDERS NEC"$2$1.65247717476943$1.21$1.21$1$0.44$2.05
1481$"ALTHIAZIDE\SPIRONOLACTONE"$"BONE RELATED SIGNS AND SYMPTOMS"$1$4.12480882421097$0.24$0.24$0.5$0.19$1.11
1482$"ALTHIAZIDE\SPIRONOLACTONE"$"BREATHING ABNORMALITIES"$31$31.3493534782407$0.99$0.99$0.98$0.73$1.29
1483$"ALTHIAZIDE\SPIRONOLACTONE"$"BRONCHIAL CONDITIONS NEC"$1$0.218403855957733$4.58$4.59$1.15$0.44$2.57
1484$"ALTHIAZIDE\SPIRONOLACTONE"$"BRONCHOSPASM AND OBSTRUCTION"$23$5.55955415488715$4.14$4.15$3.07$2.18$4.25
1485$"ALTHIAZIDE\SPIRONOLACTONE"$"BULLOUS CONDITIONS"$5$2.40244241553506$2.08$2.08$1.44$0.76$2.52
1486$"ALTHIAZIDE\SPIRONOLACTONE"$"CALCIUM METABOLISM DISORDERS"$1$0.831950688232841$1.2$1.2$0.96$0.37$2.12
1487$"ALTHIAZIDE\SPIRONOLACTONE"$"CARBOHYDRATE TOLERANCE ANALYSES (INCL DIABETES)"$1$4.31700421745377$0.23$0.23$0.48$0.19$1.08
1488$"ALTHIAZIDE\SPIRONOLACTONE"$"CARDIAC AND VASCULAR PROCEDURAL COMPLICATIONS"$2$0.337349955971636$5.93$5.95$1.43$0.62$2.94
1489$"ALTHIAZIDE\SPIRONOLACTONE"$"CARDIAC CONDUCTION DISORDERS"$12$1.54562728831626$7.76$7.8$4.1$2.22$9.36
1490$"ALTHIAZIDE\SPIRONOLACTONE"$"CARDIAC SIGNS AND SYMPTOMS NEC"$23$4.86267785141586$4.73$4.74$3.38$2.39$4.76
1491$"ALTHIAZIDE\SPIRONOLACTONE"$"CELL METABOLISM DISORDERS NEC"$1$0.0732492932289012$13.65$13.77$1.22$0.47$2.72
1492$"ALTHIAZIDE\SPIRONOLACTONE"$"CENTRAL NERVOUS SYSTEM HAEMORRHAGES AND CEREBROVASCULAR ACCIDENTS"$19$8.51304629930018$2.23$2.23$1.9$1.31$2.67
1493$"ALTHIAZIDE\SPIRONOLACTONE"$"CENTRAL NERVOUS SYSTEM IMAGING PROCEDURES"$1$0.0403207118691199$24.8$25.2$1.24$0.47$2.77
1494$"ALTHIAZIDE\SPIRONOLACTONE"$"CENTRAL NERVOUS SYSTEM VASCULAR DISORDERS NEC"$1$0.581290262779812$1.72$1.72$1.03$0.4$2.28
1495$"ALTHIAZIDE\SPIRONOLACTONE"$"CHLORIDE IMBALANCE"$1$0.133730361032581$7.48$7.51$1.19$0.45$2.65
1496$"ALTHIAZIDE\SPIRONOLACTONE"$"CHOLECYSTITIS AND CHOLELITHIASIS"$2$1.80300783241414$1.11$1.11$0.97$0.42$1.98
1497$"ALTHIAZIDE\SPIRONOLACTONE"$"CHOLESTASIS AND JAUNDICE"$13$1.8876813273393$6.89$6.91$3.72$2.2$7.65
1498$"ALTHIAZIDE\SPIRONOLACTONE"$"CHOROID AND VITREOUS HAEMORRHAGES AND VASCULAR DISORDERS"$1$0.0705612457709598$14.17$14.3$1.22$0.47$2.73
1499$"ALTHIAZIDE\SPIRONOLACTONE"$"CIRCULATORY COLLAPSE AND SHOCK"$3$1.74655883579738$1.72$1.72$1.2$0.57$2.31
1500$"ALTHIAZIDE\SPIRONOLACTONE"$"CLOSTRIDIA INFECTIONS"$2$1.09739537470455$1.82$1.82$1.15$0.5$2.34
1501$"ALTHIAZIDE\SPIRONOLACTONE"$"COAGULATION AND BLEEDING ANALYSES"$3$1.78755155953098$1.68$1.68$1.19$0.56$2.28
1502$"ALTHIAZIDE\SPIRONOLACTONE"$"COAGULOPATHIES"$1$0.908560040784168$1.1$1.1$0.94$0.36$2.08
1503$"ALTHIAZIDE\SPIRONOLACTONE"$"COLITIS (EXCL INFECTIVE)"$1$2.12624553923159$0.47$0.47$0.7$0.27$1.56
1504$"ALTHIAZIDE\SPIRONOLACTONE"$"COLORECTAL AND ANAL NEOPLASMS MALIGNANCY UNSPECIFIED"$1$0.0396487000046346$25.22$25.64$1.24$0.47$2.77
1505$"ALTHIAZIDE\SPIRONOLACTONE"$"COLORECTAL NEOPLASMS MALIGNANT"$1$0.717036659405849$1.39$1.39$0.99$0.38$2.2
1506$"ALTHIAZIDE\SPIRONOLACTONE"$"COMA STATES"$1$1.03960235435881$0.96$0.96$0.9$0.35$2.01
1507$"ALTHIAZIDE\SPIRONOLACTONE"$"COMMUNICATIONS DISORDERS"$1$0.0611530796681652$16.35$16.52$1.22$0.47$2.74
1508$"ALTHIAZIDE\SPIRONOLACTONE"$"COMPLICATIONS ASSOCIATED WITH DEVICE NEC"$2$0.903183945868286$2.21$2.22$1.21$0.53$2.46
1509$"ALTHIAZIDE\SPIRONOLACTONE"$"CONDITIONS ASSOCIATED WITH ABNORMAL GAS EXCHANGE"$1$2.45284330537146$0.41$0.41$0.66$0.25$1.47
1510$"ALTHIAZIDE\SPIRONOLACTONE"$"CONFUSION AND DISORIENTATION"$12$4.25450711405663$2.82$2.82$2.05$1.31$3.11
1511$"ALTHIAZIDE\SPIRONOLACTONE"$"CONGENITAL DISORDERS NEC"$1$0.0833294711961811$12$12.09$1.21$0.47$2.71
1512$"ALTHIAZIDE\SPIRONOLACTONE"$"CONNECTIVE TISSUE DISORDERS NEC"$1$0.874287435695416$1.14$1.14$0.94$0.37$2.1
1513$"ALTHIAZIDE\SPIRONOLACTONE"$"COORDINATION AND BALANCE DISTURBANCES"$7$2.71627195624971$2.58$2.58$1.72$0.98$2.84
1514$"ALTHIAZIDE\SPIRONOLACTONE"$"CORTICAL DYSFUNCTION NEC"$3$0.812462344162766$3.69$3.7$1.52$0.72$2.92
1515$"ALTHIAZIDE\SPIRONOLACTONE"$"COUGHING AND ASSOCIATED SYMPTOMS"$24$11.9389627844464$2.01$2.01$1.8$1.29$2.45
1516$"ALTHIAZIDE\SPIRONOLACTONE"$"CYTOMEGALOVIRAL INFECTIONS"$2$0.242596283079205$8.24$8.28$1.48$0.64$3.06
1517$"ALTHIAZIDE\SPIRONOLACTONE"$"DEATH AND SUDDEN DEATH"$3$17.6060388376512$0.17$0.17$0.27$0.13$0.51
1518$"ALTHIAZIDE\SPIRONOLACTONE"$"DELIRIA"$1$0.589354405153636$1.7$1.7$1.02$0.4$2.28
1519$"ALTHIAZIDE\SPIRONOLACTONE"$"DEMENTIA (EXCL ALZHEIMER'S TYPE)"$1$0.501320850906057$1.99$2$1.05$0.41$2.34
1520$"ALTHIAZIDE\SPIRONOLACTONE"$"DEPRESSIVE DISORDERS"$2$3.73168188348705$0.54$0.54$0.68$0.29$1.39
1521$"ALTHIAZIDE\SPIRONOLACTONE"$"DERMAL AND EPIDERMAL CONDITIONS NEC"$3$4.22359456829031$0.71$0.71$0.78$0.37$1.49
1522$"ALTHIAZIDE\SPIRONOLACTONE"$"DERMATITIS AND ECZEMA"$4$2.1900866663577$1.83$1.83$1.3$0.65$2.37
1523$"ALTHIAZIDE\SPIRONOLACTONE"$"DERMATITIS ASCRIBED TO SPECIFIC AGENT"$5$1.37964035778839$3.62$3.63$1.79$0.95$3.16
1524$"ALTHIAZIDE\SPIRONOLACTONE"$"DEVICE ISSUES NEC"$3$2.96290031051583$1.01$1.01$0.95$0.45$1.81
1525$"ALTHIAZIDE\SPIRONOLACTONE"$"DIABETES MELLITUS (INCL SUBTYPES)"$3$3.91984520554294$0.77$0.77$0.81$0.38$1.56
1526$"ALTHIAZIDE\SPIRONOLACTONE"$"DIAPHRAGMATIC HERNIAS"$1$0.904527969597256$1.11$1.11$0.94$0.36$2.08
1527$"ALTHIAZIDE\SPIRONOLACTONE"$"DIARRHOEA (EXCL INFECTIVE)"$28$16.6443898595727$1.68$1.68$1.57$1.15$2.09
1528$"ALTHIAZIDE\SPIRONOLACTONE"$"DISABILITY ISSUES"$2$1.96765073921305$1.02$1.02$0.94$0.41$1.91
1529$"ALTHIAZIDE\SPIRONOLACTONE"$"DISTURBANCES IN CONSCIOUSNESS NEC"$33$15.2983500950086$2.16$2.16$1.96$1.47$2.56
1530$"ALTHIAZIDE\SPIRONOLACTONE"$"DISTURBANCES IN INITIATING AND MAINTAINING SLEEP"$1$5.26924502942949$0.19$0.19$0.43$0.16$0.95
1531$"ALTHIAZIDE\SPIRONOLACTONE"$"DUODENAL ULCERS AND PERFORATION"$3$0.491240672938777$6.11$6.13$1.68$0.79$3.24
1532$"ALTHIAZIDE\SPIRONOLACTONE"$"DYSKINESIAS AND MOVEMENT DISORDERS NEC"$2$1.8735690781851$1.07$1.07$0.96$0.41$1.95
1533$"ALTHIAZIDE\SPIRONOLACTONE"$"DYSPEPTIC SIGNS AND SYMPTOMS"$2$3.11880706307642$0.64$0.64$0.75$0.33$1.54
1534$"ALTHIAZIDE\SPIRONOLACTONE"$"DYSTONIAS"$2$0.0981137322148584$20.38$20.65$1.61$0.68$3.4
1535$"ALTHIAZIDE\SPIRONOLACTONE"$"ECG INVESTIGATIONS"$12$1.3104231357464$9.16$9.21$5.54$2.52$12.2
1536$"ALTHIAZIDE\SPIRONOLACTONE"$"EMOTIONAL AND MOOD DISTURBANCES NEC"$1$2.15110997821755$0.46$0.46$0.7$0.27$1.56
1537$"ALTHIAZIDE\SPIRONOLACTONE"$"ENCEPHALOPATHIES NEC"$2$0.747949205172174$2.67$2.68$1.26$0.55$2.58
1538$"ALTHIAZIDE\SPIRONOLACTONE"$"ENCEPHALOPATHIES TOXIC AND METABOLIC"$2$0.538281503452751$3.72$3.72$1.34$0.58$2.74
1539$"ALTHIAZIDE\SPIRONOLACTONE"$"ENTEROCOCCAL INFECTIONS"$2$0.123650183065301$16.17$16.34$1.57$0.67$3.3
1540$"ALTHIAZIDE\SPIRONOLACTONE"$"EOSINOPHILIC DISORDERS"$3$0.401191083097743$7.48$7.51$1.73$0.81$3.38
1541$"ALTHIAZIDE\SPIRONOLACTONE"$"EPSTEIN-BARR VIRAL INFECTIONS"$1$0.0672011864485332$14.88$15.02$1.22$0.47$2.73
1542$"ALTHIAZIDE\SPIRONOLACTONE"$"ERYTHEMAS"$1$3.27807387495945$0.31$0.3$0.57$0.22$1.27
1543$"ALTHIAZIDE\SPIRONOLACTONE"$"ESCHERICHIA INFECTIONS"$1$0.418663391574362$2.39$2.39$1.08$0.42$2.4
1544$"ALTHIAZIDE\SPIRONOLACTONE"$"EXFOLIATIVE CONDITIONS"$1$1.06715484080271$0.94$0.94$0.9$0.35$1.99
1545$"ALTHIAZIDE\SPIRONOLACTONE"$"EXPOSURES ASSOCIATED WITH PREGNANCY	DELIVERY AND LACTATION"$1$2.10003707651666$0.48$0.48$0.71$0.27$1.57
1546$"ALTHIAZIDE\SPIRONOLACTONE"$"FACIAL CRANIAL NERVE DISORDERS"$4$0.420007415303332$9.52$9.58$2.1$1.02$4.14
1547$"ALTHIAZIDE\SPIRONOLACTONE"$"FAECAL ABNORMALITIES NEC"$2$1.2230615933633$1.64$1.64$1.11$0.48$2.27
1548$"ALTHIAZIDE\SPIRONOLACTONE"$"FAECAL ANALYSES NEC"$1$0.174051072901701$5.75$5.76$1.17$0.45$2.61
1549$"ALTHIAZIDE\SPIRONOLACTONE"$"FEBRILE DISORDERS"$9$7.07225286184363$1.27$1.27$1.16$0.7$1.84
1550$"ALTHIAZIDE\SPIRONOLACTONE"$"FEELINGS AND SENSATIONS NEC"$27$10.4020716503684$2.6$2.6$2.23$1.63$2.99
1551$"ALTHIAZIDE\SPIRONOLACTONE"$"FLATULENCE	BLOATING AND DISTENSION"$2$3.78947490383279$0.53$0.53$0.68$0.29$1.38
1552$"ALTHIAZIDE\SPIRONOLACTONE"$"FRACTURES AND DISLOCATIONS NEC"$9$0.815822403485193$11.03$11.11$5.67$2.18$14.96
1553$"ALTHIAZIDE\SPIRONOLACTONE"$"FUNGAL INFECTIONS NEC"$1$0.984497381471011$1.02$1.02$0.92$0.35$2.04
1554$"ALTHIAZIDE\SPIRONOLACTONE"$"GAIT DISTURBANCES"$3$5.1677712378922$0.58$0.58$0.69$0.32$1.31
1555$"ALTHIAZIDE\SPIRONOLACTONE"$"GASTRIC ULCERS AND PERFORATION"$2$1.20088520183529$1.67$1.67$1.12$0.48$2.28
1556$"ALTHIAZIDE\SPIRONOLACTONE"$"GASTRITIS (EXCL INFECTIVE)"$1$1.16661259674654$0.86$0.86$0.87$0.34$1.94
1557$"ALTHIAZIDE\SPIRONOLACTONE"$"GASTROINTESTINAL AND ABDOMINAL PAINS (EXCL ORAL AND THROAT)"$25$9.66285859943458$2.59$2.59$2.21$1.59$2.99
1558$"ALTHIAZIDE\SPIRONOLACTONE"$"GASTROINTESTINAL ATONIC AND HYPOMOTILITY DISORDERS NEC"$2$7.31350512119386$0.27$0.27$0.44$0.19$0.9
1559$"ALTHIAZIDE\SPIRONOLACTONE"$"GASTROINTESTINAL DISORDERS NEC"$9$2.57716550030125$3.49$3.5$2.14$1.28$3.41
1560$"ALTHIAZIDE\SPIRONOLACTONE"$"GASTROINTESTINAL DYSKINETIC DISORDERS"$1$0.418663391574362$2.39$2.39$1.08$0.42$2.4
1561$"ALTHIAZIDE\SPIRONOLACTONE"$"GASTROINTESTINAL SIGNS AND SYMPTOMS NEC"$3$5.83171896000371$0.51$0.51$0.63$0.3$1.21
1562$"ALTHIAZIDE\SPIRONOLACTONE"$"GASTROINTESTINAL STENOSIS AND OBSTRUCTION NEC"$1$1.24523798489132$0.8$0.8$0.86$0.33$1.9
1563$"ALTHIAZIDE\SPIRONOLACTONE"$"GENERAL NUTRITIONAL DISORDERS NEC"$1$2.00864346294666$0.5$0.5$0.72$0.28$1.6
1564$"ALTHIAZIDE\SPIRONOLACTONE"$"GENERAL SIGNS AND SYMPTOMS NEC"$21$26.4994438522501$0.79$0.79$0.8$0.56$1.11
1565$"ALTHIAZIDE\SPIRONOLACTONE"$"GLAUCOMAS (EXCL CONGENITAL)"$2$0.631691152616212$3.17$3.17$1.31$0.57$2.67
1566$"ALTHIAZIDE\SPIRONOLACTONE"$"GLOMERULONEPHRITIS AND NEPHROTIC SYNDROME"$1$0.475112388191129$2.1$2.11$1.06$0.41$2.36
1567$"ALTHIAZIDE\SPIRONOLACTONE"$"HAEMATOLOGICAL ANALYSES NEC"$1$0.255364508504426$3.92$3.92$1.14$0.44$2.53
1568$"ALTHIAZIDE\SPIRONOLACTONE"$"HAEMORRHAGES NEC"$4$3.21557677156231$1.24$1.24$1.08$0.54$1.96
1569$"ALTHIAZIDE\SPIRONOLACTONE"$"HALLUCINATIONS (EXCL SLEEP-RELATED)"$1$1.23986188997544$0.81$0.81$0.86$0.33$1.91
1570$"ALTHIAZIDE\SPIRONOLACTONE"$"HEADACHES NEC"$6$18.346595912314$0.33$0.33$0.4$0.22$0.68
1571$"ALTHIAZIDE\SPIRONOLACTONE"$"HEART FAILURES NEC"$2$8.66223293321593$0.23$0.23$0.39$0.17$0.79
1572$"ALTHIAZIDE\SPIRONOLACTONE"$"HEART RATE AND PULSE INVESTIGATIONS"$4$5.20607591416786$0.77$0.77$0.81$0.41$1.47
1573$"ALTHIAZIDE\SPIRONOLACTONE"$"HEPATIC ENZYMES AND FUNCTION ABNORMALITIES"$2$1.09470732724661$1.83$1.83$1.15$0.5$2.34
1574$"ALTHIAZIDE\SPIRONOLACTONE"$"HEPATIC FAILURE AND ASSOCIATED DISORDERS"$2$1.00868980859248$1.98$1.98$1.17$0.51$2.4
1575$"ALTHIAZIDE\SPIRONOLACTONE"$"HEPATIC FIBROSIS AND CIRRHOSIS"$1$0.759373406868425$1.32$1.32$0.97$0.38$2.17
1576$"ALTHIAZIDE\SPIRONOLACTONE"$"HEPATIC NEOPLASMS MALIGNANT"$1$0.456968067850026$2.19$2.19$1.07$0.41$2.37
1577$"ALTHIAZIDE\SPIRONOLACTONE"$"HEPATIC VASCULAR DISORDERS"$1$0.391782916994948$2.55$2.56$1.09$0.42$2.42
1578$"ALTHIAZIDE\SPIRONOLACTONE"$"HEPATOBILIARY SIGNS AND SYMPTOMS"$1$0.50669694582194$1.97$1.97$1.05$0.41$2.34
1579$"ALTHIAZIDE\SPIRONOLACTONE"$"HEPATOCELLULAR DAMAGE AND HEPATITIS NEC"$24$3.40575612921166$7.05$7.08$5.47$3.35$8.86
1580$"ALTHIAZIDE\SPIRONOLACTONE"$"HERPES VIRAL INFECTIONS"$3$1.44616953237243$2.07$2.08$1.29$0.61$2.47
1581$"ALTHIAZIDE\SPIRONOLACTONE"$"HYPERPIGMENTATION DISORDERS"$1$0.108865922046624$9.19$9.24$1.2$0.46$2.68
1582$"ALTHIAZIDE\SPIRONOLACTONE"$"HYPOGLYCAEMIC CONDITIONS NEC"$16$1.70556611206377$9.38$9.43$7.52$3.51$12.77
1583$"ALTHIAZIDE\SPIRONOLACTONE"$"IMPLANT AND CATHETER SITE REACTIONS"$1$1.42399314084442$0.7$0.7$0.82$0.32$1.83
1584$"ALTHIAZIDE\SPIRONOLACTONE"$"INFLAMMATIONS"$5$1.06043472215785$4.72$4.73$1.95$1.03$3.45
1585$"ALTHIAZIDE\SPIRONOLACTONE"$"INJECTION SITE REACTIONS"$1$4.27601149372017$0.23$0.23$0.49$0.19$1.09
1586$"ALTHIAZIDE\SPIRONOLACTONE"$"INNER EAR SIGNS AND SYMPTOMS"$10$2.71156787319831$3.69$3.69$2.27$1.39$3.55
1587$"ALTHIAZIDE\SPIRONOLACTONE"$"INTERACTIONS"$12$5.9694813922232$2.01$2.01$1.65$1.05$2.49
1588$"ALTHIAZIDE\SPIRONOLACTONE"$"INTERVERTEBRAL DISC DISORDERS NEC"$1$0.98180933401307$1.02$1.02$0.92$0.35$2.04
1589$"ALTHIAZIDE\SPIRONOLACTONE"$"INTESTINAL ULCERS AND PERFORATION NEC"$1$0.501320850906057$1.99$2$1.05$0.41$2.34
1590$"ALTHIAZIDE\SPIRONOLACTONE"$"ISCHAEMIC CORONARY ARTERY DISORDERS"$4$6.30884738378829$0.63$0.63$0.71$0.36$1.3
1591$"ALTHIAZIDE\SPIRONOLACTONE"$"JOINT RELATED SIGNS AND SYMPTOMS"$25$9.28451591972934$2.69$2.7$2.28$1.65$3.08
1592$"ALTHIAZIDE\SPIRONOLACTONE"$"KLEBSIELLA INFECTIONS"$1$0.173379061037216$5.77$5.79$1.17$0.45$2.61
1593$"ALTHIAZIDE\SPIRONOLACTONE"$"LARGE INTESTINE THERAPEUTIC PROCEDURES"$1$0.286277054270751$3.49$3.5$1.13$0.44$2.51
1594$"ALTHIAZIDE\SPIRONOLACTONE"$"LEUKAEMIAS ACUTE MYELOID"$1$0.182115215275525$5.49$5.51$1.17$0.45$2.6
1595$"ALTHIAZIDE\SPIRONOLACTONE"$"LEUKOCYTOSES NEC"$2$0.521481206840617$3.84$3.84$1.35$0.59$2.76
1596$"ALTHIAZIDE\SPIRONOLACTONE"$"LEUKOPENIAS NEC"$1$0.946192705195347$1.06$1.06$0.93$0.36$2.06
1597$"ALTHIAZIDE\SPIRONOLACTONE"$"LIPID METABOLISM AND DEPOSIT DISORDERS NEC"$2$0.179427167817584$11.15$11.22$1.53$0.66$3.16
1598$"ALTHIAZIDE\SPIRONOLACTONE"$"LIVER FUNCTION ANALYSES"$7$6.03466654307828$1.16$1.16$1.07$0.61$1.77
1599$"ALTHIAZIDE\SPIRONOLACTONE"$"LOWER RESPIRATORY TRACT AND LUNG INFECTIONS"$5$15.3514390323029$0.33$0.33$0.41$0.22$0.72
1600$"ALTHIAZIDE\SPIRONOLACTONE"$"LOWER RESPIRATORY TRACT INFLAMMATORY AND IMMUNOLOGIC CONDITIONS"$1$1.28555869676044$0.78$0.78$0.85$0.33$1.89
1601$"ALTHIAZIDE\SPIRONOLACTONE"$"LOWER RESPIRATORY TRACT SIGNS AND SYMPTOMS"$2$1.05237057978403$1.9$1.9$1.16$0.5$2.37
1602$"ALTHIAZIDE\SPIRONOLACTONE"$"LUPUS ERYTHEMATOSUS (INCL SUBTYPES)"$1$0.717036659405849$1.39$1.39$0.99$0.38$2.2
1603$"ALTHIAZIDE\SPIRONOLACTONE"$"MAGNESIUM METABOLISM DISORDERS"$2$0.481160494971497$4.16$4.17$1.37$0.59$2.8
1604$"ALTHIAZIDE\SPIRONOLACTONE"$"MARROW DEPRESSION AND HYPOPLASTIC ANAEMIAS"$1$1.45020160355935$0.69$0.69$0.82$0.31$1.81
1605$"ALTHIAZIDE\SPIRONOLACTONE"$"MEDICATION ERRORS	PRODUCT USE ERRORS AND ISSUES NEC"$25$7.48554015850211$3.34$3.35$2.68$1.93$3.63
1606$"ALTHIAZIDE\SPIRONOLACTONE"$"MEMORY LOSS (EXCL DEMENTIA)"$1$3.3170505630996$0.3$0.3$0.56$0.22$1.26
1607$"ALTHIAZIDE\SPIRONOLACTONE"$"MENSTRUATION WITH INCREASED BLEEDING"$1$0.239236223756778$4.18$4.19$1.15$0.44$2.55
1608$"ALTHIAZIDE\SPIRONOLACTONE"$"METABOLIC ACIDOSES (EXCL DIABETIC ACIDOSES)"$36$2.22032720025954$16.21$16.38$15.58$11.74$20.37
1609$"ALTHIAZIDE\SPIRONOLACTONE"$"METABOLIC BONE DISORDERS"$1$1.09269129165315$0.92$0.92$0.89$0.34$1.98
1610$"ALTHIAZIDE\SPIRONOLACTONE"$"METABOLISM TESTS NEC"$2$0.779533762802985$2.57$2.57$1.25$0.54$2.55
1611$"ALTHIAZIDE\SPIRONOLACTONE"$"METASTASES TO SPECIFIED SITES"$1$0.86084719840571$1.16$1.16$0.95$0.37$2.11
1612$"ALTHIAZIDE\SPIRONOLACTONE"$"MICROBIOLOGY AND SEROLOGY TESTS NEC"$1$0.254020484775455$3.94$3.94$1.14$0.44$2.53
1613$"ALTHIAZIDE\SPIRONOLACTONE"$"MINERAL AND ELECTROLYTE ANALYSES"$5$3.99712656995875$1.25$1.25$1.1$0.58$1.93
1614$"ALTHIAZIDE\SPIRONOLACTONE"$"MOOD ALTERATIONS WITH DEPRESSIVE SYMPTOMS"$2$1.21499745098948$1.65$1.65$1.11$0.48$2.27
1615$"ALTHIAZIDE\SPIRONOLACTONE"$"MUCOSAL FINDINGS ABNORMAL"$2$0.816494415349678$2.45$2.45$1.24$0.54$2.52
1616$"ALTHIAZIDE\SPIRONOLACTONE"$"MUSCLE PAINS"$25$4.77531630903277$5.24$5.25$3.76$2.65$5.45
1617$"ALTHIAZIDE\SPIRONOLACTONE"$"MUSCLE RELATED SIGNS AND SYMPTOMS NEC"$1$4.72961950224776$0.21$0.21$0.46$0.17$1.02
1618$"ALTHIAZIDE\SPIRONOLACTONE"$"MUSCLE TONE ABNORMALITIES"$2$0.329957825462298$6.06$6.08$1.44$0.62$2.95
1619$"ALTHIAZIDE\SPIRONOLACTONE"$"MUSCLE WEAKNESS CONDITIONS"$5$2.55566112063772$1.96$1.96$1.4$0.74$2.45
1620$"ALTHIAZIDE\SPIRONOLACTONE"$"MUSCLE	TENDON AND LIGAMENT INJURIES"$1$1.12427584928396$0.89$0.89$0.88$0.34$1.96
1621$"ALTHIAZIDE\SPIRONOLACTONE"$"MUSCULOSKELETAL AND CONNECTIVE TISSUE CONDITIONS NEC"$1$2.74449645455809$0.36$0.36$0.62$0.24$1.39
1622$"ALTHIAZIDE\SPIRONOLACTONE"$"MUSCULOSKELETAL AND CONNECTIVE TISSUE PAIN AND DISCOMFORT"$9$15.1263150577003$0.59$0.59$0.64$0.38$1.01
1623$"ALTHIAZIDE\SPIRONOLACTONE"$"MYELODYSPLASTIC SYNDROMES"$1$0.227812022060527$4.39$4.4$1.15$0.44$2.56
1624$"ALTHIAZIDE\SPIRONOLACTONE"$"MYOCARDIAL DISORDERS NEC"$1$1.69145386290958$0.59$0.59$0.77$0.3$1.71
1625$"ALTHIAZIDE\SPIRONOLACTONE"$"MYOPATHIES"$20$1.52076284933031$13.15$13.26$12.32$8.33$17.66
1626$"ALTHIAZIDE\SPIRONOLACTONE"$"NASAL CONGESTION AND INFLAMMATIONS"$1$3.33385085971173$0.3$0.3$0.56$0.22$1.25
1627$"ALTHIAZIDE\SPIRONOLACTONE"$"NASAL DISORDERS NEC"$2$3.29890624275849$0.61$0.61$0.73$0.32$1.49
1628$"ALTHIAZIDE\SPIRONOLACTONE"$"NAUSEA AND VOMITING SYMPTOMS"$44$21.8437456550957$2.01$2.02$1.89$1.47$2.39
1629$"ALTHIAZIDE\SPIRONOLACTONE"$"NECROSIS NEC"$1$0.0987857440793437$10.12$10.19$1.21$0.46$2.69
1630$"ALTHIAZIDE\SPIRONOLACTONE"$"NEISSERIA INFECTIONS"$1$0.014112249154192$70.86$74.35$1.26$0.48$2.82
1631$"ALTHIAZIDE\SPIRONOLACTONE"$"NEONATAL METABOLIC AND ENDOCRINE DISORDERS"$1$0.00268804745794133$372.02$495.69$1.27$0.48$2.85
1632$"ALTHIAZIDE\SPIRONOLACTONE"$"NEOPLASMS MALIGNANT SITE UNSPECIFIED NEC"$2$1.91926588497011$1.04$1.04$0.95$0.41$1.93
1633$"ALTHIAZIDE\SPIRONOLACTONE"$"NEOPLASMS UNSPECIFIED MALIGNANCY AND SITE UNSPECIFIED NEC"$1$0.448231913611716$2.23$2.23$1.07$0.41$2.38
1634$"ALTHIAZIDE\SPIRONOLACTONE"$"NEPHROPATHIES AND TUBULAR DISORDERS NEC"$1$0.804398201788942$1.24$1.24$0.96$0.37$2.14
1635$"ALTHIAZIDE\SPIRONOLACTONE"$"NEUROLOGICAL SIGNS AND SYMPTOMS NEC"$6$19.1913148259721$0.31$0.31$0.38$0.21$0.65
1636$"ALTHIAZIDE\SPIRONOLACTONE"$"NEUTROPENIAS"$2$2.39437827316124$0.84$0.84$0.86$0.37$1.75
1637$"ALTHIAZIDE\SPIRONOLACTONE"$"NON-SITE SPECIFIC GASTROINTESTINAL HAEMORRHAGES"$2$5.55821013115818$0.36$0.36$0.53$0.23$1.09
1638$"ALTHIAZIDE\SPIRONOLACTONE"$"NON-SITE SPECIFIC INJURIES NEC"$48$13.0276220049126$3.68$3.69$3.2$2.52$4.02
1639$"ALTHIAZIDE\SPIRONOLACTONE"$"NON-SITE SPECIFIC PROCEDURAL COMPLICATIONS"$1$2.32112897993234$0.43$0.43$0.68$0.26$1.5
1640$"ALTHIAZIDE\SPIRONOLACTONE"$"NON-SITE SPECIFIC VASCULAR DISORDERS NEC"$1$1.06177874588682$0.94$0.94$0.9$0.35$2
1641$"ALTHIAZIDE\SPIRONOLACTONE"$"OCULAR INFECTIONS	INFLAMMATIONS AND ASSOCIATED MANIFESTATIONS"$1$1.61148445103583$0.62$0.62$0.79$0.3$1.75
1642$"ALTHIAZIDE\SPIRONOLACTONE"$"OEDEMA NEC"$1$12.4866524540019$0.08$0.08$0.21$0.07$0.5
1643$"ALTHIAZIDE\SPIRONOLACTONE"$"OFF LABEL USES"$6$6.93381841775965$0.87$0.87$0.87$0.48$1.48
1644$"ALTHIAZIDE\SPIRONOLACTONE"$"OVERDOSES NEC"$3$2.24384761551652$1.34$1.34$1.08$0.51$2.08
1645$"ALTHIAZIDE\SPIRONOLACTONE"$"PAIN AND DISCOMFORT NEC"$6$19.1241136395236$0.31$0.31$0.39$0.21$0.66
1646$"ALTHIAZIDE\SPIRONOLACTONE"$"PAPULOSQUAMOUS CONDITIONS"$1$0.165314918663392$6.05$6.07$1.18$0.45$2.62
1647$"ALTHIAZIDE\SPIRONOLACTONE"$"PARAESTHESIAS AND DYSAESTHESIAS"$3$5.99031376002225$0.5$0.5$0.62$0.29$1.19
1648$"ALTHIAZIDE\SPIRONOLACTONE"$"PARASOMNIAS"$1$0.917968206886963$1.09$1.09$0.93$0.36$2.08
1649$"ALTHIAZIDE\SPIRONOLACTONE"$"PARENCHYMAL LUNG DISORDERS NEC"$2$3.52470222922556$0.57$0.57$0.71$0.31$1.44
1650$"ALTHIAZIDE\SPIRONOLACTONE"$"PELVIC PROLAPSE CONDITIONS"$1$0.0779533762802985$12.83$12.93$1.22$0.47$2.71
1651$"ALTHIAZIDE\SPIRONOLACTONE"$"PERCEPTION DISTURBANCES NEC"$1$0.0786253881447838$12.72$12.82$1.22$0.47$2.71
1652$"ALTHIAZIDE\SPIRONOLACTONE"$"PERICARDIAL DISORDERS NEC"$1$1.21432543912499$0.82$0.82$0.86$0.34$1.92
1653$"ALTHIAZIDE\SPIRONOLACTONE"$"PERIPHERAL EMBOLISM AND THROMBOSIS"$3$1.53890716967141$1.95$1.95$1.26$0.6$2.42
1654$"ALTHIAZIDE\SPIRONOLACTONE"$"PERIPHERAL NEUROPATHIES NEC"$1$1.73513463410113$0.58$0.58$0.76$0.29$1.7
1655$"ALTHIAZIDE\SPIRONOLACTONE"$"PERITONEAL AND RETROPERITONEAL DISORDERS"$1$1.52815497983964$0.65$0.65$0.8$0.31$1.78
1656$"ALTHIAZIDE\SPIRONOLACTONE"$"PHLEBITIS NEC"$2$0.151874681373685$13.17$13.28$1.55$0.66$3.22
1657$"ALTHIAZIDE\SPIRONOLACTONE"$"PHOTOSENSITIVITY AND PHOTODERMATOSIS CONDITIONS"$1$0.362214394957594$2.76$2.76$1.1$0.42$2.45
1658$"ALTHIAZIDE\SPIRONOLACTONE"$"PHYSICAL EXAMINATION PROCEDURES AND ORGAN SYSTEM STATUS"$6$13.4288130880104$0.45$0.45$0.52$0.29$0.88
1659$"ALTHIAZIDE\SPIRONOLACTONE"$"PLATELET ANALYSES"$4$2.16522222737174$1.85$1.85$1.3$0.66$2.38
1660$"ALTHIAZIDE\SPIRONOLACTONE"$"PNEUMOTHORAX AND PLEURAL EFFUSIONS NEC"$2$2.75995272744126$0.72$0.72$0.8$0.35$1.63
1661$"ALTHIAZIDE\SPIRONOLACTONE"$"POLYCYTHAEMIA (EXCL RUBRA VERA)"$1$0.0678731983130185$14.73$14.87$1.22$0.47$2.73
1662$"ALTHIAZIDE\SPIRONOLACTONE"$"POSTERIOR PITUITARY DISORDERS"$10$0.541641562775177$18.46$18.68$15.43$8.33$26.14
1663$"ALTHIAZIDE\SPIRONOLACTONE"$"POTASSIUM IMBALANCE"$71$5.71008481253186$12.43$12.53$12.22$10.01$14.81
1664$"ALTHIAZIDE\SPIRONOLACTONE"$"PRODUCT ADMINISTRATION ERRORS AND ISSUES"$5$13.8051397321222$0.36$0.36$0.45$0.24$0.79
1665$"ALTHIAZIDE\SPIRONOLACTONE"$"PRODUCT DISPENSING ERRORS AND ISSUES"$1$0.30374936274737$3.29$3.3$1.12$0.43$2.49
1666$"ALTHIAZIDE\SPIRONOLACTONE"$"PRODUCT MONITORING ERRORS AND ISSUES"$15$0.284933030541781$52.64$54.54$42.3$26.97$63.83
1667$"ALTHIAZIDE\SPIRONOLACTONE"$"PRODUCT QUALITY ISSUES NEC"$1$3.90640496825323$0.26$0.26$0.51$0.2$1.15
1668$"ALTHIAZIDE\SPIRONOLACTONE"$"PROSTATIC NEOPLASMS MALIGNANT"$1$0.584650322102239$1.71$1.71$1.03$0.4$2.28
1669$"ALTHIAZIDE\SPIRONOLACTONE"$"PROSTATIC SIGNS	SYMPTOMS AND DISORDERS NEC"$1$0.301061315289429$3.32$3.33$1.12$0.43$2.49
1670$"ALTHIAZIDE\SPIRONOLACTONE"$"PROTEIN ANALYSES NEC"$4$1.24523798489132$3.21$3.22$1.6$0.81$2.93
1671$"ALTHIAZIDE\SPIRONOLACTONE"$"PROTEIN METABOLISM DISORDERS NEC"$2$0.276868888167957$7.22$7.25$1.47$0.63$3.01
1672$"ALTHIAZIDE\SPIRONOLACTONE"$"PRURITUS NEC"$2$5.92311257357371$0.34$0.34$0.51$0.22$1.04
1673$"ALTHIAZIDE\SPIRONOLACTONE"$"PSORIATIC CONDITIONS"$3$1.40248876118089$2.14$2.14$1.3$0.62$2.5
1674$"ALTHIAZIDE\SPIRONOLACTONE"$"PSYCHIATRIC SYMPTOMS NEC"$1$0.186147286462437$5.37$5.39$1.17$0.45$2.6
1675$"ALTHIAZIDE\SPIRONOLACTONE"$"PULMONARY OEDEMAS"$5$3.29353014784261$1.52$1.52$1.23$0.65$2.15
1676$"ALTHIAZIDE\SPIRONOLACTONE"$"PULMONARY THROMBOTIC AND EMBOLIC CONDITIONS"$3$2.28954442230153$1.31$1.31$1.07$0.51$2.06
1677$"ALTHIAZIDE\SPIRONOLACTONE"$"PURPURA AND RELATED CONDITIONS"$1$0.817166427214163$1.22$1.22$0.96$0.37$2.13
1678$"ALTHIAZIDE\SPIRONOLACTONE"$"PURPURAS (EXCL THROMBOCYTOPENIC)"$1$0.0725772813644158$13.78$13.9$1.22$0.47$2.73
1679$"ALTHIAZIDE\SPIRONOLACTONE"$"RASHES	ERUPTIONS AND EXANTHEMS NEC"$5$8.11185521620244$0.62$0.62$0.68$0.36$1.2
1680$"ALTHIAZIDE\SPIRONOLACTONE"$"RATE AND RHYTHM DISORDERS NEC"$38$6.98085924827363$5.44$5.46$4.37$3.24$6.06
1681$"ALTHIAZIDE\SPIRONOLACTONE"$"RED BLOOD CELL ANALYSES"$3$3.80627520044492$0.79$0.79$0.83$0.39$1.58
1682$"ALTHIAZIDE\SPIRONOLACTONE"$"RENAL FAILURE AND IMPAIRMENT"$92$21.1851740279001$4.34$4.35$3.96$3.33$4.71
1683$"ALTHIAZIDE\SPIRONOLACTONE"$"RENAL FUNCTION ANALYSES"$6$3.7659544885758$1.59$1.59$1.29$0.71$2.2
1684$"ALTHIAZIDE\SPIRONOLACTONE"$"RENAL STRUCTURAL ABNORMALITIES AND TRAUMA"$1$0.153218705102656$6.53$6.55$1.18$0.45$2.63
1685$"ALTHIAZIDE\SPIRONOLACTONE"$"RENAL THERAPEUTIC PROCEDURES"$2$1.22440561709227$1.63$1.63$1.11$0.48$2.27
1686$"ALTHIAZIDE\SPIRONOLACTONE"$"RENAL VASCULAR AND ISCHAEMIC CONDITIONS"$1$0.654539556008713$1.53$1.53$1$0.39$2.24
1687$"ALTHIAZIDE\SPIRONOLACTONE"$"RESPIRATORY AND PULMONARY FUNCTION DIAGNOSTIC PROCEDURES"$1$0.287621077999722$3.48$3.48$1.13$0.44$2.51
1688$"ALTHIAZIDE\SPIRONOLACTONE"$"RESPIRATORY FAILURES (EXCL NEONATAL)"$4$4.44267043611253$0.9$0.9$0.89$0.45$1.63
1689$"ALTHIAZIDE\SPIRONOLACTONE"$"RESPIRATORY TRACT DISORDERS NEC"$13$3.55359873939843$3.66$3.66$2.44$1.58$3.66
1690$"ALTHIAZIDE\SPIRONOLACTONE"$"SEIZURES AND SEIZURE DISORDERS NEC"$10$2.49988413588543$4$4.01$2.37$1.45$3.71
1691$"ALTHIAZIDE\SPIRONOLACTONE"$"SEPSIS	BACTERAEMIA	VIRAEMIA AND FUNGAEMIA NEC"$5$4.99573620058396$1$1$0.96$0.51$1.68
1692$"ALTHIAZIDE\SPIRONOLACTONE"$"SITE SPECIFIC INJURIES NEC"$14$2.13296565787644$6.56$6.59$3.69$2.25$7.13
1693$"ALTHIAZIDE\SPIRONOLACTONE"$"SITE SPECIFIC VASCULAR DISORDERS NEC"$1$0.758701395003939$1.32$1.32$0.98$0.38$2.17
1694$"ALTHIAZIDE\SPIRONOLACTONE"$"SKELETAL AND CARDIAC MUSCLE ANALYSES"$3$1.28354266116698$2.34$2.34$1.34$0.63$2.57
1695$"ALTHIAZIDE\SPIRONOLACTONE"$"SKIN INJURIES AND MECHANICAL DERMATOSES"$1$0.626987069564814$1.59$1.6$1.01$0.39$2.25
1696$"ALTHIAZIDE\SPIRONOLACTONE"$"SKIN INJURIES NEC"$2$2.92123557491774$0.68$0.68$0.78$0.34$1.59
1697$"ALTHIAZIDE\SPIRONOLACTONE"$"SKIN NEOPLASMS MALIGNANT AND UNSPECIFIED (EXCL MELANOMA)"$3$0.856815127218798$3.5$3.51$1.5$0.71$2.88
1698$"ALTHIAZIDE\SPIRONOLACTONE"$"SKIN STRUCTURES AND SOFT TISSUE INFECTIONS"$3$0.894447791629976$3.35$3.36$1.48$0.7$2.85
1699$"ALTHIAZIDE\SPIRONOLACTONE"$"SKIN VASCULITIDES"$1$0.268804745794133$3.72$3.73$1.13$0.44$2.52
1700$"ALTHIAZIDE\SPIRONOLACTONE"$"SLEEP DISORDERS NEC"$1$1.42735320016684$0.7$0.7$0.82$0.32$1.82
1701$"ALTHIAZIDE\SPIRONOLACTONE"$"SMALL INTESTINAL NEOPLASMS MALIGNANT"$1$0.0241924271214719$41.34$42.49$1.25$0.48$2.8
1702$"ALTHIAZIDE\SPIRONOLACTONE"$"SODIUM IMBALANCE"$38$4.3613570005098$8.71$8.76$8.39$6.2$10.99
1703$"ALTHIAZIDE\SPIRONOLACTONE"$"SOFT TISSUE NEOPLASMS BENIGN NEC"$1$0.120290123742874$8.31$8.35$1.19$0.46$2.67
1704$"ALTHIAZIDE\SPIRONOLACTONE"$"SOMATIC SYMPTOM DISORDERS"$1$0.0544329610233119$18.37$18.59$1.23$0.47$2.75
1705$"ALTHIAZIDE\SPIRONOLACTONE"$"SPEECH AND LANGUAGE ABNORMALITIES"$1$2.06845251888585$0.48$0.48$0.71$0.28$1.58
1706$"ALTHIAZIDE\SPIRONOLACTONE"$"SPINAL CORD AND NERVE ROOT DISORDERS NEC"$1$0.428071557677156$2.34$2.34$1.08$0.41$2.39
1707$"ALTHIAZIDE\SPIRONOLACTONE"$"SPINE AND NECK DEFORMITIES"$1$0.61757890346202$1.62$1.62$1.02$0.39$2.26
1708$"ALTHIAZIDE\SPIRONOLACTONE"$"STAPHYLOCOCCAL INFECTIONS"$2$1.39980071372295$1.43$1.43$1.06$0.46$2.17
1709$"ALTHIAZIDE\SPIRONOLACTONE"$"STOMATITIS AND ULCERATION"$1$1.10747555267183$0.9$0.9$0.89$0.34$1.97
1710$"ALTHIAZIDE\SPIRONOLACTONE"$"SUPRAVENTRICULAR ARRHYTHMIAS"$7$5.89824813458776$1.19$1.19$1.09$0.62$1.8
1711$"ALTHIAZIDE\SPIRONOLACTONE"$"SYNOVIAL DISORDERS"$1$0.149858645780229$6.67$6.7$1.18$0.45$2.64
1712$"ALTHIAZIDE\SPIRONOLACTONE"$"THERAPEUTIC AND NONTHERAPEUTIC RESPONSES"$18$22.3309542568476$0.81$0.81$0.81$0.56$1.15
1713$"ALTHIAZIDE\SPIRONOLACTONE"$"THERAPEUTIC PROCEDURES NEC"$1$7.01983593641377$0.14$0.14$0.35$0.13$0.78
1714$"ALTHIAZIDE\SPIRONOLACTONE"$"THINKING DISTURBANCES"$1$0.467048245817305$2.14$2.14$1.06$0.41$2.36
1715$"ALTHIAZIDE\SPIRONOLACTONE"$"THROMBOCYTOPENIAS"$4$2.20487092737637$1.81$1.82$1.29$0.65$2.36
1716$"ALTHIAZIDE\SPIRONOLACTONE"$"THYROID HYPERFUNCTION DISORDERS"$1$0.42471149835473$2.35$2.36$1.08$0.41$2.4
1717$"ALTHIAZIDE\SPIRONOLACTONE"$"TISSUE ENZYME ANALYSES NEC"$2$1.63030078324141$1.23$1.23$1.01$0.44$2.06
1718$"ALTHIAZIDE\SPIRONOLACTONE"$"TOTAL FLUID VOLUME DECREASED"$17$5.03404087685962$3.38$3.38$2.49$1.69$3.57
1719$"ALTHIAZIDE\SPIRONOLACTONE"$"TREMOR (EXCL CONGENITAL)"$3$3.03950966306716$0.99$0.99$0.94$0.44$1.79
1720$"ALTHIAZIDE\SPIRONOLACTONE"$"UNDERDOSES NEC"$8$0.747277193307689$10.71$10.78$4.45$1.88$13.72
1721$"ALTHIAZIDE\SPIRONOLACTONE"$"UPPER RESPIRATORY TRACT INFECTIONS"$3$7.74224869073551$0.39$0.39$0.52$0.25$0.99
1722$"ALTHIAZIDE\SPIRONOLACTONE"$"URINARY ABNORMALITIES"$1$2.25325578161932$0.44$0.44$0.68$0.26$1.52
1723$"ALTHIAZIDE\SPIRONOLACTONE"$"URINARY TRACT FUNCTION ANALYSES NEC"$13$0.518793159382676$25.06$25.47$21.68$13.34$33.72
1724$"ALTHIAZIDE\SPIRONOLACTONE"$"URINARY TRACT INFECTIONS"$3$5.45740835148538$0.55$0.55$0.66$0.31$1.27
1725$"ALTHIAZIDE\SPIRONOLACTONE"$"URINARY TRACT SIGNS AND SYMPTOMS NEC"$1$1.10277146962043$0.91$0.91$0.89$0.34$1.97
1726$"ALTHIAZIDE\SPIRONOLACTONE"$"URTICARIAS"$1$2.03350790193261$0.49$0.49$0.72$0.28$1.59
1727$"ALTHIAZIDE\SPIRONOLACTONE"$"UTERINE DISORDERS NEC"$1$0.258724567826853$3.87$3.87$1.14$0.44$2.53
1728$"ALTHIAZIDE\SPIRONOLACTONE"$"VASCULAR HYPERTENSIVE DISORDERS NEC"$2$8.50901422811327$0.24$0.23$0.39$0.17$0.8
1729$"ALTHIAZIDE\SPIRONOLACTONE"$"VASCULAR HYPOTENSIVE DISORDERS"$25$11.5270195115169$2.17$2.17$1.92$1.38$2.6
1730$"ALTHIAZIDE\SPIRONOLACTONE"$"VASCULAR TESTS NEC (INCL BLOOD PRESSURE)"$3$12.9032998099829$0.23$0.23$0.35$0.16$0.66
1731$"ALTHIAZIDE\SPIRONOLACTONE"$"VASCULITIDES"$3$0.219075867822218$13.69$13.81$1.92$0.87$4.01
1732$"ALTHIAZIDE\SPIRONOLACTONE"$"VASCULITIDES NEC"$23$0.510729017008852$45.03$46.41$39.57$27.65$55.24
1733$"ALTHIAZIDE\SPIRONOLACTONE"$"VENTRICULAR ARRHYTHMIAS AND CARDIAC ARREST"$23$4.41847800899106$5.21$5.22$3.65$2.55$5.32
1734$"ALTHIAZIDE\SPIRONOLACTONE"$"VIRAL INFECTIONS NEC"$1$2.03753997311953$0.49$0.49$0.72$0.28$1.59
1735$"ALTHIAZIDE\SPIRONOLACTONE"$"VIRUS IDENTIFICATION AND SEROLOGY"$1$0.24326829494369$4.11$4.12$1.14$0.44$2.55
1736$"ALTHIAZIDE\SPIRONOLACTONE"$"VISUAL DISORDERS NEC"$2$3.34191500208555$0.6$0.6$0.73$0.32$1.48
1737$"ALTHIAZIDE\SPIRONOLACTONE"$"VULVOVAGINAL DISORDERS NEC"$1$0.469736293275247$2.13$2.13$1.06$0.41$2.36
1738$"ALTHIAZIDE\SPIRONOLACTONE"$"WHITE BLOOD CELL ANALYSES"$2$2.91249942067943$0.69$0.69$0.78$0.34$1.59
1739$"AMBRISENTAN"$"ABDOMINAL AND GASTROINTESTINAL INFECTIONS"$228$415.36653085988$0.55$0.52$0.55$0.5$0.62
1740$"AMBRISENTAN"$"ABDOMINAL AND GASTROINTESTINAL INJURIES NEC"$18$64.7048751406169$0.28$0.26$0.3$0.21$0.43
1741$"AMBRISENTAN"$"ABDOMINAL FINDINGS ABNORMAL"$7$15.691624499151$0.45$0.42$0.51$0.29$0.85
1742$"AMBRISENTAN"$"ABDOMINAL HERNIAS NEC"$8$33.7831445099369$0.24$0.22$0.29$0.17$0.46
1743$"AMBRISENTAN"$"ABDOMINAL THERAPEUTIC PROCEDURES NEC"$6$17.9992163372615$0.33$0.31$0.41$0.22$0.69
1744$"AMBRISENTAN"$"ABNORMAL BEHAVIOUR NEC"$5$62.1203722819332$0.08$0.07$0.11$0.06$0.2
1745$"AMBRISENTAN"$"ABNORMAL REFLEXES"$2$17.8146089902126$0.11$0.1$0.21$0.09$0.44
1746$"AMBRISENTAN"$"ABORTIONS NOT SPECIFIED AS INDUCED OR SPONTANEOUS"$1$7.29199020842901$0.14$0.13$0.34$0.13$0.76
1747$"AMBRISENTAN"$"ABORTIONS SPONTANEOUS"$12$21.6913632782382$0.55$0.53$0.59$0.38$0.89
1748$"AMBRISENTAN"$"ACCELERATED AND MALIGNANT HYPERTENSION"$12$208.975516859282$0.06$0.05$0.07$0.04$0.1
1749$"AMBRISENTAN"$"ACCIDENTAL EXPOSURES TO PRODUCT"$4$32.1216783864974$0.12$0.11$0.18$0.09$0.34
1750$"AMBRISENTAN"$"ACNES"$14$48.6440359473682$0.29$0.27$0.32$0.21$0.47
1751$"AMBRISENTAN"$"ACUTE AND CHRONIC PANCREATITIS"$68$286.972120987415$0.24$0.22$0.24$0.2$0.29
1752$"AMBRISENTAN"$"ACUTE AND CHRONIC SARCOIDOSIS"$52$23.0759183811045$2.25$2.58$2.11$1.68$2.62
1753$"AMBRISENTAN"$"ACUTE AND CHRONIC THYROIDITIS"$3$16.799268581444$0.18$0.16$0.28$0.13$0.53
1754$"AMBRISENTAN"$"ACUTE POLYNEUROPATHIES"$4$15.8762318461999$0.25$0.23$0.34$0.17$0.63
1755$"AMBRISENTAN"$"ADENOVIRAL INFECTIONS"$2$3.23062857335462$0.62$0.6$0.74$0.32$1.51
1756$"AMBRISENTAN"$"ADJUSTMENT DISORDERS"$5$9.41497469949062$0.53$0.51$0.61$0.32$1.07
1757$"AMBRISENTAN"$"ADMINISTRATION SITE REACTIONS NEC"$21$20.5837191959452$1.02$1.02$1$0.7$1.39
1758$"AMBRISENTAN"$"ADRENAL CORTEX TESTS"$2$12.1840849052232$0.16$0.15$0.29$0.13$0.6
1759$"AMBRISENTAN"$"ADRENAL CORTICAL HYPERFUNCTIONS"$4$21.1375412370917$0.19$0.17$0.27$0.13$0.49
1760$"AMBRISENTAN"$"ADRENAL CORTICAL HYPOFUNCTIONS"$9$35.2600032863276$0.26$0.24$0.3$0.18$0.48
1761$"AMBRISENTAN"$"ADRENAL GLAND DISORDERS NEC"$3$10.3380114347348$0.29$0.27$0.41$0.19$0.79
1762$"AMBRISENTAN"$"ADRENAL NEOPLASMS BENIGN"$1$4.70748734974531$0.21$0.2$0.46$0.17$1.02
1763$"AMBRISENTAN"$"ADVERSE EFFECT ABSENT"$17$62.304979628982$0.27$0.25$0.3$0.2$0.42
1764$"AMBRISENTAN"$"AFFECT ALTERATIONS NEC"$2$18.8299493989812$0.11$0.1$0.2$0.09$0.42
1765$"AMBRISENTAN"$"AGE RELATED ISSUES"$13$7.10738286138017$1.83$2$1.56$1.01$2.33
1766$"AMBRISENTAN"$"ALCOHOL PRODUCT USE"$5$6.46125714670925$0.77$0.76$0.81$0.42$1.41
1767$"AMBRISENTAN"$"ALLERGIC CONDITIONS NEC"$247$387.029303087884$0.64$0.62$0.64$0.57$0.71
1768$"AMBRISENTAN"$"ALLERGIES TO FOODS	FOOD ADDITIVES	DRUGS AND OTHER CHEMICALS"$108$273.772695673423$0.39$0.37$0.4$0.34$0.47
1769$"AMBRISENTAN"$"ALOPECIAS"$69$315.124741412362$0.22$0.2$0.22$0.19$0.27
1770$"AMBRISENTAN"$"ALZHEIMER'S DISEASE (INCL SUBTYPES)"$11$39.9674906360729$0.28$0.26$0.31$0.2$0.48
1771$"AMBRISENTAN"$"AMYLOIDOSES"$2$4.33827265564764$0.46$0.44$0.62$0.27$1.28
1772$"AMBRISENTAN"$"ANAEMIA DEFICIENCIES"$60$65.5356082023367$0.92$0.91$0.91$0.74$1.12
1773$"AMBRISENTAN"$"ANAEMIAS DUE TO CHRONIC DISORDERS"$4$74.673671881254$0.05$0.05$0.07$0.03$0.14
1774$"AMBRISENTAN"$"ANAEMIAS HAEMOLYTIC IMMUNE"$1$9.78418939358829$0.1$0.09$0.27$0.1$0.61
1775$"AMBRISENTAN"$"ANAEMIAS HAEMOLYTIC NEC"$13$29.167960833716$0.45$0.42$0.48$0.31$0.72
1776$"AMBRISENTAN"$"ANAEMIAS NEC"$949$1000.66412467821$0.95$0.94$0.95$0.9$1
1777$"AMBRISENTAN"$"ANAESTHESIA AND ALLIED PROCEDURES"$2$2.76911020573253$0.72$0.7$0.8$0.35$1.63
1778$"AMBRISENTAN"$"ANAESTHETIC AND ALLIED PROCEDURAL COMPLICATIONS"$8$14.2147657227603$0.56$0.54$0.61$0.36$0.99
1779$"AMBRISENTAN"$"ANAL AND RECTAL DISORDERS NEC"$7$24.6450808310196$0.28$0.26$0.34$0.2$0.57
1780$"AMBRISENTAN"$"ANAL AND RECTAL PAINS"$1$17.6300016431638$0.06$0.05$0.15$0.04$0.37
1781$"AMBRISENTAN"$"ANAL AND RECTAL SIGNS AND SYMPTOMS"$5$28.8910498131428$0.17$0.16$0.23$0.12$0.41
1782$"AMBRISENTAN"$"ANAL AND RECTAL ULCERS AND PERFORATION"$2$7.93811592309993$0.25$0.23$0.41$0.18$0.85
1783$"AMBRISENTAN"$"ANAL CANAL NEOPLASMS MALIGNANT"$4$3.41523592040346$1.17$1.19$1.04$0.53$1.9
1784$"AMBRISENTAN"$"ANAPHYLACTIC AND ANAPHYLACTOID RESPONSES"$14$123.779226196244$0.11$0.1$0.13$0.09$0.19
1785$"AMBRISENTAN"$"ANAPLASTIC LARGE CELL LYMPHOMAS T- AND NULL-CELL TYPES"$1$2.5845028586837$0.39$0.36$0.64$0.25$1.43
1786$"AMBRISENTAN"$"ANEURYSMS AND DISSECTIONS NON-SITE SPECIFIC"$10$28.2449240984719$0.35$0.33$0.4$0.25$0.62
1787$"AMBRISENTAN"$"ANGIOEDEMAS"$32$514.223765204532$0.06$0.06$0.07$0.05$0.09
1788$"AMBRISENTAN"$"ANORECTAL THERAPEUTIC PROCEDURES"$3$5.81513143203832$0.52$0.49$0.63$0.3$1.21
1789$"AMBRISENTAN"$"ANTERIOR PITUITARY HYPOFUNCTION"$3$7.56890122900226$0.4$0.37$0.53$0.25$1.01
1790$"AMBRISENTAN"$"ANXIETY DISORDERS NEC"$1$15.691624499151$0.06$0.06$0.17$0.05$0.41
1791$"AMBRISENTAN"$"ANXIETY SYMPTOMS"$345$969.557786700485$0.36$0.33$0.36$0.33$0.39
1792$"AMBRISENTAN"$"AORTIC ANEURYSMS AND DISSECTIONS"$11$53.5361306441623$0.21$0.19$0.24$0.15$0.37
1793$"AMBRISENTAN"$"AORTIC EMBOLISM AND THROMBOSIS"$2$2.5845028586837$0.77$0.76$0.83$0.36$1.69
1794$"AMBRISENTAN"$"AORTIC NECROSIS AND VASCULAR INSUFFICIENCY"$28$46.1518367622089$0.61$0.58$0.62$0.46$0.83
1795$"AMBRISENTAN"$"AORTIC THERAPEUTIC PROCEDURES"$4$4.33827265564764$0.92$0.91$0.91$0.45$1.65
1796$"AMBRISENTAN"$"AORTIC VALVULAR DISORDERS"$16$38.213720839109$0.42$0.4$0.45$0.3$0.65
1797$"AMBRISENTAN"$"APOCRINE AND ECCRINE GLAND DISORDERS"$150$461.33376027504$0.33$0.3$0.33$0.29$0.38
1798$"AMBRISENTAN"$"APPETITE DISORDERS"$533$934.851605455304$0.57$0.55$0.57$0.53$0.62
1799$"AMBRISENTAN"$"APPLICATION AND INSTILLATION SITE REACTIONS"$36$128.117498851892$0.28$0.26$0.29$0.22$0.38
1800$"AMBRISENTAN"$"ARTERIAL DISORDERS CONGENITAL"$2$4.43057632917206$0.45$0.43$0.62$0.27$1.26
1801$"AMBRISENTAN"$"ARTERIAL INFECTIONS AND INFLAMMATIONS"$3$8.67654531129528$0.35$0.32$0.48$0.22$0.91
1802$"AMBRISENTAN"$"ARTERIAL THERAPEUTIC PROCEDURES (EXCL AORTIC)"$40$74.2121535136319$0.54$0.51$0.55$0.42$0.7
1803$"AMBRISENTAN"$"ARTHROPATHIES NEC"$157$349.092493269348$0.45$0.43$0.45$0.4$0.51
1804$"AMBRISENTAN"$"ASPERGILLUS INFECTIONS"$7$20.8606302165184$0.34$0.31$0.4$0.23$0.66
1805$"AMBRISENTAN"$"ASTHENIC CONDITIONS"$3850$4349.81061483819$0.89$0.87$0.89$0.86$0.91
1806$"AMBRISENTAN"$"ATOPIC DISORDERS"$59$56.3052408498949$1.05$1.05$1.04$0.84$1.28
1807$"AMBRISENTAN"$"ATYPICAL MYCOBACTERIAL INFECTIONS"$4$6.7381681672825$0.59$0.57$0.68$0.34$1.24
1808$"AMBRISENTAN"$"AURAL NEOPLASMS MALIGNANT AND UNSPECIFIED"$3$1.38455510286627$2.17$2.46$1.31$0.62$2.51
1809$"AMBRISENTAN"$"AUTOIMMUNE DISORDERS NEC"$8$17.7223053166882$0.45$0.43$0.51$0.3$0.82
1810$"AMBRISENTAN"$"AUTOIMMUNITY ANALYSES"$4$31.0140343042044$0.13$0.12$0.19$0.09$0.35
1811$"AMBRISENTAN"$"AUTONOMIC NERVE THERAPEUTIC PROCEDURES"$2$0.553822041146507$3.61$4.92$1.34$0.58$2.73
1812$"AMBRISENTAN"$"AUTONOMIC NERVOUS SYSTEM DISORDERS"$5$31.1986416512532$0.16$0.15$0.22$0.11$0.38
1813$"AMBRISENTAN"$"AUTOSOMAL CHROMOSOMAL ABNORMALITIES"$1$2.39989551163486$0.42$0.39$0.67$0.26$1.48
1814$"AMBRISENTAN"$"B-CELL LYMPHOMAS NEC"$1$9.69188572006387$0.1$0.09$0.27$0.1$0.62
1815$"AMBRISENTAN"$"BACTERIA IDENTIFICATION AND SEROLOGY (EXCL MYCOBACTERIA)"$14$52.797701255967$0.27$0.25$0.3$0.19$0.44
1816$"AMBRISENTAN"$"BACTERIAL INFECTIONS NEC"$426$454.780199454807$0.94$0.93$0.94$0.87$1.01
1817$"AMBRISENTAN"$"BACTERIAL LOWER RESPIRATORY TRACT INFECTIONS"$3$1.93837714401277$1.55$1.64$1.15$0.54$2.21
1818$"AMBRISENTAN"$"BEHAVIOUR AND SOCIALISATION DISTURBANCES"$19$115.287288231998$0.16$0.15$0.18$0.13$0.26
1819$"AMBRISENTAN"$"BENIGN AND MALIGNANT BREAST NEOPLASMS"$1$8.76884898481969$0.11$0.1$0.29$0.11$0.66
1820$"AMBRISENTAN"$"BENIGN NEOPLASMS GASTROINTESTINAL (EXCL ORAL CAVITY)"$29$148.885825394886$0.19$0.18$0.21$0.15$0.28
1821$"AMBRISENTAN"$"BILE DUCT INFECTIONS AND INFLAMMATIONS"$15$40.8905273713171$0.37$0.34$0.4$0.26$0.58
1822$"AMBRISENTAN"$"BILE DUCT NEOPLASMS MALIGNANT"$8$13.3840326610406$0.6$0.57$0.65$0.38$1.04
1823$"AMBRISENTAN"$"BILIARY TRACT AND GALLBLADDER THERAPEUTIC PROCEDURES"$45$65.9048228964343$0.68$0.66$0.69$0.54$0.87
1824$"AMBRISENTAN"$"BIPOLAR DISORDERS"$9$22.0605779723359$0.41$0.38$0.46$0.28$0.73
1825$"AMBRISENTAN"$"BLADDER AND URETHRAL SYMPTOMS"$153$537.391987259161$0.28$0.27$0.29$0.25$0.33
1826$"AMBRISENTAN"$"BLADDER DISORDERS NEC"$30$51.8746645207228$0.58$0.55$0.59$0.44$0.78
1827$"AMBRISENTAN"$"BLADDER INFECTIONS AND INFLAMMATIONS"$15$12.6456032728452$1.19$1.21$1.13$0.75$1.65
1828$"AMBRISENTAN"$"BLADDER NEOPLASMS MALIGNANT"$16$48.1825175797461$0.33$0.31$0.36$0.25$0.52
1829$"AMBRISENTAN"$"BLADDER THERAPEUTIC PROCEDURES"$5$8.67654531129528$0.58$0.55$0.65$0.34$1.14
1830$"AMBRISENTAN"$"BLEEDING TENDENCIES"$12$42.182778800659$0.28$0.27$0.32$0.2$0.48
1831$"AMBRISENTAN"$"BLOOD AND BLOOD PRODUCT TREATMENT"$139$183.776613987116$0.76$0.74$0.76$0.66$0.87
1832$"AMBRISENTAN"$"BLOOD AUTOIMMUNE DISORDERS"$1$3.32293224687904$0.3$0.28$0.56$0.22$1.25
1833$"AMBRISENTAN"$"BLOOD COUNTS NEC"$75$75.8736196370715$0.99$0.99$0.98$0.81$1.18
1834$"AMBRISENTAN"$"BLOOD GAS AND ACID BASE ANALYSES"$1028$606.712046075998$1.69$1.82$1.69$1.6$1.78
1835$"AMBRISENTAN"$"BLOOD PRESSURE DISORDERS NEC"$29$371.891500629879$0.08$0.07$0.08$0.06$0.11
1836$"AMBRISENTAN"$"BODY TEMPERATURE ALTERED"$2$47.0748734974531$0.04$0.04$0.07$0.02$0.17
1837$"AMBRISENTAN"$"BONE AND JOINT INFECTIONS"$22$77.1658710664133$0.29$0.27$0.31$0.22$0.42
1838$"AMBRISENTAN"$"BONE AND JOINT INJURIES NEC"$40$111.410533943972$0.36$0.34$0.37$0.29$0.47
1839$"AMBRISENTAN"$"BONE DISORDERS NEC"$36$226.974733196543$0.16$0.15$0.17$0.13$0.22
1840$"AMBRISENTAN"$"BONE MARROW AND IMMUNE TISSUE HISTOPATHOLOGY PROCEDURES"$4$7.7535085760511$0.52$0.49$0.61$0.31$1.12
1841$"AMBRISENTAN"$"BONE NEOPLASMS MALIGNANT (EXCL SARCOMAS)"$4$8.67654531129528$0.46$0.44$0.56$0.28$1.03
1842$"AMBRISENTAN"$"BONE NEOPLASMS UNSPECIFIED MALIGNANCY"$1$2.30759183811045$0.43$0.41$0.68$0.26$1.51
1843$"AMBRISENTAN"$"BONE RELATED SIGNS AND SYMPTOMS"$665$566.559948092877$1.17$1.19$1.17$1.1$1.25
1844$"AMBRISENTAN"$"BONE SARCOMAS"$1$0.83073306171976$1.2$1.23$0.96$0.37$2.12
1845$"AMBRISENTAN"$"BONE THERAPEUTIC PROCEDURES NEC"$1$13.1071216404673$0.08$0.07$0.2$0.07$0.48
1846$"AMBRISENTAN"$"BORDETELLA INFECTIONS"$5$2.86141387925695$1.75$1.89$1.32$0.7$2.31
1847$"AMBRISENTAN"$"BORRELIAL INFECTIONS"$3$8.95345633186853$0.34$0.31$0.46$0.22$0.89
1848$"AMBRISENTAN"$"BREAST AND NIPPLE NEOPLASMS BENIGN"$1$4.89209469679415$0.2$0.19$0.45$0.17$1
1849$"AMBRISENTAN"$"BREAST AND NIPPLE NEOPLASMS MALIGNANT"$74$206.575621347647$0.36$0.34$0.37$0.3$0.44
1850$"AMBRISENTAN"$"BREAST DISORDERS NEC"$6$57.9667069733344$0.1$0.09$0.14$0.07$0.23
1851$"AMBRISENTAN"$"BREAST INFECTIONS"$7$6.27664979966041$1.12$1.13$1.04$0.59$1.72
1852$"AMBRISENTAN"$"BREAST NEOPLASMS UNSPECIFIED MALIGNANCY"$1$3.13832489983021$0.32$0.3$0.58$0.22$1.3
1853$"AMBRISENTAN"$"BREAST SIGNS AND SYMPTOMS"$13$49.3824653355635$0.26$0.24$0.3$0.19$0.44
1854$"AMBRISENTAN"$"BREAST THERAPEUTIC PROCEDURES NEC"$1$4.79979102326973$0.21$0.19$0.45$0.17$1.01
1855$"AMBRISENTAN"$"BREATHING ABNORMALITIES"$7728$4305.96636991409$1.79$1.95$1.79$1.76$1.83
1856$"AMBRISENTAN"$"BRONCHIAL AND PULMONARY THERAPEUTIC PROCEDURES"$228$104.67236577669$2.18$2.47$2.14$1.92$2.39
1857$"AMBRISENTAN"$"BRONCHIAL CONDITIONS NEC"$22$29.9986938954358$0.73$0.71$0.75$0.53$1.03
1858$"AMBRISENTAN"$"BRONCHOSPASM AND OBSTRUCTION"$774$763.628291067509$1.01$1.01$1.01$0.96$1.07
1859$"AMBRISENTAN"$"BRUISING	ECCHYMOSIS AND PURPURA"$1$2.67680653220812$0.37$0.35$0.63$0.24$1.4
1860$"AMBRISENTAN"$"BULLOUS CONDITIONS"$63$329.985632849794$0.19$0.18$0.2$0.16$0.24
1861$"AMBRISENTAN"$"BURSAL DISORDERS"$2$35.1676996128032$0.06$0.05$0.1$0.03$0.23
1862$"AMBRISENTAN"$"CALCIUM METABOLISM DISORDERS"$7$114.271947823229$0.06$0.06$0.08$0.04$0.13
1863$"AMBRISENTAN"$"CALICIVIRAL INFECTIONS"$2$4.98439837031856$0.4$0.38$0.57$0.25$1.17
1864$"AMBRISENTAN"$"CANDIDA INFECTIONS"$47$100.057182100469$0.47$0.45$0.48$0.38$0.6
1865$"AMBRISENTAN"$"CARBOHYDRATE TOLERANCE ANALYSES (INCL DIABETES)"$133$592.95879872086$0.22$0.21$0.23$0.2$0.26
1866$"AMBRISENTAN"$"CARCINOID TUMOURS"$2$4.33827265564764$0.46$0.44$0.62$0.27$1.28
1867$"AMBRISENTAN"$"CARDIAC AND VASCULAR PROCEDURAL COMPLICATIONS"$26$46.3364441092577$0.56$0.54$0.58$0.42$0.78
1868$"AMBRISENTAN"$"CARDIAC AUSCULTATORY INVESTIGATIONS"$13$41.6289567595124$0.31$0.29$0.35$0.22$0.52
1869$"AMBRISENTAN"$"CARDIAC CONDUCTION DISORDERS"$22$212.298449106161$0.1$0.09$0.11$0.08$0.16
1870$"AMBRISENTAN"$"CARDIAC DEVICE THERAPEUTIC PROCEDURES"$94$82.3348767837807$1.14$1.16$1.13$0.96$1.34
1871$"AMBRISENTAN"$"CARDIAC DISORDERS CONGENITAL NEC"$10$8.67654531129528$1.15$1.17$1.09$0.67$1.69
1872$"AMBRISENTAN"$"CARDIAC DISORDERS NEC"$383$395.890455746228$0.97$0.96$0.97$0.89$1.05
1873$"AMBRISENTAN"$"CARDIAC FUNCTION DIAGNOSTIC PROCEDURES"$61$94.7958727095771$0.64$0.62$0.65$0.53$0.79
1874$"AMBRISENTAN"$"CARDIAC HYPERTENSIVE COMPLICATIONS"$2$13.5686400080894$0.15$0.14$0.27$0.11$0.56
1875$"AMBRISENTAN"$"CARDIAC HYPOPLASIAS CONGENITAL"$1$0.83073306171976$1.2$1.23$0.96$0.37$2.12
1876$"AMBRISENTAN"$"CARDIAC IMAGING PROCEDURES"$293$97.7495902623585$3$3.76$2.94$2.67$3.23
1877$"AMBRISENTAN"$"CARDIAC INFECTIONS"$30$28.1526204249474$1.07$1.07$1.05$0.78$1.38
1878$"AMBRISENTAN"$"CARDIAC SEPTAL DEFECTS CONGENITAL"$42$54.0899526853089$0.78$0.76$0.78$0.61$0.99
1879$"AMBRISENTAN"$"CARDIAC SIGNS AND SYMPTOMS NEC"$770$667.909381622687$1.15$1.17$1.15$1.09$1.22
1880$"AMBRISENTAN"$"CARDIAC THERAPEUTIC PROCEDURES NEC"$137$117.871791090682$1.16$1.18$1.16$1$1.32
1881$"AMBRISENTAN"$"CARDIAC VALVE DISORDERS NEC"$48$47.720999212124$1.01$1.01$1$0.79$1.25
1882$"AMBRISENTAN"$"CARDIAC VALVE THERAPEUTIC PROCEDURES"$68$38.5829355332067$1.76$1.91$1.7$1.4$2.06
1883$"AMBRISENTAN"$"CARDIOMYOPATHIES"$29$77.4427820869866$0.37$0.35$0.39$0.29$0.52
1884$"AMBRISENTAN"$"CARDIOVASCULAR DISORDERS CONGENITAL NEC"$8$8.76884898481969$0.91$0.9$0.9$0.53$1.46
1885$"AMBRISENTAN"$"CARDIOVASCULAR INJURIES"$7$14.3070693962848$0.49$0.47$0.55$0.32$0.91
1886$"AMBRISENTAN"$"CARDIOVASCULAR NEOPLASMS BENIGN"$4$6.7381681672825$0.59$0.57$0.68$0.34$1.24
1887$"AMBRISENTAN"$"CARDIOVASCULAR NEOPLASMS MALIGNANT AND UNSPECIFIED"$1$1.66146612343952$0.6$0.58$0.78$0.3$1.72
1888$"AMBRISENTAN"$"CARTILAGE DISORDERS"$6$40.429009003695$0.15$0.14$0.19$0.11$0.33
1889$"AMBRISENTAN"$"CATARACT CONDITIONS"$85$217.928973191151$0.39$0.37$0.4$0.33$0.47
1890$"AMBRISENTAN"$"CELL MARKER ANALYSES"$4$50.7670204384298$0.08$0.07$0.12$0.06$0.22
1891$"AMBRISENTAN"$"CENTRAL NERVOUS SYSTEM AND SPINAL INFECTIONS"$21$36.2753436950962$0.58$0.56$0.6$0.42$0.83
1892$"AMBRISENTAN"$"CENTRAL NERVOUS SYSTEM ANEURYSMS AND DISSECTIONS"$10$20.3991118488963$0.49$0.47$0.54$0.33$0.84
1893$"AMBRISENTAN"$"CENTRAL NERVOUS SYSTEM HAEMORRHAGES AND CEREBROVASCULAR ACCIDENTS"$350$1169.30293620733$0.3$0.28$0.3$0.28$0.33
1894$"AMBRISENTAN"$"CENTRAL NERVOUS SYSTEM NEOPLASMS MALIGNANT NEC"$9$5.81513143203832$1.55$1.64$1.33$0.8$2.11
1895$"AMBRISENTAN"$"CENTRAL NERVOUS SYSTEM VASCULAR DISORDERS NEC"$19$79.8426775986214$0.24$0.22$0.26$0.18$0.37
1896$"AMBRISENTAN"$"CEREBELLAR DISORDERS CONGENITAL"$2$2.21528816458603$0.9$0.89$0.89$0.39$1.81
1897$"AMBRISENTAN"$"CEREBRAL DISORDERS CONGENITAL"$2$4.52288000269647$0.44$0.42$0.61$0.26$1.24
1898$"AMBRISENTAN"$"CEREBRAL INJURIES NEC"$61$122.117760072805$0.5$0.48$0.51$0.41$0.62
1899$"AMBRISENTAN"$"CEREBROSPINAL FLUID THERAPEUTIC PROCEDURES"$1$1.10764408229301$0.9$0.89$0.89$0.34$1.97
1900$"AMBRISENTAN"$"CEREBROVASCULAR AND SPINAL NECROSIS AND VASCULAR INSUFFICIENCY"$4$4.79979102326973$0.83$0.82$0.85$0.43$1.55
1901$"AMBRISENTAN"$"CEREBROVASCULAR EMBOLISM AND THROMBOSIS"$1$2.49219918515928$0.4$0.38$0.65$0.25$1.46
1902$"AMBRISENTAN"$"CEREBROVASCULAR VENOUS AND SINUS THROMBOSIS"$1$5.63052408498949$0.18$0.16$0.41$0.16$0.91
1903$"AMBRISENTAN"$"CERVIX DISORDERS NEC"$4$4.52288000269647$0.88$0.87$0.88$0.44$1.61
1904$"AMBRISENTAN"$"CERVIX NEOPLASMS MALIGNANT"$4$6.64586449375808$0.6$0.58$0.68$0.34$1.25
1905$"AMBRISENTAN"$"CHEMICAL INJURIES"$2$13.3840326610406$0.15$0.14$0.27$0.11$0.56
1906$"AMBRISENTAN"$"CHEMISTRY ANALYSES NEC"$1$18.9222530725057$0.05$0.05$0.14$0.03$0.35
1907$"AMBRISENTAN"$"CHEMOTHERAPIES"$22$16.4300538873464$1.34$1.39$1.27$0.9$1.75
1908$"AMBRISENTAN"$"CHEST AND RESPIRATORY TRACT INJURIES NEC"$17$30.1833012424846$0.56$0.54$0.59$0.4$0.84
1909$"AMBRISENTAN"$"CHEST WALL AND MEDIASTINAL THERAPEUTIC PROCEDURES"$7$8.21502694367319$0.85$0.84$0.86$0.49$1.42
1910$"AMBRISENTAN"$"CHOLECYSTITIS AND CHOLELITHIASIS"$103$247.650756066013$0.42$0.39$0.42$0.36$0.49
1911$"AMBRISENTAN"$"CHOLESTASIS AND JAUNDICE"$39$259.28101893009$0.15$0.14$0.16$0.12$0.2
1912$"AMBRISENTAN"$"CHOLESTEROL ANALYSES"$6$256.142694030259$0.02$0.02$0.02$0.01$0.05
1913$"AMBRISENTAN"$"CHOROID AND VITREOUS HAEMORRHAGES AND VASCULAR DISORDERS"$1$9.69188572006387$0.1$0.09$0.27$0.1$0.62
1914$"AMBRISENTAN"$"CHOROID AND VITREOUS STRUCTURAL CHANGE	DEPOSIT AND DEGENERATION"$16$37.106076756816$0.43$0.41$0.46$0.31$0.67
1915$"AMBRISENTAN"$"CHRONIC POLYNEUROPATHIES"$3$31.8447673659242$0.09$0.09$0.15$0.07$0.3
1916$"AMBRISENTAN"$"CIRCULATORY COLLAPSE AND SHOCK"$75$239.897247489962$0.31$0.29$0.32$0.26$0.38
1917$"AMBRISENTAN"$"CLOSTRIDIA INFECTIONS"$150$150.731898865374$1$0.99$0.99$0.87$1.13
1918$"AMBRISENTAN"$"COAGULATION AND BLEEDING ANALYSES"$99$245.527771574951$0.4$0.38$0.41$0.35$0.48
1919$"AMBRISENTAN"$"COAGULATION DISORDERS CONGENITAL"$1$4.52288000269647$0.22$0.2$0.47$0.18$1.05
1920$"AMBRISENTAN"$"COAGULOPATHIES"$38$124.794566605013$0.3$0.28$0.32$0.25$0.41
1921$"AMBRISENTAN"$"COCCIDIOIDES INFECTIONS"$2$2.30759183811045$0.87$0.86$0.87$0.38$1.78
1922$"AMBRISENTAN"$"COGNITIVE AND ATTENTION DISORDERS AND DISTURBANCES NEC"$8$8.49193796424644$0.94$0.94$0.93$0.54$1.5
1923$"AMBRISENTAN"$"COLITIS (EXCL INFECTIVE)"$75$292.048823031258$0.26$0.24$0.26$0.22$0.32
1924$"AMBRISENTAN"$"COLORECTAL AND ANAL NEOPLASMS MALIGNANCY UNSPECIFIED"$3$5.44591673794065$0.55$0.53$0.66$0.31$1.27
1925$"AMBRISENTAN"$"COLORECTAL NEOPLASMS MALIGNANT"$45$98.4880196505538$0.46$0.43$0.47$0.37$0.59
1926$"AMBRISENTAN"$"COLOUR BLINDNESS (INCL ACQUIRED)"$1$2.5845028586837$0.39$0.36$0.64$0.25$1.43
1927$"AMBRISENTAN"$"COMA STATES"$43$142.793782942274$0.3$0.28$0.31$0.25$0.4
1928$"AMBRISENTAN"$"COMMUNICATIONS DISORDERS"$3$8.39963429072202$0.36$0.34$0.49$0.23$0.93
1929$"AMBRISENTAN"$"COMPLICATIONS ASSOCIATED WITH DEVICE NEC"$92$124.056137216818$0.74$0.72$0.74$0.63$0.88
1930$"AMBRISENTAN"$"CONDITIONS ASSOCIATED WITH ABNORMAL GAS EXCHANGE"$478$336.908408364125$1.42$1.48$1.41$1.31$1.52
1931$"AMBRISENTAN"$"CONFUSION AND DISORIENTATION"$155$584.374557083089$0.27$0.25$0.27$0.23$0.31
1932$"AMBRISENTAN"$"CONGENITAL CARDIOVASCULAR ANOMALY THERAPEUTIC PROCEDURES"$5$14.4916767433336$0.35$0.32$0.43$0.23$0.76
1933$"AMBRISENTAN"$"CONGENITAL DISORDERS NEC"$2$11.4456555170278$0.17$0.16$0.31$0.13$0.64
1934$"AMBRISENTAN"$"CONJUNCTIVAL AND CORNEAL BLEEDING AND VASCULAR DISORDERS"$6$15.9685355197243$0.38$0.35$0.45$0.25$0.76
1935$"AMBRISENTAN"$"CONJUNCTIVAL INFECTIONS	IRRITATIONS AND INFLAMMATIONS"$6$13.8455510286627$0.43$0.41$0.51$0.28$0.87
1936$"AMBRISENTAN"$"CONNECTIVE TISSUE DISORDERS"$18$31.0140343042044$0.58$0.56$0.6$0.41$0.86
1937$"AMBRISENTAN"$"CONNECTIVE TISSUE DISORDERS NEC"$279$120.087079255268$2.32$2.68$2.29$2.08$2.52
1938$"AMBRISENTAN"$"CONTRACEPTIVE METHODS FEMALE"$9$4.1536653085988$2.17$2.46$1.65$0.99$2.62
1939$"AMBRISENTAN"$"COORDINATION AND BALANCE DISTURBANCES"$110$373.091448385697$0.29$0.28$0.3$0.26$0.35
1940$"AMBRISENTAN"$"CORNEAL INFECTIONS	OEDEMAS AND INFLAMMATIONS"$1$11.5379591905522$0.09$0.08$0.23$0.08$0.53
1941$"AMBRISENTAN"$"CORONARY ARTERY DISORDERS NEC"$74$275.80337649096$0.27$0.25$0.27$0.23$0.33
1942$"AMBRISENTAN"$"CORONAVIRUS INFECTIONS"$4$5.07670204384298$0.79$0.77$0.82$0.41$1.5
1943$"AMBRISENTAN"$"CORTICAL DYSFUNCTION NEC"$14$111.595141291021$0.13$0.12$0.14$0.09$0.21
1944$"AMBRISENTAN"$"CORYNEBACTERIA INFECTIONS"$1$1.93837714401277$0.52$0.49$0.73$0.28$1.62
1945$"AMBRISENTAN"$"COUGHING AND ASSOCIATED SYMPTOMS"$1667$1639.86706383481$1.02$1.02$1.02$0.97$1.06
1946$"AMBRISENTAN"$"COUNTERFEIT	FALSIFIED AND SUBSTANDARD PRODUCTS"$1$11.9071738846499$0.08$0.08$0.22$0.08$0.52
1947$"AMBRISENTAN"$"CRANIAL NERVE INJURIES"$4$2.95371755278137$1.35$1.4$1.12$0.57$2.05
1948$"AMBRISENTAN"$"CRIMINAL ACTIVITY"$3$8.95345633186853$0.34$0.31$0.46$0.22$0.89
1949$"AMBRISENTAN"$"CRYPTOCOCCAL INFECTIONS"$3$4.33827265564764$0.69$0.67$0.77$0.36$1.47
1950$"AMBRISENTAN"$"CRYSTAL ARTHROPATHIC DISORDERS"$3$16.7069649079196$0.18$0.17$0.28$0.13$0.53
1951$"AMBRISENTAN"$"CYSTIC PANCREATIC DISORDERS"$2$15.8762318461999$0.13$0.12$0.23$0.1$0.48
1952$"AMBRISENTAN"$"CYTOMEGALOVIRAL INFECTIONS"$2$33.3216261423148$0.06$0.05$0.11$0.04$0.25
1953$"AMBRISENTAN"$"DEATH AND SUDDEN DEATH"$3092$2418.26394266622$1.28$1.32$1.28$1.24$1.32
1954$"AMBRISENTAN"$"DECREASED PHYSICAL ACTIVITY LEVELS"$1$5.35361306441623$0.19$0.17$0.42$0.16$0.94
1955$"AMBRISENTAN"$"DELIRIA"$17$80.9503216809144$0.21$0.19$0.23$0.16$0.33
1956$"AMBRISENTAN"$"DELUSIONAL SYMPTOMS"$3$25.0142955251172$0.12$0.11$0.19$0.09$0.38
1957$"AMBRISENTAN"$"DEMENTIA (EXCL ALZHEIMER'S TYPE)"$41$68.8585404492157$0.6$0.57$0.61$0.47$0.77
1958$"AMBRISENTAN"$"DENTAL AND GINGIVAL THERAPEUTIC PROCEDURES"$23$50.4901094178566$0.46$0.43$0.48$0.34$0.65
1959$"AMBRISENTAN"$"DENTAL AND ORAL SOFT TISSUE INFECTIONS"$66$122.856189461$0.54$0.51$0.54$0.44$0.66
1960$"AMBRISENTAN"$"DENTAL AND PERIODONTAL INFECTIONS AND INFLAMMATIONS"$8$25.1065991986416$0.32$0.3$0.37$0.22$0.6
1961$"AMBRISENTAN"$"DENTAL DISORDERS NEC"$37$65.8125192229099$0.56$0.54$0.58$0.44$0.74
1962$"AMBRISENTAN"$"DENTAL PAIN AND SENSATION DISORDERS"$36$51.2285388060519$0.7$0.68$0.71$0.54$0.92
1963$"AMBRISENTAN"$"DENTAL PULP DISORDERS"$3$1.10764408229301$2.71$3.28$1.4$0.66$2.69
1964$"AMBRISENTAN"$"DENTAL SURFACE DISORDERS"$2$7.10738286138017$0.28$0.26$0.45$0.19$0.92
1965$"AMBRISENTAN"$"DEPRESSIVE DISORDERS"$165$512.562299081092$0.32$0.3$0.32$0.29$0.37
1966$"AMBRISENTAN"$"DERMAL AND EPIDERMAL CONDITIONS NEC"$196$580.128588100966$0.34$0.32$0.34$0.3$0.38
1967$"AMBRISENTAN"$"DERMATITIS AND ECZEMA"$116$300.817672016078$0.39$0.36$0.39$0.34$0.45
1968$"AMBRISENTAN"$"DERMATITIS ASCRIBED TO SPECIFIC AGENT"$12$189.49944174563$0.06$0.06$0.07$0.04$0.11
1969$"AMBRISENTAN"$"DEVICE INCOMPATIBILITY ISSUES"$2$2.03068081753719$0.98$0.98$0.92$0.4$1.89
1970$"AMBRISENTAN"$"DEVICE INFORMATION OUTPUT ISSUES"$8$31.4755526718265$0.25$0.24$0.3$0.18$0.49
1971$"AMBRISENTAN"$"DEVICE ISSUES NEC"$225$406.966896569158$0.55$0.53$0.56$0.5$0.62
1972$"AMBRISENTAN"$"DEVICE MALFUNCTION EVENTS NEC"$120$209.990857268051$0.57$0.55$0.58$0.5$0.66
1973$"AMBRISENTAN"$"DEVICE PHYSICAL PROPERTY AND CHEMICAL ISSUES"$52$91.1037257686004$0.57$0.55$0.58$0.46$0.72
1974$"AMBRISENTAN"$"DIABETES MELLITUS (INCL SUBTYPES)"$104$538.407327667929$0.19$0.18$0.2$0.17$0.23
1975$"AMBRISENTAN"$"DIABETIC COMPLICATIONS NEC"$8$67.1047706522518$0.12$0.11$0.15$0.09$0.24
1976$"AMBRISENTAN"$"DIALYSIS RELATED COMPLICATIONS"$7$8.67654531129528$0.81$0.79$0.82$0.47$1.37
1977$"AMBRISENTAN"$"DIAPHRAGMATIC DISORDERS"$6$7.7535085760511$0.77$0.76$0.8$0.44$1.36
1978$"AMBRISENTAN"$"DIAPHRAGMATIC DISORDERS CONGENITAL"$1$2.03068081753719$0.49$0.47$0.72$0.28$1.59
1979$"AMBRISENTAN"$"DIAPHRAGMATIC HERNIAS"$15$124.240744563866$0.12$0.11$0.14$0.09$0.2
1980$"AMBRISENTAN"$"DIARRHOEA (EXCL INFECTIVE)"$1858$2286.17738585278$0.81$0.8$0.81$0.78$0.84
1981$"AMBRISENTAN"$"DIETARY AND NUTRITIONAL ISSUES"$7$6.92277551433134$1.01$1.01$0.97$0.56$1.61
1982$"AMBRISENTAN"$"DIETARY AND NUTRITIONAL THERAPIES"$7$14.3993730698092$0.49$0.46$0.55$0.31$0.91
1983$"AMBRISENTAN"$"DIFFUSE LARGE B-CELL LYMPHOMAS"$2$11.3533518435034$0.18$0.16$0.31$0.13$0.64
1984$"AMBRISENTAN"$"DIGESTIVE ENZYMES"$2$54.8283820735042$0.04$0.03$0.06$0.01$0.14
1985$"AMBRISENTAN"$"DISABILITY ISSUES"$152$270.265156079495$0.56$0.54$0.57$0.5$0.65
1986$"AMBRISENTAN"$"DISORDERS OF PURINE METABOLISM"$87$160.977606626585$0.54$0.52$0.55$0.45$0.65
1987$"AMBRISENTAN"$"DISSOCIATIVE STATES"$1$9.23036735244178$0.11$0.1$0.28$0.1$0.64
1988$"AMBRISENTAN"$"DISTURBANCES IN CONSCIOUSNESS NEC"$1500$2101.29312778337$0.71$0.69$0.71$0.69$0.75
1989$"AMBRISENTAN"$"DISTURBANCES IN INITIATING AND MAINTAINING SLEEP"$397$723.75310410496$0.55$0.52$0.55$0.51$0.6
1990$"AMBRISENTAN"$"DISTURBANCES IN SLEEP PHASE RHYTHM"$1$2.95371755278137$0.34$0.32$0.6$0.23$1.34
1991$"AMBRISENTAN"$"DIVERTICULA"$10$163.37750213822$0.06$0.06$0.07$0.04$0.11
1992$"AMBRISENTAN"$"DRUG WITHDRAWAL THERAPIES"$2$1.10764408229301$1.81$1.97$1.14$0.5$2.33
1993$"AMBRISENTAN"$"DUODENAL AND SMALL INTESTINAL STENOSIS AND OBSTRUCTION"$35$55.8437224822728$0.63$0.6$0.64$0.48$0.83
1994$"AMBRISENTAN"$"DUODENAL ULCERS AND PERFORATION"$19$67.4739853463494$0.28$0.26$0.31$0.21$0.43
1995$"AMBRISENTAN"$"DYSKINESIAS AND MOVEMENT DISORDERS NEC"$52$257.342641786077$0.2$0.19$0.21$0.17$0.26
1996$"AMBRISENTAN"$"DYSPEPTIC SIGNS AND SYMPTOMS"$248$428.381348826823$0.58$0.56$0.58$0.52$0.65
1997$"AMBRISENTAN"$"DYSSOMNIAS"$1$1.19994775581743$0.83$0.82$0.87$0.34$1.93
1998$"AMBRISENTAN"$"EAR DISORDERS NEC"$135$141.778442533506$0.95$0.95$0.95$0.82$1.09
1999$"AMBRISENTAN"$"EAR INFECTIONS"$91$100.057182100469$0.91$0.9$0.91$0.76$1.07
[truncated: 72,973 more rows]
[truncated: 1 more columns]
