# Supplementary material for: Data mining methodology for response to hypertension symptomology—application to COVID-19-related pharmacovigilance
Source: eLife. 2021 Nov 23;10:e70734. doi: 10.7554/eLife.70734 (PMC8754433; doi:10.7554/eLife.70734)
Supplement: Source data 1. [file elife-70734-supp10.zip › Source data/arcdiagram/pulm_meddra_hypts.csv]

pt_code$hlt_code$hlgt_code$soc_code$pt$hlt$hlgt$soc$soc_abr$pre_code$y_n
10075271$10084510$10047438$10021881$Middle East respiratory syndrome$Coronavirus infections$Viral infectious disorders$Infections and infestations$Infec$10021881$Y
10084268$10084510$10047438$10021881$COVID-19$Coronavirus infections$Viral infectious disorders$Infections and infestations$Infec$10021881$Y
10084459$10084510$10047438$10021881$Asymptomatic COVID-19$Coronavirus infections$Viral infectious disorders$Infections and infestations$Infec$10021881$Y
10084451$10084510$10047438$10021881$Suspected COVID-19$Coronavirus infections$Viral infectious disorders$Infections and infestations$Infec$10021881$Y
10051905$10084510$10047438$10021881$Coronavirus infection$Coronavirus infections$Viral infectious disorders$Infections and infestations$Infec$10021881$Y
10084380$10084510$10047438$10021881$COVID-19 pneumonia$Coronavirus infections$Viral infectious disorders$Infections and infestations$Infec$10021881$Y
10061982$10084510$10047438$10021881$Severe acute respiratory syndrome$Coronavirus infections$Viral infectious disorders$Infections and infestations$Infec$10021881$Y
10084461$10021910$10002252$10021881$SARS-CoV-2 carrier$Infectious disorders carrier$Ancillary infectious topics$Infections and infestations$Infec$10021881$Y
10035732$10038717$10047438$10021881$Pneumonia respiratory syncytial viral$Respiratory syncytial viral infections$Viral infectious disorders$Infections and infestations$Infec$10021881$Y
10061603$10038717$10047438$10021881$Respiratory syncytial virus infection$Respiratory syncytial viral infections$Viral infectious disorders$Infections and infestations$Infec$10021881$Y
10038718$10038717$10047438$10021881$Respiratory syncytial virus bronchiolitis$Respiratory syncytial viral infections$Viral infectious disorders$Infections and infestations$Infec$10021881$Y
10069811$10038717$10047438$10021881$Respiratory syncytial virus bronchitis$Respiratory syncytial viral infections$Viral infectious disorders$Infections and infestations$Infec$10021881$Y
10035667$10004048$10024970$10038738$Pneumonia anthrax$Bacterial lower respiratory tract infections$Respiratory tract infections$Respiratory	thoracic and mediastinal disorders$Resp$10021881$N
10035699$10004048$10024970$10038738$Pneumonia escherichia$Bacterial lower respiratory tract infections$Respiratory tract infections$Respiratory	thoracic and mediastinal disorders$Resp$10021881$N
10037151$10004048$10024970$10038738$Psittacosis$Bacterial lower respiratory tract infections$Respiratory tract infections$Respiratory	thoracic and mediastinal disorders$Resp$10021881$N
10035672$10004048$10024970$10038738$Pneumonia bordetella$Bacterial lower respiratory tract infections$Respiratory tract infections$Respiratory	thoracic and mediastinal disorders$Resp$10021881$N
10037434$10004048$10024970$10038738$Pulmonary syphilis$Bacterial lower respiratory tract infections$Respiratory tract infections$Respiratory	thoracic and mediastinal disorders$Resp$10021881$N
10037440$10004048$10024970$10038738$Pulmonary tuberculosis$Bacterial lower respiratory tract infections$Respiratory tract infections$Respiratory	thoracic and mediastinal disorders$Resp$10021881$N
10006460$10004048$10024970$10038738$Bronchitis haemophilus$Bacterial lower respiratory tract infections$Respiratory tract infections$Respiratory	thoracic and mediastinal disorders$Resp$10021881$N
10054220$10004048$10024970$10038738$Enterobacter tracheobronchitis$Bacterial lower respiratory tract infections$Respiratory tract infections$Respiratory	thoracic and mediastinal disorders$Resp$10021881$N
10060946$10004048$10024970$10038738$Pneumonia bacterial$Bacterial lower respiratory tract infections$Respiratory tract infections$Respiratory	thoracic and mediastinal disorders$Resp$10021881$N
10079868$10004048$10024970$10038738$Pneumonia serratia$Bacterial lower respiratory tract infections$Respiratory tract infections$Respiratory	thoracic and mediastinal disorders$Resp$10021881$N
10079867$10004048$10024970$10038738$Pneumonia proteus$Bacterial lower respiratory tract infections$Respiratory tract infections$Respiratory	thoracic and mediastinal disorders$Resp$10021881$N
10079866$10004048$10024970$10038738$Pneumonia acinetobacter$Bacterial lower respiratory tract infections$Respiratory tract infections$Respiratory	thoracic and mediastinal disorders$Resp$10021881$N
10035673$10004048$10024970$10038738$Pneumonia chlamydial$Bacterial lower respiratory tract infections$Respiratory tract infections$Respiratory	thoracic and mediastinal disorders$Resp$10021881$N
10035718$10004048$10024970$10038738$Pneumonia legionella$Bacterial lower respiratory tract infections$Respiratory tract infections$Respiratory	thoracic and mediastinal disorders$Resp$10021881$N
10035723$10004048$10024970$10038738$Pneumonia moraxella$Bacterial lower respiratory tract infections$Respiratory tract infections$Respiratory	thoracic and mediastinal disorders$Resp$10021881$N
10035728$10004048$10024970$10038738$Pneumonia pneumococcal$Bacterial lower respiratory tract infections$Respiratory tract infections$Respiratory	thoracic and mediastinal disorders$Resp$10021881$N
10061736$10004048$10024970$10038738$Bronchitis bacterial$Bacterial lower respiratory tract infections$Respiratory tract infections$Respiratory	thoracic and mediastinal disorders$Resp$10021881$N
10062486$10004048$10024970$10038738$Bronchitis moraxella$Bacterial lower respiratory tract infections$Respiratory tract infections$Respiratory	thoracic and mediastinal disorders$Resp$10021881$N
10062487$10004048$10024970$10038738$Bronchitis pneumococcal$Bacterial lower respiratory tract infections$Respiratory tract infections$Respiratory	thoracic and mediastinal disorders$Resp$10021881$N
10063890$10004048$10024970$10038738$Lower respiratory tract infection bacterial$Bacterial lower respiratory tract infections$Respiratory tract infections$Respiratory	thoracic and mediastinal disorders$Resp$10021881$N
10066927$10004048$10024970$10038738$Pulmonary tuberculoma$Bacterial lower respiratory tract infections$Respiratory tract infections$Respiratory	thoracic and mediastinal disorders$Resp$10021881$N
10067024$10004048$10024970$10038738$Pseudomonas bronchitis$Bacterial lower respiratory tract infections$Respiratory tract infections$Respiratory	thoracic and mediastinal disorders$Resp$10021881$N
10080435$10004048$10024970$10038738$Pulmonary nocardiosis$Bacterial lower respiratory tract infections$Respiratory tract infections$Respiratory	thoracic and mediastinal disorders$Resp$10021881$N
10000628$10004048$10024970$10038738$Actinomycotic pulmonary infection$Bacterial lower respiratory tract infections$Respiratory tract infections$Respiratory	thoracic and mediastinal disorders$Resp$10021881$N
10035731$10004048$10024970$10038738$Pneumonia pseudomonal$Bacterial lower respiratory tract infections$Respiratory tract infections$Respiratory	thoracic and mediastinal disorders$Resp$10021881$N
10071075$10004048$10024970$10038738$Atypical mycobacterial pneumonia$Bacterial lower respiratory tract infections$Respiratory tract infections$Respiratory	thoracic and mediastinal disorders$Resp$10021881$N
10035717$10004048$10024970$10038738$Pneumonia klebsiella$Bacterial lower respiratory tract infections$Respiratory tract infections$Respiratory	thoracic and mediastinal disorders$Resp$10021881$N
10075026$10004048$10024970$10038738$Atypical mycobacterial lower respiratory tract infection$Bacterial lower respiratory tract infections$Respiratory tract infections$Respiratory	thoracic and mediastinal disorders$Resp$10021881$N
10035733$10004048$10024970$10038738$Pneumonia salmonella$Bacterial lower respiratory tract infections$Respiratory tract infections$Respiratory	thoracic and mediastinal disorders$Resp$10021881$N
10035702$10004048$10024970$10038738$Pneumonia haemophilus$Bacterial lower respiratory tract infections$Respiratory tract infections$Respiratory	thoracic and mediastinal disorders$Resp$10021881$N
10035734$10004048$10024970$10038738$Pneumonia staphylococcal$Bacterial lower respiratory tract infections$Respiratory tract infections$Respiratory	thoracic and mediastinal disorders$Resp$10021881$N
10035735$10004048$10024970$10038738$Pneumonia streptococcal$Bacterial lower respiratory tract infections$Respiratory tract infections$Respiratory	thoracic and mediastinal disorders$Resp$10021881$N
10081155$10004048$10024970$10038738$Tracheobronchitis bacterial$Bacterial lower respiratory tract infections$Respiratory tract infections$Respiratory	thoracic and mediastinal disorders$Resp$10021881$N
10035736$10004048$10024970$10038738$Pneumonia tularaemia$Bacterial lower respiratory tract infections$Respiratory tract infections$Respiratory	thoracic and mediastinal disorders$Resp$10021881$N
10072266$10006334$10038716$10038738$Transfusion-associated dyspnoea$Breathing abnormalities$Respiratory disorders NEC$Respiratory	thoracic and mediastinal disorders$Resp$10022117$N
10081396$10006334$10038716$10038738$ROHHAD syndrome$Breathing abnormalities$Respiratory disorders NEC$Respiratory	thoracic and mediastinal disorders$Resp$10027433$N
10002974$10006334$10038716$10038738$Apnoea$Breathing abnormalities$Respiratory disorders NEC$Respiratory	thoracic and mediastinal disorders$Resp$10038738$Y
10002977$10006334$10038716$10038738$Apnoeic attack$Breathing abnormalities$Respiratory disorders NEC$Respiratory	thoracic and mediastinal disorders$Resp$10038738$Y
10081148$10006334$10038716$10038738$Fat embolism syndrome$Breathing abnormalities$Respiratory disorders NEC$Respiratory	thoracic and mediastinal disorders$Resp$10007541$N
10080638$10006334$10038716$10038738$Differentiation syndrome$Breathing abnormalities$Respiratory disorders NEC$Respiratory	thoracic and mediastinal disorders$Resp$10029104$N
10006102$10006334$10038716$10038738$Bradypnoea$Breathing abnormalities$Respiratory disorders NEC$Respiratory	thoracic and mediastinal disorders$Resp$10038738$Y
10006322$10006334$10038716$10038738$Breath holding$Breathing abnormalities$Respiratory disorders NEC$Respiratory	thoracic and mediastinal disorders$Resp$10037175$N
10006344$10006334$10038716$10038738$Breathing-related sleep disorder$Breathing abnormalities$Respiratory disorders NEC$Respiratory	thoracic and mediastinal disorders$Resp$10037175$N
10079207$10006334$10038716$10038738$Perry syndrome$Breathing abnormalities$Respiratory disorders NEC$Respiratory	thoracic and mediastinal disorders$Resp$10010331$N
10077819$10006334$10038716$10038738$Bendopnoea$Breathing abnormalities$Respiratory disorders NEC$Respiratory	thoracic and mediastinal disorders$Resp$10038738$Y
10007522$10006334$10038716$10038738$Cardiac asthma$Breathing abnormalities$Respiratory disorders NEC$Respiratory	thoracic and mediastinal disorders$Resp$10007541$N
10076213$10006334$10038716$10038738$Irregular breathing$Breathing abnormalities$Respiratory disorders NEC$Respiratory	thoracic and mediastinal disorders$Resp$10038738$Y
10007982$10006334$10038716$10038738$Central-alveolar hypoventilation$Breathing abnormalities$Respiratory disorders NEC$Respiratory	thoracic and mediastinal disorders$Resp$10029205$N
10008501$10006334$10038716$10038738$Cheyne-Stokes respiration$Breathing abnormalities$Respiratory disorders NEC$Respiratory	thoracic and mediastinal disorders$Resp$10038738$Y
10072630$10006334$10038716$10038738$Psychogenic respiratory distress$Breathing abnormalities$Respiratory disorders NEC$Respiratory	thoracic and mediastinal disorders$Resp$10037175$N
10013968$10006334$10038716$10038738$Dyspnoea$Breathing abnormalities$Respiratory disorders NEC$Respiratory	thoracic and mediastinal disorders$Resp$10038738$Y
10013969$10006334$10038716$10038738$Dyspnoea at rest$Breathing abnormalities$Respiratory disorders NEC$Respiratory	thoracic and mediastinal disorders$Resp$10038738$Y
10013971$10006334$10038716$10038738$Dyspnoea exertional$Breathing abnormalities$Respiratory disorders NEC$Respiratory	thoracic and mediastinal disorders$Resp$10038738$Y
10013974$10006334$10038716$10038738$Dyspnoea paroxysmal nocturnal$Breathing abnormalities$Respiratory disorders NEC$Respiratory	thoracic and mediastinal disorders$Resp$10038738$Y
10068733$10006334$10038716$10038738$Respiratory fatigue$Breathing abnormalities$Respiratory disorders NEC$Respiratory	thoracic and mediastinal disorders$Resp$10038738$Y
10018762$10006334$10038716$10038738$Grunting$Breathing abnormalities$Respiratory disorders NEC$Respiratory	thoracic and mediastinal disorders$Resp$10038738$Y
10020910$10006334$10038716$10038738$Hyperventilation$Breathing abnormalities$Respiratory disorders NEC$Respiratory	thoracic and mediastinal disorders$Resp$10038738$Y
10021079$10006334$10038716$10038738$Hypopnoea$Breathing abnormalities$Respiratory disorders NEC$Respiratory	thoracic and mediastinal disorders$Resp$10038738$Y
10021133$10006334$10038716$10038738$Hypoventilation$Breathing abnormalities$Respiratory disorders NEC$Respiratory	thoracic and mediastinal disorders$Resp$10038738$Y
10066131$10006334$10038716$10038738$Congenital central hypoventilation syndrome$Breathing abnormalities$Respiratory disorders NEC$Respiratory	thoracic and mediastinal disorders$Resp$10010331$N
10023499$10006334$10038716$10038738$Kussmaul respiration$Breathing abnormalities$Respiratory disorders NEC$Respiratory	thoracic and mediastinal disorders$Resp$10038738$Y
10063968$10006334$10038716$10038738$Upper airway resistance syndrome$Breathing abnormalities$Respiratory disorders NEC$Respiratory	thoracic and mediastinal disorders$Resp$10038738$Y
10059411$10006334$10038716$10038738$Prolonged expiration$Breathing abnormalities$Respiratory disorders NEC$Respiratory	thoracic and mediastinal disorders$Resp$10038738$Y
10057570$10006334$10038716$10038738$Respiratory dyskinesia$Breathing abnormalities$Respiratory disorders NEC$Respiratory	thoracic and mediastinal disorders$Resp$10029205$N
10028017$10006334$10038716$10038738$Mouth breathing$Breathing abnormalities$Respiratory disorders NEC$Respiratory	thoracic and mediastinal disorders$Resp$10038738$Y
10049235$10006334$10038716$10038738$Nocturnal dyspnoea$Breathing abnormalities$Respiratory disorders NEC$Respiratory	thoracic and mediastinal disorders$Resp$10038738$Y
10044590$10006334$10038716$10038738$Trepopnoea$Breathing abnormalities$Respiratory disorders NEC$Respiratory	thoracic and mediastinal disorders$Resp$10038738$Y
10043089$10006334$10038716$10038738$Tachypnoea$Breathing abnormalities$Respiratory disorders NEC$Respiratory	thoracic and mediastinal disorders$Resp$10038738$Y
10040979$10006334$10038716$10038738$Sleep apnoea syndrome$Breathing abnormalities$Respiratory disorders NEC$Respiratory	thoracic and mediastinal disorders$Resp$10038738$Y
10038687$10006334$10038716$10038738$Respiratory distress$Breathing abnormalities$Respiratory disorders NEC$Respiratory	thoracic and mediastinal disorders$Resp$10038738$Y
10038682$10006334$10038716$10038738$Respiratory depth increased$Breathing abnormalities$Respiratory disorders NEC$Respiratory	thoracic and mediastinal disorders$Resp$10038738$Y
10038681$10006334$10038716$10038738$Respiratory depth decreased$Breathing abnormalities$Respiratory disorders NEC$Respiratory	thoracic and mediastinal disorders$Resp$10038738$Y
10038678$10006334$10038716$10038738$Respiratory depression$Breathing abnormalities$Respiratory disorders NEC$Respiratory	thoracic and mediastinal disorders$Resp$10038738$Y
10038669$10006334$10038716$10038738$Respiratory arrest$Breathing abnormalities$Respiratory disorders NEC$Respiratory	thoracic and mediastinal disorders$Resp$10038738$Y
10038647$10006334$10038716$10038738$Respiration abnormal$Breathing abnormalities$Respiratory disorders NEC$Respiratory	thoracic and mediastinal disorders$Resp$10038738$Y
10031123$10006334$10038716$10038738$Orthopnoea$Breathing abnormalities$Respiratory disorders NEC$Respiratory	thoracic and mediastinal disorders$Resp$10038738$Y
10035004$10006334$10038716$10038738$Pickwickian syndrome$Breathing abnormalities$Respiratory disorders NEC$Respiratory	thoracic and mediastinal disorders$Resp$10038738$Y
10035550$10006334$10038716$10038738$Platypnoea$Breathing abnormalities$Respiratory disorders NEC$Respiratory	thoracic and mediastinal disorders$Resp$10038738$Y
10006445$10006429$10006436$10038738$Bronchiectasis$Bronchial conditions NEC$Bronchial disorders (excl neoplasms)$Respiratory	thoracic and mediastinal disorders$Resp$10038738$Y
10079162$10006429$10006436$10038738$Bronchial varices$Bronchial conditions NEC$Bronchial disorders (excl neoplasms)$Respiratory	thoracic and mediastinal disorders$Resp$10038738$Y
10048244$10006429$10006436$10038738$Yellow nail syndrome$Bronchial conditions NEC$Bronchial disorders (excl neoplasms)$Respiratory	thoracic and mediastinal disorders$Resp$10040785$N
10052613$10006429$10006436$10038738$Allergic bronchitis$Bronchial conditions NEC$Bronchial disorders (excl neoplasms)$Respiratory	thoracic and mediastinal disorders$Resp$10038738$Y
10079163$10006429$10006436$10038738$Bronchial varices haemorrhage$Bronchial conditions NEC$Bronchial disorders (excl neoplasms)$Respiratory	thoracic and mediastinal disorders$Resp$10038738$Y
10066820$10006429$10006436$10038738$Bronchial secretion retention$Bronchial conditions NEC$Bronchial disorders (excl neoplasms)$Respiratory	thoracic and mediastinal disorders$Resp$10038738$Y
10006437$10006429$10006436$10038738$Bronchial fistula$Bronchial conditions NEC$Bronchial disorders (excl neoplasms)$Respiratory	thoracic and mediastinal disorders$Resp$10038738$Y
10053421$10006429$10006436$10038738$Bronchomalacia$Bronchial conditions NEC$Bronchial disorders (excl neoplasms)$Respiratory	thoracic and mediastinal disorders$Resp$10038738$Y
10080163$10006429$10006436$10038738$Biliary-bronchial fistula$Bronchial conditions NEC$Bronchial disorders (excl neoplasms)$Respiratory	thoracic and mediastinal disorders$Resp$10019805$N
10056653$10006429$10006436$10038738$Bronchial injury$Bronchial conditions NEC$Bronchial disorders (excl neoplasms)$Respiratory	thoracic and mediastinal disorders$Resp$10022117$N
10056992$10006429$10006436$10038738$Oesophagobronchial fistula$Bronchial conditions NEC$Bronchial disorders (excl neoplasms)$Respiratory	thoracic and mediastinal disorders$Resp$10038738$Y
10057004$10006429$10006436$10038738$Bronchial dysplasia$Bronchial conditions NEC$Bronchial disorders (excl neoplasms)$Respiratory	thoracic and mediastinal disorders$Resp$10038738$Y
10057346$10006429$10006436$10038738$Bronchial polyp$Bronchial conditions NEC$Bronchial disorders (excl neoplasms)$Respiratory	thoracic and mediastinal disorders$Resp$10038738$Y
10083178$10006429$10006436$10038738$Bronchial scarring$Bronchial conditions NEC$Bronchial disorders (excl neoplasms)$Respiratory	thoracic and mediastinal disorders$Resp$10038738$Y
10051011$10006429$10006436$10038738$Fibrinous bronchitis$Bronchial conditions NEC$Bronchial disorders (excl neoplasms)$Respiratory	thoracic and mediastinal disorders$Resp$10038738$Y
10069394$10006429$10006436$10038738$Bronchitis chemical$Bronchial conditions NEC$Bronchial disorders (excl neoplasms)$Respiratory	thoracic and mediastinal disorders$Resp$10022117$N
10082565$10006429$10006436$10038738$Aorto-bronchial fistula$Bronchial conditions NEC$Bronchial disorders (excl neoplasms)$Respiratory	thoracic and mediastinal disorders$Resp$10038738$Y
10081164$10006429$10006436$10038738$Bronchial atresia$Bronchial conditions NEC$Bronchial disorders (excl neoplasms)$Respiratory	thoracic and mediastinal disorders$Resp$10010331$N
10051545$10006429$10006436$10038738$Acquired bronchial cyst$Bronchial conditions NEC$Bronchial disorders (excl neoplasms)$Respiratory	thoracic and mediastinal disorders$Resp$10038738$Y
10051547$10006429$10006436$10038738$Bronchial ulceration$Bronchial conditions NEC$Bronchial disorders (excl neoplasms)$Respiratory	thoracic and mediastinal disorders$Resp$10038738$Y
10082575$10006429$10006436$10038738$Bronchial mucosa hyperaemia$Bronchial conditions NEC$Bronchial disorders (excl neoplasms)$Respiratory	thoracic and mediastinal disorders$Resp$10038738$Y
10010392$10006429$10006436$10038738$Congenital bronchomalacia$Bronchial conditions NEC$Bronchial disorders (excl neoplasms)$Respiratory	thoracic and mediastinal disorders$Resp$10010331$N
10010391$10006429$10006436$10038738$Congenital bronchiectasis$Bronchial conditions NEC$Bronchial disorders (excl neoplasms)$Respiratory	thoracic and mediastinal disorders$Resp$10010331$N
10065739$10006429$10006436$10038738$Bronchial haemorrhage$Bronchial conditions NEC$Bronchial disorders (excl neoplasms)$Respiratory	thoracic and mediastinal disorders$Resp$10038738$Y
10065563$10006429$10006436$10038738$Eosinophilic bronchitis$Bronchial conditions NEC$Bronchial disorders (excl neoplasms)$Respiratory	thoracic and mediastinal disorders$Resp$10038738$Y
10065037$10006429$10006436$10038738$Broncholithiasis$Bronchial conditions NEC$Bronchial disorders (excl neoplasms)$Respiratory	thoracic and mediastinal disorders$Resp$10038738$Y
10064913$10006429$10006436$10038738$Bronchial disorder$Bronchial conditions NEC$Bronchial disorders (excl neoplasms)$Respiratory	thoracic and mediastinal disorders$Resp$10038738$Y
10069713$10006429$10006436$10038738$Primary ciliary dyskinesia$Bronchial conditions NEC$Bronchial disorders (excl neoplasms)$Respiratory	thoracic and mediastinal disorders$Resp$10010331$N
10080547$10006429$10006436$10038738$Small airways disease$Bronchial conditions NEC$Bronchial disorders (excl neoplasms)$Respiratory	thoracic and mediastinal disorders$Resp$10038738$Y
10067182$10006429$10006436$10038738$Bronchial wall thickening$Bronchial conditions NEC$Bronchial disorders (excl neoplasms)$Respiratory	thoracic and mediastinal disorders$Resp$10038738$Y
10006448$10006429$10006436$10038738$Bronchiolitis$Bronchial conditions NEC$Bronchial disorders (excl neoplasms)$Respiratory	thoracic and mediastinal disorders$Resp$10021881$N
10070295$10006429$10006436$10038738$Infective exacerbation of bronchiectasis$Bronchial conditions NEC$Bronchial disorders (excl neoplasms)$Respiratory	thoracic and mediastinal disorders$Resp$10021881$N
10062644$10006429$10006436$10038738$Noninfective bronchitis$Bronchial conditions NEC$Bronchial disorders (excl neoplasms)$Respiratory	thoracic and mediastinal disorders$Resp$10038738$Y
10062503$10006429$10006436$10038738$Bronchial anastomosis complication$Bronchial conditions NEC$Bronchial disorders (excl neoplasms)$Respiratory	thoracic and mediastinal disorders$Resp$10022117$N
10075289$10006484$10006436$10038738$Airway remodelling$Bronchospasm and obstruction$Bronchial disorders (excl neoplasms)$Respiratory	thoracic and mediastinal disorders$Resp$10038738$Y
10078120$10006484$10006436$10038738$Severe asthma with fungal sensitisation$Bronchospasm and obstruction$Bronchial disorders (excl neoplasms)$Respiratory	thoracic and mediastinal disorders$Resp$10021881$N
10006458$10006484$10006436$10038738$Bronchitis chronic$Bronchospasm and obstruction$Bronchial disorders (excl neoplasms)$Respiratory	thoracic and mediastinal disorders$Resp$10038738$Y
10029888$10006484$10006436$10038738$Obliterative bronchiolitis$Bronchospasm and obstruction$Bronchial disorders (excl neoplasms)$Respiratory	thoracic and mediastinal disorders$Resp$10038738$Y
10066224$10006484$10006436$10038738$Acute post asthmatic amyotrophy$Bronchospasm and obstruction$Bronchial disorders (excl neoplasms)$Respiratory	thoracic and mediastinal disorders$Resp$10029205$N
10066091$10006484$10006436$10038738$Bronchial hyperreactivity$Bronchospasm and obstruction$Bronchial disorders (excl neoplasms)$Respiratory	thoracic and mediastinal disorders$Resp$10038738$Y
10003557$10006484$10006436$10038738$Asthma exercise induced$Bronchospasm and obstruction$Bronchial disorders (excl neoplasms)$Respiratory	thoracic and mediastinal disorders$Resp$10038738$Y
10064823$10006484$10006436$10038738$Asthmatic crisis$Bronchospasm and obstruction$Bronchial disorders (excl neoplasms)$Respiratory	thoracic and mediastinal disorders$Resp$10038738$Y
10003553$10006484$10006436$10038738$Asthma$Bronchospasm and obstruction$Bronchial disorders (excl neoplasms)$Respiratory	thoracic and mediastinal disorders$Resp$10038738$Y
10063076$10006484$10006436$10038738$Cough variant asthma$Bronchospasm and obstruction$Bronchial disorders (excl neoplasms)$Respiratory	thoracic and mediastinal disorders$Resp$10038738$Y
10006440$10006484$10006436$10038738$Bronchial obstruction$Bronchospasm and obstruction$Bronchial disorders (excl neoplasms)$Respiratory	thoracic and mediastinal disorders$Resp$10038738$Y
10062109$10006484$10006436$10038738$Reversible airways obstruction$Bronchospasm and obstruction$Bronchial disorders (excl neoplasms)$Respiratory	thoracic and mediastinal disorders$Resp$10038738$Y
10061877$10006484$10006436$10038738$Obstructive airways disorder$Bronchospasm and obstruction$Bronchial disorders (excl neoplasms)$Respiratory	thoracic and mediastinal disorders$Resp$10038738$Y
10056971$10006484$10006436$10038738$Infective exacerbation of chronic obstructive airways disease$Bronchospasm and obstruction$Bronchial disorders (excl neoplasms)$Respiratory	thoracic and mediastinal disorders$Resp$10021881$N
10056695$10006484$10006436$10038738$Bronchial oedema$Bronchospasm and obstruction$Bronchial disorders (excl neoplasms)$Respiratory	thoracic and mediastinal disorders$Resp$10038738$Y
10047924$10006484$10006436$10038738$Wheezing$Bronchospasm and obstruction$Bronchial disorders (excl neoplasms)$Respiratory	thoracic and mediastinal disorders$Resp$10038738$Y
10041961$10006484$10006436$10038738$Status asthmaticus$Bronchospasm and obstruction$Bronchial disorders (excl neoplasms)$Respiratory	thoracic and mediastinal disorders$Resp$10038738$Y
10009033$10006484$10006436$10038738$Chronic obstructive pulmonary disease$Bronchospasm and obstruction$Bronchial disorders (excl neoplasms)$Respiratory	thoracic and mediastinal disorders$Resp$10038738$Y
10006482$10006484$10006436$10038738$Bronchospasm$Bronchospasm and obstruction$Bronchial disorders (excl neoplasms)$Respiratory	thoracic and mediastinal disorders$Resp$10038738$Y
10075084$10006484$10006436$10038738$Aspirin-exacerbated respiratory disease$Bronchospasm and obstruction$Bronchial disorders (excl neoplasms)$Respiratory	thoracic and mediastinal disorders$Resp$10038738$Y
10077005$10006484$10006436$10038738$Asthma-chronic obstructive pulmonary disease overlap syndrome$Bronchospasm and obstruction$Bronchial disorders (excl neoplasms)$Respiratory	thoracic and mediastinal disorders$Resp$10038738$Y
10003559$10006484$10006436$10038738$Asthma late onset$Bronchospasm and obstruction$Bronchial disorders (excl neoplasms)$Respiratory	thoracic and mediastinal disorders$Resp$10038738$Y
10072338$10006484$10006436$10038738$Unilateral bronchospasm$Bronchospasm and obstruction$Bronchial disorders (excl neoplasms)$Respiratory	thoracic and mediastinal disorders$Resp$10022117$N
10006487$10006484$10006436$10038738$Bronchostenosis$Bronchospasm and obstruction$Bronchial disorders (excl neoplasms)$Respiratory	thoracic and mediastinal disorders$Resp$10038738$Y
10006486$10006484$10006436$10038738$Bronchospasm paradoxical$Bronchospasm and obstruction$Bronchial disorders (excl neoplasms)$Respiratory	thoracic and mediastinal disorders$Resp$10038738$Y
10070836$10006484$10006436$10038738$Occupational asthma$Bronchospasm and obstruction$Bronchial disorders (excl neoplasms)$Respiratory	thoracic and mediastinal disorders$Resp$10038738$Y
10070832$10006484$10006436$10038738$Reactive airways dysfunction syndrome$Bronchospasm and obstruction$Bronchial disorders (excl neoplasms)$Respiratory	thoracic and mediastinal disorders$Resp$10038738$Y
10011762$10006484$10006436$10038738$Cystic fibrosis$Bronchospasm and obstruction$Bronchial disorders (excl neoplasms)$Respiratory	thoracic and mediastinal disorders$Resp$10010331$N
10011763$10006484$10006436$10038738$Cystic fibrosis lung$Bronchospasm and obstruction$Bronchial disorders (excl neoplasms)$Respiratory	thoracic and mediastinal disorders$Resp$10010331$N
10070608$10006484$10006436$10038738$Infective pulmonary exacerbation of cystic fibrosis$Bronchospasm and obstruction$Bronchial disorders (excl neoplasms)$Respiratory	thoracic and mediastinal disorders$Resp$10021881$N
10081274$10006484$10006436$10038738$Childhood asthma$Bronchospasm and obstruction$Bronchial disorders (excl neoplasms)$Respiratory	thoracic and mediastinal disorders$Resp$10038738$Y
10038664$10010268$10038716$10038738$Respiratory alkalosis$Conditions associated with abnormal gas exchange$Respiratory disorders NEC$Respiratory	thoracic and mediastinal disorders$Resp$10038738$Y
10058490$10010268$10038716$10038738$Hyperoxia$Conditions associated with abnormal gas exchange$Respiratory disorders NEC$Respiratory	thoracic and mediastinal disorders$Resp$10038738$Y
10072597$10010268$10038716$10038738$Hypercapnic coma$Conditions associated with abnormal gas exchange$Respiratory disorders NEC$Respiratory	thoracic and mediastinal disorders$Resp$10029205$N
10070511$10010268$10038716$10038738$Hypoxic-ischaemic encephalopathy$Conditions associated with abnormal gas exchange$Respiratory disorders NEC$Respiratory	thoracic and mediastinal disorders$Resp$10029205$N
10038661$10010268$10038716$10038738$Respiratory acidosis$Conditions associated with abnormal gas exchange$Respiratory disorders NEC$Respiratory	thoracic and mediastinal disorders$Resp$10038738$Y
10003497$10010268$10038716$10038738$Asphyxia$Conditions associated with abnormal gas exchange$Respiratory disorders NEC$Respiratory	thoracic and mediastinal disorders$Resp$10038738$Y
10002660$10010268$10038716$10038738$Anoxia$Conditions associated with abnormal gas exchange$Respiratory disorders NEC$Respiratory	thoracic and mediastinal disorders$Resp$10038738$Y
10020952$10010268$10038716$10038738$Hypocapnia$Conditions associated with abnormal gas exchange$Respiratory disorders NEC$Respiratory	thoracic and mediastinal disorders$Resp$10038738$Y
10021143$10010268$10038716$10038738$Hypoxia$Conditions associated with abnormal gas exchange$Respiratory disorders NEC$Respiratory	thoracic and mediastinal disorders$Resp$10038738$Y
10020591$10010268$10038716$10038738$Hypercapnia$Conditions associated with abnormal gas exchange$Respiratory disorders NEC$Respiratory	thoracic and mediastinal disorders$Resp$10038738$Y
10051899$10010268$10038716$10038738$Anaemic hypoxia$Conditions associated with abnormal gas exchange$Respiratory disorders NEC$Respiratory	thoracic and mediastinal disorders$Resp$10038738$Y
10062105$10010268$10038716$10038738$Respiratory gas exchange disorder$Conditions associated with abnormal gas exchange$Respiratory disorders NEC$Respiratory	thoracic and mediastinal disorders$Resp$10038738$Y
10006127$10010268$10038716$10038738$Brain hypoxia$Conditions associated with abnormal gas exchange$Respiratory disorders NEC$Respiratory	thoracic and mediastinal disorders$Resp$10029205$N
10011703$10010268$10038716$10038738$Cyanosis$Conditions associated with abnormal gas exchange$Respiratory disorders NEC$Respiratory	thoracic and mediastinal disorders$Resp$10007541$N
10011704$10010268$10038716$10038738$Cyanosis central$Conditions associated with abnormal gas exchange$Respiratory disorders NEC$Respiratory	thoracic and mediastinal disorders$Resp$10038738$Y
10077606$10010268$10038716$10038738$Hypobarism$Conditions associated with abnormal gas exchange$Respiratory disorders NEC$Respiratory	thoracic and mediastinal disorders$Resp$10022117$N
10080129$10010268$10038716$10038738$Hypoxia intolerance$Conditions associated with abnormal gas exchange$Respiratory disorders NEC$Respiratory	thoracic and mediastinal disorders$Resp$10038738$Y
10001874$10010268$10038716$10038738$Alveolar aeration excessive$Conditions associated with abnormal gas exchange$Respiratory disorders NEC$Respiratory	thoracic and mediastinal disorders$Resp$10038738$Y
10010429$10024966$10010613$10038738$Congenital cystic lung$Congenital lower respiratory tract disorders$Congenital respiratory tract disorders$Respiratory	thoracic and mediastinal disorders$Resp$10010331$N
10037322$10024966$10010613$10038738$Pulmonary aplasia$Congenital lower respiratory tract disorders$Congenital respiratory tract disorders$Respiratory	thoracic and mediastinal disorders$Resp$10010331$N
10075223$10024966$10010613$10038738$Fryns syndrome$Congenital lower respiratory tract disorders$Congenital respiratory tract disorders$Respiratory	thoracic and mediastinal disorders$Resp$10010331$N
10037407$10024966$10010613$10038738$Pulmonary hypoplasia$Congenital lower respiratory tract disorders$Congenital respiratory tract disorders$Respiratory	thoracic and mediastinal disorders$Resp$10010331$N
10059160$10024966$10010613$10038738$Pulmonary sequestration$Congenital lower respiratory tract disorders$Congenital respiratory tract disorders$Respiratory	thoracic and mediastinal disorders$Resp$10010331$N
10037419$10024966$10010613$10038738$Pulmonary malformation$Congenital lower respiratory tract disorders$Congenital respiratory tract disorders$Respiratory	thoracic and mediastinal disorders$Resp$10010331$N
10069490$10024966$10010613$10038738$Azygos lobe$Congenital lower respiratory tract disorders$Congenital respiratory tract disorders$Respiratory	thoracic and mediastinal disorders$Resp$10010331$N
10064585$10024966$10010613$10038738$Bronchogenic cyst$Congenital lower respiratory tract disorders$Congenital respiratory tract disorders$Respiratory	thoracic and mediastinal disorders$Resp$10010331$N
10041807$10011233$10038716$10038738$Sputum discoloured$Coughing and associated symptoms$Respiratory disorders NEC$Respiratory	thoracic and mediastinal disorders$Resp$10038738$Y
10018964$10011233$10038716$10038738$Haemoptysis$Coughing and associated symptoms$Respiratory disorders NEC$Respiratory	thoracic and mediastinal disorders$Resp$10038738$Y
10081492$10011233$10038716$10038738$Atopic cough$Coughing and associated symptoms$Respiratory disorders NEC$Respiratory	thoracic and mediastinal disorders$Resp$10038738$Y
10061081$10011233$10038716$10038738$Sputum decreased$Coughing and associated symptoms$Respiratory disorders NEC$Respiratory	thoracic and mediastinal disorders$Resp$10038738$Y
10053779$10011233$10038716$10038738$Allergic cough$Coughing and associated symptoms$Respiratory disorders NEC$Respiratory	thoracic and mediastinal disorders$Resp$10038738$Y
10011225$10011233$10038716$10038738$Cough decreased$Coughing and associated symptoms$Respiratory disorders NEC$Respiratory	thoracic and mediastinal disorders$Resp$10038738$Y
10011224$10011233$10038716$10038738$Cough$Coughing and associated symptoms$Respiratory disorders NEC$Respiratory	thoracic and mediastinal disorders$Resp$10038738$Y
10041812$10011233$10038716$10038738$Sputum increased$Coughing and associated symptoms$Respiratory disorders NEC$Respiratory	thoracic and mediastinal disorders$Resp$10038738$Y
10050090$10011233$10038716$10038738$Sputum purulent$Coughing and associated symptoms$Respiratory disorders NEC$Respiratory	thoracic and mediastinal disorders$Resp$10021881$N
10036790$10011233$10038716$10038738$Productive cough$Coughing and associated symptoms$Respiratory disorders NEC$Respiratory	thoracic and mediastinal disorders$Resp$10038738$Y
10066220$10011233$10038716$10038738$Post-tussive vomiting$Coughing and associated symptoms$Respiratory disorders NEC$Respiratory	thoracic and mediastinal disorders$Resp$10017947$N
10082913$10011233$10038716$10038738$Habit cough$Coughing and associated symptoms$Respiratory disorders NEC$Respiratory	thoracic and mediastinal disorders$Resp$10037175$N
10059685$10011233$10038716$10038738$Sputum retention$Coughing and associated symptoms$Respiratory disorders NEC$Respiratory	thoracic and mediastinal disorders$Resp$10038738$Y
10068184$10017537$10024970$10038738$Pulmonary trichosporonosis$Fungal lower respiratory tract infections$Respiratory tract infections$Respiratory	thoracic and mediastinal disorders$Resp$10021881$N
10001027$10017537$10024970$10038738$Acute pulmonary histoplasmosis$Fungal lower respiratory tract infections$Respiratory tract infections$Respiratory	thoracic and mediastinal disorders$Resp$10021881$N
10003487$10017537$10024970$10038738$Aspergilloma$Fungal lower respiratory tract infections$Respiratory tract infections$Respiratory	thoracic and mediastinal disorders$Resp$10021881$N
10006473$10017537$10024970$10038738$Bronchopulmonary aspergillosis$Fungal lower respiratory tract infections$Respiratory tract infections$Respiratory	thoracic and mediastinal disorders$Resp$10021881$N
10009115$10017537$10024970$10038738$Chronic pulmonary histoplasmosis$Fungal lower respiratory tract infections$Respiratory tract infections$Respiratory	thoracic and mediastinal disorders$Resp$10021881$N
10009825$10017537$10024970$10038738$Coccidioidomycosis$Fungal lower respiratory tract infections$Respiratory tract infections$Respiratory	thoracic and mediastinal disorders$Resp$10021881$N
10035671$10017537$10024970$10038738$Pneumonia blastomyces$Fungal lower respiratory tract infections$Respiratory tract infections$Respiratory	thoracic and mediastinal disorders$Resp$10021881$N
10037422$10017537$10024970$10038738$Pulmonary mycosis$Fungal lower respiratory tract infections$Respiratory tract infections$Respiratory	thoracic and mediastinal disorders$Resp$10021881$N
10053158$10017537$10024970$10038738$Candida pneumonia$Fungal lower respiratory tract infections$Respiratory tract infections$Respiratory	thoracic and mediastinal disorders$Resp$10021881$N
10061354$10017537$10024970$10038738$Pneumonia fungal$Fungal lower respiratory tract infections$Respiratory tract infections$Respiratory	thoracic and mediastinal disorders$Resp$10021881$N
10061737$10017537$10024970$10038738$Bronchitis fungal$Fungal lower respiratory tract infections$Respiratory tract infections$Respiratory	thoracic and mediastinal disorders$Resp$10021881$N
10065187$10017537$10024970$10038738$Lower respiratory tract infection fungal$Fungal lower respiratory tract infections$Respiratory tract infections$Respiratory	thoracic and mediastinal disorders$Resp$10021881$N
10067565$10017537$10024970$10038738$Pneumonia cryptococcal$Fungal lower respiratory tract infections$Respiratory tract infections$Respiratory	thoracic and mediastinal disorders$Resp$10021881$N
10073755$10017537$10024970$10038738$Pneumocystis jirovecii pneumonia$Fungal lower respiratory tract infections$Respiratory tract infections$Respiratory	thoracic and mediastinal disorders$Resp$10021881$N
10080468$10017537$10024970$10038738$Pulmonary paracoccidioidomycosis$Fungal lower respiratory tract infections$Respiratory tract infections$Respiratory	thoracic and mediastinal disorders$Resp$10021881$N
10080480$10017537$10024970$10038738$Pulmonary sporotrichosis$Fungal lower respiratory tract infections$Respiratory tract infections$Respiratory	thoracic and mediastinal disorders$Resp$10021881$N
10081661$10017537$10024970$10038738$Aureobasidium pullulans infection$Fungal lower respiratory tract infections$Respiratory tract infections$Respiratory	thoracic and mediastinal disorders$Resp$10021881$N
10055672$10024971$10024970$10038738$Pneumonia necrotising$Lower respiratory tract infections NEC$Respiratory tract infections$Respiratory	thoracic and mediastinal disorders$Resp$10021881$N
10053584$10024971$10024970$10038738$Neonatal pneumonia$Lower respiratory tract infections NEC$Respiratory tract infections$Respiratory	thoracic and mediastinal disorders$Resp$10021881$N
10006474$10024971$10024970$10038738$Bronchopulmonary aspergillosis allergic$Lower respiratory tract infections NEC$Respiratory tract infections$Respiratory	thoracic and mediastinal disorders$Resp$10021881$N
10003757$10024971$10024970$10038738$Atypical pneumonia$Lower respiratory tract infections NEC$Respiratory tract infections$Respiratory	thoracic and mediastinal disorders$Resp$10021881$N
10080986$10024971$10024970$10038738$Paracancerous pneumonia$Lower respiratory tract infections NEC$Respiratory tract infections$Respiratory	thoracic and mediastinal disorders$Resp$10021881$N
10077933$10024971$10024970$10038738$Haemorrhagic pneumonia$Lower respiratory tract infections NEC$Respiratory tract infections$Respiratory	thoracic and mediastinal disorders$Resp$10021881$N
10082909$10024971$10024970$10038738$Allergic bronchopulmonary mycosis$Lower respiratory tract infections NEC$Respiratory tract infections$Respiratory	thoracic and mediastinal disorders$Resp$10021881$N
10055088$10024971$10024970$10038738$Miliary pneumonia$Lower respiratory tract infections NEC$Respiratory tract infections$Respiratory	thoracic and mediastinal disorders$Resp$10021881$N
10063689$10024971$10024970$10038738$Young's syndrome$Lower respiratory tract infections NEC$Respiratory tract infections$Respiratory	thoracic and mediastinal disorders$Resp$10010331$N
10025028$10024971$10024970$10038738$Lung abscess$Lower respiratory tract infections NEC$Respiratory tract infections$Respiratory	thoracic and mediastinal disorders$Resp$10021881$N
10054218$10024971$10024970$10038738$Enterobacter pneumonia$Lower respiratory tract infections NEC$Respiratory tract infections$Respiratory	thoracic and mediastinal disorders$Resp$10021881$N
10051739$10024971$10024970$10038738$Pulmonary sepsis$Lower respiratory tract infections NEC$Respiratory tract infections$Respiratory	thoracic and mediastinal disorders$Resp$10021881$N
10044314$10024971$10024970$10038738$Tracheobronchitis$Lower respiratory tract infections NEC$Respiratory tract infections$Respiratory	thoracic and mediastinal disorders$Resp$10021881$N
10044315$10024971$10024970$10038738$Tracheobronchitis mycoplasmal$Lower respiratory tract infections NEC$Respiratory tract infections$Respiratory	thoracic and mediastinal disorders$Resp$10021881$N
10035664$10024971$10024970$10038738$Pneumonia$Lower respiratory tract infections NEC$Respiratory tract infections$Respiratory	thoracic and mediastinal disorders$Resp$10021881$N
10079954$10024971$10024970$10038738$Bronchitis mycoplasmal$Lower respiratory tract infections NEC$Respiratory tract infections$Respiratory	thoracic and mediastinal disorders$Resp$10021881$N
10065680$10024971$10024970$10038738$Embolic pneumonia$Lower respiratory tract infections NEC$Respiratory tract infections$Respiratory	thoracic and mediastinal disorders$Resp$10021881$N
10024968$10024971$10024970$10038738$Lower respiratory tract infection$Lower respiratory tract infections NEC$Respiratory tract infections$Respiratory	thoracic and mediastinal disorders$Resp$10021881$N
10066590$10024971$10024970$10038738$Post procedural pneumonia$Lower respiratory tract infections NEC$Respiratory tract infections$Respiratory	thoracic and mediastinal disorders$Resp$10021881$N
10035724$10024971$10024970$10038738$Pneumonia mycoplasmal$Lower respiratory tract infections NEC$Respiratory tract infections$Respiratory	thoracic and mediastinal disorders$Resp$10021881$N
10006451$10024971$10024970$10038738$Bronchitis$Lower respiratory tract infections NEC$Respiratory tract infections$Respiratory	thoracic and mediastinal disorders$Resp$10021881$N
10081988$10024972$10024967$10038738$Hypersensitivity pneumonitis$Lower respiratory tract inflammatory and immunologic conditions$Lower respiratory tract disorders (excl obstruction and infection)$Respiratory	thoracic and mediastinal disorders$Resp$10038738$Y
10069698$10024972$10024967$10038738$Langerhans' cell histiocytosis$Lower respiratory tract inflammatory and immunologic conditions$Lower respiratory tract disorders (excl obstruction and infection)$Respiratory	thoracic and mediastinal disorders$Resp$10029104$N
10035742$10024972$10024967$10038738$Pneumonitis$Lower respiratory tract inflammatory and immunologic conditions$Lower respiratory tract disorders (excl obstruction and infection)$Respiratory	thoracic and mediastinal disorders$Resp$10038738$Y
10069152$10024972$10024967$10038738$Granulomatous pneumonitis$Lower respiratory tract inflammatory and immunologic conditions$Lower respiratory tract disorders (excl obstruction and infection)$Respiratory	thoracic and mediastinal disorders$Resp$10038738$Y
10018620$10024972$10024967$10038738$Goodpasture's syndrome$Lower respiratory tract inflammatory and immunologic conditions$Lower respiratory tract disorders (excl obstruction and infection)$Respiratory	thoracic and mediastinal disorders$Resp$10038359$N
10067742$10024972$10024967$10038738$Graft versus host disease in lung$Lower respiratory tract inflammatory and immunologic conditions$Lower respiratory tract disorders (excl obstruction and infection)$Respiratory	thoracic and mediastinal disorders$Resp$10021428$N
10068513$10024972$10024967$10038738$Pulmonary renal syndrome$Lower respiratory tract inflammatory and immunologic conditions$Lower respiratory tract disorders (excl obstruction and infection)$Respiratory	thoracic and mediastinal disorders$Resp$10038359$N
10049783$10024972$10024967$10038738$Mendelson's syndrome$Lower respiratory tract inflammatory and immunologic conditions$Lower respiratory tract disorders (excl obstruction and infection)$Respiratory	thoracic and mediastinal disorders$Resp$10038738$Y
10051604$10024972$10024967$10038738$Lung transplant rejection$Lower respiratory tract inflammatory and immunologic conditions$Lower respiratory tract disorders (excl obstruction and infection)$Respiratory	thoracic and mediastinal disorders$Resp$10021428$N
10052833$10024972$10024967$10038738$Eosinophilic pneumonia chronic$Lower respiratory tract inflammatory and immunologic conditions$Lower respiratory tract disorders (excl obstruction and infection)$Respiratory	thoracic and mediastinal disorders$Resp$10038738$Y
10075078$10024972$10024967$10038738$Organic dust toxic syndrome$Lower respiratory tract inflammatory and immunologic conditions$Lower respiratory tract disorders (excl obstruction and infection)$Respiratory	thoracic and mediastinal disorders$Resp$10038738$Y
10037457$10024972$10024967$10038738$Pulmonary vasculitis$Lower respiratory tract inflammatory and immunologic conditions$Lower respiratory tract disorders (excl obstruction and infection)$Respiratory	thoracic and mediastinal disorders$Resp$10038738$Y
10065258$10024972$10024967$10038738$Tropical eosinophilia$Lower respiratory tract inflammatory and immunologic conditions$Lower respiratory tract disorders (excl obstruction and infection)$Respiratory	thoracic and mediastinal disorders$Resp$10021881$N
10051222$10024972$10024967$10038738$Toxic oil syndrome$Lower respiratory tract inflammatory and immunologic conditions$Lower respiratory tract disorders (excl obstruction and infection)$Respiratory	thoracic and mediastinal disorders$Resp$10022117$N
10057260$10024972$10024967$10038738$Lower respiratory tract inflammation$Lower respiratory tract inflammatory and immunologic conditions$Lower respiratory tract disorders (excl obstruction and infection)$Respiratory	thoracic and mediastinal disorders$Resp$10038738$Y
10035669$10024972$10024967$10038738$Pneumonia aspiration$Lower respiratory tract inflammatory and immunologic conditions$Lower respiratory tract disorders (excl obstruction and infection)$Respiratory	thoracic and mediastinal disorders$Resp$10038738$Y
10080701$10024972$10024967$10038738$Autoimmune lung disease$Lower respiratory tract inflammatory and immunologic conditions$Lower respiratory tract disorders (excl obstruction and infection)$Respiratory	thoracic and mediastinal disorders$Resp$10038738$Y
10050343$10024972$10024967$10038738$Alveolitis necrotising$Lower respiratory tract inflammatory and immunologic conditions$Lower respiratory tract disorders (excl obstruction and infection)$Respiratory	thoracic and mediastinal disorders$Resp$10038738$Y
10062952$10024972$10024967$10038738$Diffuse panbronchiolitis$Lower respiratory tract inflammatory and immunologic conditions$Lower respiratory tract disorders (excl obstruction and infection)$Respiratory	thoracic and mediastinal disorders$Resp$10038738$Y
10052832$10024972$10024967$10038738$Eosinophilic pneumonia acute$Lower respiratory tract inflammatory and immunologic conditions$Lower respiratory tract disorders (excl obstruction and infection)$Respiratory	thoracic and mediastinal disorders$Resp$10038738$Y
10072579$10024972$10024967$10038738$Granulomatosis with polyangiitis$Lower respiratory tract inflammatory and immunologic conditions$Lower respiratory tract disorders (excl obstruction and infection)$Respiratory	thoracic and mediastinal disorders$Resp$10047065$N
10037382$10024972$10024967$10038738$Pulmonary eosinophilia$Lower respiratory tract inflammatory and immunologic conditions$Lower respiratory tract disorders (excl obstruction and infection)$Respiratory	thoracic and mediastinal disorders$Resp$10038738$Y
10070838$10024972$10024967$10038738$Pulmonary sensitisation$Lower respiratory tract inflammatory and immunologic conditions$Lower respiratory tract disorders (excl obstruction and infection)$Respiratory	thoracic and mediastinal disorders$Resp$10038738$Y
10037391$10024972$10024967$10038738$Pulmonary granuloma$Lower respiratory tract inflammatory and immunologic conditions$Lower respiratory tract disorders (excl obstruction and infection)$Respiratory	thoracic and mediastinal disorders$Resp$10038738$Y
10070831$10024972$10024967$10038738$Necrotising bronchiolitis$Lower respiratory tract inflammatory and immunologic conditions$Lower respiratory tract disorders (excl obstruction and infection)$Respiratory	thoracic and mediastinal disorders$Resp$10038738$Y
10060902$10024972$10024967$10038738$Diffuse alveolar damage$Lower respiratory tract inflammatory and immunologic conditions$Lower respiratory tract disorders (excl obstruction and infection)$Respiratory	thoracic and mediastinal disorders$Resp$10038738$Y
10014952$10024972$10024967$10038738$Eosinophilia myalgia syndrome$Lower respiratory tract inflammatory and immunologic conditions$Lower respiratory tract disorders (excl obstruction and infection)$Respiratory	thoracic and mediastinal disorders$Resp$10005329$N
10039081$10024972$10024967$10038738$Rheumatoid lung$Lower respiratory tract inflammatory and immunologic conditions$Lower respiratory tract disorders (excl obstruction and infection)$Respiratory	thoracic and mediastinal disorders$Resp$10038738$Y
10019319$10024972$10024967$10038738$Heart-lung transplant rejection$Lower respiratory tract inflammatory and immunologic conditions$Lower respiratory tract disorders (excl obstruction and infection)$Respiratory	thoracic and mediastinal disorders$Resp$10021428$N
10035720$10024972$10024967$10038738$Pneumonia lipoid$Lower respiratory tract inflammatory and immunologic conditions$Lower respiratory tract disorders (excl obstruction and infection)$Respiratory	thoracic and mediastinal disorders$Resp$10038738$Y
10078117$10024972$10024967$10038738$Eosinophilic granulomatosis with polyangiitis$Lower respiratory tract inflammatory and immunologic conditions$Lower respiratory tract disorders (excl obstruction and infection)$Respiratory	thoracic and mediastinal disorders$Resp$10021428$N
10001889$10024972$10024967$10038738$Alveolitis$Lower respiratory tract inflammatory and immunologic conditions$Lower respiratory tract disorders (excl obstruction and infection)$Respiratory	thoracic and mediastinal disorders$Resp$10038738$Y
10024794$10024972$10024967$10038738$Loeffler's syndrome$Lower respiratory tract inflammatory and immunologic conditions$Lower respiratory tract disorders (excl obstruction and infection)$Respiratory	thoracic and mediastinal disorders$Resp$10038738$Y
10042954$10024972$10024967$10038738$Systemic sclerosis pulmonary$Lower respiratory tract inflammatory and immunologic conditions$Lower respiratory tract disorders (excl obstruction and infection)$Respiratory	thoracic and mediastinal disorders$Resp$10038738$Y
10037430$10024972$10024967$10038738$Pulmonary sarcoidosis$Lower respiratory tract inflammatory and immunologic conditions$Lower respiratory tract disorders (excl obstruction and infection)$Respiratory	thoracic and mediastinal disorders$Resp$10038738$Y
10082452$10024972$10024967$10038738$Immune-mediated pneumonitis$Lower respiratory tract inflammatory and immunologic conditions$Lower respiratory tract disorders (excl obstruction and infection)$Respiratory	thoracic and mediastinal disorders$Resp$10038738$Y
10014962$10024972$10024967$10038738$Eosinophilic pneumonia$Lower respiratory tract inflammatory and immunologic conditions$Lower respiratory tract disorders (excl obstruction and infection)$Respiratory	thoracic and mediastinal disorders$Resp$10038738$Y
10057481$10024972$10024967$10038738$Lupus pneumonitis$Lower respiratory tract inflammatory and immunologic conditions$Lower respiratory tract disorders (excl obstruction and infection)$Respiratory	thoracic and mediastinal disorders$Resp$10038738$Y
10025038$10024973$10029107$10038738$Lung adenocarcinoma stage IV$Lower respiratory tract neoplasms$Respiratory tract neoplasms$Respiratory	thoracic and mediastinal disorders$Resp$10029104$N
10061873$10024973$10029107$10038738$Non-small cell lung cancer$Lower respiratory tract neoplasms$Respiratory tract neoplasms$Respiratory	thoracic and mediastinal disorders$Resp$10029104$N
10001247$10024973$10029107$10038738$Adenosquamous cell lung cancer recurrent$Lower respiratory tract neoplasms$Respiratory tract neoplasms$Respiratory	thoracic and mediastinal disorders$Resp$10029104$N
10025065$10024973$10029107$10038738$Lung carcinoma cell type unspecified recurrent$Lower respiratory tract neoplasms$Respiratory tract neoplasms$Respiratory	thoracic and mediastinal disorders$Resp$10029104$N
10025066$10024973$10029107$10038738$Lung carcinoma cell type unspecified stage 0$Lower respiratory tract neoplasms$Respiratory tract neoplasms$Respiratory	thoracic and mediastinal disorders$Resp$10029104$N
10025125$10024973$10029107$10038738$Lung squamous cell carcinoma stage IV$Lower respiratory tract neoplasms$Respiratory tract neoplasms$Respiratory	thoracic and mediastinal disorders$Resp$10029104$N
10025124$10024973$10029107$10038738$Lung squamous cell carcinoma stage III$Lower respiratory tract neoplasms$Respiratory tract neoplasms$Respiratory	thoracic and mediastinal disorders$Resp$10029104$N
10025123$10024973$10029107$10038738$Lung squamous cell carcinoma stage II$Lower respiratory tract neoplasms$Respiratory tract neoplasms$Respiratory	thoracic and mediastinal disorders$Resp$10029104$N
10025122$10024973$10029107$10038738$Lung squamous cell carcinoma stage I$Lower respiratory tract neoplasms$Respiratory tract neoplasms$Respiratory	thoracic and mediastinal disorders$Resp$10029104$N
10025121$10024973$10029107$10038738$Lung squamous cell carcinoma stage 0$Lower respiratory tract neoplasms$Respiratory tract neoplasms$Respiratory	thoracic and mediastinal disorders$Resp$10029104$N
10081367$10024973$10029107$10038738$Extranodal marginal zone B-cell lymphoma (BALT type)$Lower respiratory tract neoplasms$Respiratory tract neoplasms$Respiratory	thoracic and mediastinal disorders$Resp$10029104$N
10081106$10024973$10029107$10038738$Sclerosing pneumocytoma$Lower respiratory tract neoplasms$Respiratory tract neoplasms$Respiratory	thoracic and mediastinal disorders$Resp$10029104$N
10080717$10024973$10029107$10038738$Primary pulmonary melanoma$Lower respiratory tract neoplasms$Respiratory tract neoplasms$Respiratory	thoracic and mediastinal disorders$Resp$10029104$N
10080682$10024973$10029107$10038738$Pleuropulmonary blastoma$Lower respiratory tract neoplasms$Respiratory tract neoplasms$Respiratory	thoracic and mediastinal disorders$Resp$10029104$N
10059515$10024973$10029107$10038738$Non-small cell lung cancer metastatic$Lower respiratory tract neoplasms$Respiratory tract neoplasms$Respiratory	thoracic and mediastinal disorders$Resp$10029104$N
10004280$10024973$10029107$10038738$Benign lung neoplasm$Lower respiratory tract neoplasms$Respiratory tract neoplasms$Respiratory	thoracic and mediastinal disorders$Resp$10029104$N
10006417$10024973$10029107$10038738$Bronchial carcinoma$Lower respiratory tract neoplasms$Respiratory tract neoplasms$Respiratory	thoracic and mediastinal disorders$Resp$10029104$N
10078175$10024973$10029107$10038738$Neuroendocrine tumour of the lung metastatic$Lower respiratory tract neoplasms$Respiratory tract neoplasms$Respiratory	thoracic and mediastinal disorders$Resp$10029104$N
10078174$10024973$10029107$10038738$Neuroendocrine tumour of the lung$Lower respiratory tract neoplasms$Respiratory tract neoplasms$Respiratory	thoracic and mediastinal disorders$Resp$10029104$N
10025069$10024973$10029107$10038738$Lung carcinoma cell type unspecified stage III$Lower respiratory tract neoplasms$Respiratory tract neoplasms$Respiratory	thoracic and mediastinal disorders$Resp$10029104$N
10007282$10024973$10029107$10038738$Carcinoid tumour pulmonary$Lower respiratory tract neoplasms$Respiratory tract neoplasms$Respiratory	thoracic and mediastinal disorders$Resp$10029104$N
10058467$10024973$10029107$10038738$Lung neoplasm malignant$Lower respiratory tract neoplasms$Respiratory tract neoplasms$Respiratory	thoracic and mediastinal disorders$Resp$10029104$N
10025070$10024973$10029107$10038738$Lung carcinoma cell type unspecified stage IV$Lower respiratory tract neoplasms$Respiratory tract neoplasms$Respiratory	thoracic and mediastinal disorders$Resp$10029104$N
10029522$10024973$10029107$10038738$Non-small cell lung cancer stage IV$Lower respiratory tract neoplasms$Respiratory tract neoplasms$Respiratory	thoracic and mediastinal disorders$Resp$10029104$N
10029521$10024973$10029107$10038738$Non-small cell lung cancer stage IIIB$Lower respiratory tract neoplasms$Respiratory tract neoplasms$Respiratory	thoracic and mediastinal disorders$Resp$10029104$N
10029520$10024973$10029107$10038738$Non-small cell lung cancer stage IIIA$Lower respiratory tract neoplasms$Respiratory tract neoplasms$Respiratory	thoracic and mediastinal disorders$Resp$10029104$N
10029519$10024973$10029107$10038738$Non-small cell lung cancer stage III$Lower respiratory tract neoplasms$Respiratory tract neoplasms$Respiratory	thoracic and mediastinal disorders$Resp$10029104$N
10029518$10024973$10029107$10038738$Non-small cell lung cancer stage II$Lower respiratory tract neoplasms$Respiratory tract neoplasms$Respiratory	thoracic and mediastinal disorders$Resp$10029104$N
10001248$10024973$10029107$10038738$Adenosquamous cell lung cancer stage 0$Lower respiratory tract neoplasms$Respiratory tract neoplasms$Respiratory	thoracic and mediastinal disorders$Resp$10029104$N
10029517$10024973$10029107$10038738$Non-small cell lung cancer stage I$Lower respiratory tract neoplasms$Respiratory tract neoplasms$Respiratory	thoracic and mediastinal disorders$Resp$10029104$N
10058354$10024973$10029107$10038738$Bronchioloalveolar carcinoma$Lower respiratory tract neoplasms$Respiratory tract neoplasms$Respiratory	thoracic and mediastinal disorders$Resp$10029104$N
10071533$10024973$10029107$10038738$Lung squamous cell carcinoma metastatic$Lower respiratory tract neoplasms$Respiratory tract neoplasms$Respiratory	thoracic and mediastinal disorders$Resp$10029104$N
10029516$10024973$10029107$10038738$Non-small cell lung cancer stage 0$Lower respiratory tract neoplasms$Respiratory tract neoplasms$Respiratory	thoracic and mediastinal disorders$Resp$10029104$N
10058306$10024973$10029107$10038738$Metastatic bronchial carcinoma$Lower respiratory tract neoplasms$Respiratory tract neoplasms$Respiratory	thoracic and mediastinal disorders$Resp$10029104$N
10014654$10024973$10029107$10038738$Endobronchial lipoma$Lower respiratory tract neoplasms$Respiratory tract neoplasms$Respiratory	thoracic and mediastinal disorders$Resp$10029104$N
10029515$10024973$10029107$10038738$Non-small cell lung cancer recurrent$Lower respiratory tract neoplasms$Respiratory tract neoplasms$Respiratory	thoracic and mediastinal disorders$Resp$10029104$N
10041067$10024973$10029107$10038738$Small cell lung cancer$Lower respiratory tract neoplasms$Respiratory tract neoplasms$Respiratory	thoracic and mediastinal disorders$Resp$10029104$N
10041068$10024973$10029107$10038738$Small cell lung cancer extensive stage$Lower respiratory tract neoplasms$Respiratory tract neoplasms$Respiratory	thoracic and mediastinal disorders$Resp$10029104$N
10041069$10024973$10029107$10038738$Small cell lung cancer limited stage$Lower respiratory tract neoplasms$Respiratory tract neoplasms$Respiratory	thoracic and mediastinal disorders$Resp$10029104$N
10041070$10024973$10029107$10038738$Small cell lung cancer recurrent$Lower respiratory tract neoplasms$Respiratory tract neoplasms$Respiratory	thoracic and mediastinal disorders$Resp$10029104$N
10001249$10024973$10029107$10038738$Adenosquamous cell lung cancer stage I$Lower respiratory tract neoplasms$Respiratory tract neoplasms$Respiratory	thoracic and mediastinal disorders$Resp$10029104$N
10041826$10024973$10029107$10038738$Squamous cell carcinoma of lung$Lower respiratory tract neoplasms$Respiratory tract neoplasms$Respiratory	thoracic and mediastinal disorders$Resp$10029104$N
10001250$10024973$10029107$10038738$Adenosquamous cell lung cancer stage II$Lower respiratory tract neoplasms$Respiratory tract neoplasms$Respiratory	thoracic and mediastinal disorders$Resp$10029104$N
10069730$10024973$10029107$10038738$Large cell lung cancer metastatic$Lower respiratory tract neoplasms$Respiratory tract neoplasms$Respiratory	thoracic and mediastinal disorders$Resp$10029104$N
10001251$10024973$10029107$10038738$Adenosquamous cell lung cancer stage III$Lower respiratory tract neoplasms$Respiratory tract neoplasms$Respiratory	thoracic and mediastinal disorders$Resp$10029104$N
10025068$10024973$10029107$10038738$Lung carcinoma cell type unspecified stage II$Lower respiratory tract neoplasms$Respiratory tract neoplasms$Respiratory	thoracic and mediastinal disorders$Resp$10029104$N
10025120$10024973$10029107$10038738$Lung squamous cell carcinoma recurrent$Lower respiratory tract neoplasms$Respiratory tract neoplasms$Respiratory	thoracic and mediastinal disorders$Resp$10029104$N
10023774$10024973$10029107$10038738$Large cell lung cancer$Lower respiratory tract neoplasms$Respiratory tract neoplasms$Respiratory	thoracic and mediastinal disorders$Resp$10029104$N
10023775$10024973$10029107$10038738$Large cell lung cancer recurrent$Lower respiratory tract neoplasms$Respiratory tract neoplasms$Respiratory	thoracic and mediastinal disorders$Resp$10029104$N
10001254$10024973$10029107$10038738$Adenosquamous cell lung cancer stage IV$Lower respiratory tract neoplasms$Respiratory tract neoplasms$Respiratory	thoracic and mediastinal disorders$Resp$10029104$N
10023776$10024973$10029107$10038738$Large cell lung cancer stage 0$Lower respiratory tract neoplasms$Respiratory tract neoplasms$Respiratory	thoracic and mediastinal disorders$Resp$10029104$N
10023777$10024973$10029107$10038738$Large cell lung cancer stage I$Lower respiratory tract neoplasms$Respiratory tract neoplasms$Respiratory	thoracic and mediastinal disorders$Resp$10029104$N
10023778$10024973$10029107$10038738$Large cell lung cancer stage II$Lower respiratory tract neoplasms$Respiratory tract neoplasms$Respiratory	thoracic and mediastinal disorders$Resp$10029104$N
10027458$10024973$10029107$10038738$Metastases to lung$Lower respiratory tract neoplasms$Respiratory tract neoplasms$Respiratory	thoracic and mediastinal disorders$Resp$10029104$N
10023779$10024973$10029107$10038738$Large cell lung cancer stage III$Lower respiratory tract neoplasms$Respiratory tract neoplasms$Respiratory	thoracic and mediastinal disorders$Resp$10029104$N
10023780$10024973$10029107$10038738$Large cell lung cancer stage IV$Lower respiratory tract neoplasms$Respiratory tract neoplasms$Respiratory	thoracic and mediastinal disorders$Resp$10029104$N
10052245$10024973$10029107$10038738$Bronchial neoplasm$Lower respiratory tract neoplasms$Respiratory tract neoplasms$Respiratory	thoracic and mediastinal disorders$Resp$10029104$N
10052247$10024973$10029107$10038738$Bronchial neoplasm benign$Lower respiratory tract neoplasms$Respiratory tract neoplasms$Respiratory	thoracic and mediastinal disorders$Resp$10029104$N
10052368$10024973$10029107$10038738$Leukaemic infiltration pulmonary$Lower respiratory tract neoplasms$Respiratory tract neoplasms$Respiratory	thoracic and mediastinal disorders$Resp$10029104$N
10025031$10024973$10029107$10038738$Lung adenocarcinoma$Lower respiratory tract neoplasms$Respiratory tract neoplasms$Respiratory	thoracic and mediastinal disorders$Resp$10029104$N
10025033$10024973$10029107$10038738$Lung adenocarcinoma recurrent$Lower respiratory tract neoplasms$Respiratory tract neoplasms$Respiratory	thoracic and mediastinal disorders$Resp$10029104$N
10025034$10024973$10029107$10038738$Lung adenocarcinoma stage 0$Lower respiratory tract neoplasms$Respiratory tract neoplasms$Respiratory	thoracic and mediastinal disorders$Resp$10029104$N
10081400$10024973$10029107$10038738$Sarcomatoid carcinoma of the lung$Lower respiratory tract neoplasms$Respiratory tract neoplasms$Respiratory	thoracic and mediastinal disorders$Resp$10029104$N
10025035$10024973$10029107$10038738$Lung adenocarcinoma stage I$Lower respiratory tract neoplasms$Respiratory tract neoplasms$Respiratory	thoracic and mediastinal disorders$Resp$10029104$N
10025036$10024973$10029107$10038738$Lung adenocarcinoma stage II$Lower respiratory tract neoplasms$Respiratory tract neoplasms$Respiratory	thoracic and mediastinal disorders$Resp$10029104$N
10062042$10024973$10029107$10038738$Lung neoplasm$Lower respiratory tract neoplasms$Respiratory tract neoplasms$Respiratory	thoracic and mediastinal disorders$Resp$10029104$N
10062041$10024973$10029107$10038738$Lung infiltration malignant$Lower respiratory tract neoplasms$Respiratory tract neoplasms$Respiratory	thoracic and mediastinal disorders$Resp$10029104$N
10025037$10024973$10029107$10038738$Lung adenocarcinoma stage III$Lower respiratory tract neoplasms$Respiratory tract neoplasms$Respiratory	thoracic and mediastinal disorders$Resp$10029104$N
10025067$10024973$10029107$10038738$Lung carcinoma cell type unspecified stage I$Lower respiratory tract neoplasms$Respiratory tract neoplasms$Respiratory	thoracic and mediastinal disorders$Resp$10029104$N
10001245$10024973$10029107$10038738$Adenosquamous cell lung cancer$Lower respiratory tract neoplasms$Respiratory tract neoplasms$Respiratory	thoracic and mediastinal disorders$Resp$10029104$N
10050017$10024973$10029107$10038738$Lung cancer metastatic$Lower respiratory tract neoplasms$Respiratory tract neoplasms$Respiratory	thoracic and mediastinal disorders$Resp$10029104$N
10059514$10024973$10029107$10038738$Small cell lung cancer metastatic$Lower respiratory tract neoplasms$Respiratory tract neoplasms$Respiratory	thoracic and mediastinal disorders$Resp$10029104$N
10061002$10024973$10029107$10038738$Benign respiratory tract neoplasm$Lower respiratory tract neoplasms$Respiratory tract neoplasms$Respiratory	thoracic and mediastinal disorders$Resp$10029104$N
10037754$10024974$10024967$10038738$Radiation alveolitis$Lower respiratory tract radiation disorders$Lower respiratory tract disorders (excl obstruction and infection)$Respiratory	thoracic and mediastinal disorders$Resp$10022117$N
10037765$10024974$10024967$10038738$Radiation pneumonitis$Lower respiratory tract radiation disorders$Lower respiratory tract disorders (excl obstruction and infection)$Respiratory	thoracic and mediastinal disorders$Resp$10022117$N
10061473$10024974$10024967$10038738$Pulmonary radiation injury$Lower respiratory tract radiation disorders$Lower respiratory tract disorders (excl obstruction and infection)$Respiratory	thoracic and mediastinal disorders$Resp$10022117$N
10037758$10024974$10024967$10038738$Radiation fibrosis - lung$Lower respiratory tract radiation disorders$Lower respiratory tract disorders (excl obstruction and infection)$Respiratory	thoracic and mediastinal disorders$Resp$10022117$N
10039109$10024976$10079101$10038738$Rhonchi$Lower respiratory tract signs and symptoms$Respiratory tract signs and symptoms$Respiratory	thoracic and mediastinal disorders$Resp$10038738$Y
10072997$10024976$10079101$10038738$Bronchoplegia$Lower respiratory tract signs and symptoms$Respiratory tract signs and symptoms$Respiratory	thoracic and mediastinal disorders$Resp$10038738$Y
10020039$10024976$10079101$10038738$Hiccups$Lower respiratory tract signs and symptoms$Respiratory tract signs and symptoms$Respiratory	thoracic and mediastinal disorders$Resp$10038738$Y
10037833$10024976$10079101$10038738$Rales$Lower respiratory tract signs and symptoms$Respiratory tract signs and symptoms$Respiratory	thoracic and mediastinal disorders$Resp$10038738$Y
10081792$10024976$10079101$10038738$Lung opacity$Lower respiratory tract signs and symptoms$Respiratory tract signs and symptoms$Respiratory	thoracic and mediastinal disorders$Resp$10038738$Y
10054761$10024976$10079101$10038738$Increased viscosity of bronchial secretion$Lower respiratory tract signs and symptoms$Respiratory tract signs and symptoms$Respiratory	thoracic and mediastinal disorders$Resp$10038738$Y
10059487$10024976$10079101$10038738$Lung hyperinflation$Lower respiratory tract signs and symptoms$Respiratory tract signs and symptoms$Respiratory	thoracic and mediastinal disorders$Resp$10038738$Y
10037394$10024976$10079101$10038738$Pulmonary haemorrhage$Lower respiratory tract signs and symptoms$Respiratory tract signs and symptoms$Respiratory	thoracic and mediastinal disorders$Resp$10038738$Y
10074693$10024976$10079101$10038738$Pulmonary pain$Lower respiratory tract signs and symptoms$Respiratory tract signs and symptoms$Respiratory	thoracic and mediastinal disorders$Resp$10038738$Y
10054991$10024976$10079101$10038738$Pulmonary haematoma$Lower respiratory tract signs and symptoms$Respiratory tract signs and symptoms$Respiratory	thoracic and mediastinal disorders$Resp$10038738$Y
10075565$10024976$10079101$10038738$Lower respiratory tract congestion$Lower respiratory tract signs and symptoms$Respiratory tract signs and symptoms$Respiratory	thoracic and mediastinal disorders$Resp$10038738$Y
10054764$10024976$10079101$10038738$Decreased bronchial secretion$Lower respiratory tract signs and symptoms$Respiratory tract signs and symptoms$Respiratory	thoracic and mediastinal disorders$Resp$10038738$Y
10006438$10024976$10079101$10038738$Bronchial irritation$Lower respiratory tract signs and symptoms$Respiratory tract signs and symptoms$Respiratory	thoracic and mediastinal disorders$Resp$10038738$Y
10035623$10024976$10079101$10038738$Pleuritic pain$Lower respiratory tract signs and symptoms$Respiratory tract signs and symptoms$Respiratory	thoracic and mediastinal disorders$Resp$10038738$Y
10076905$10024976$10079101$10038738$Lung hypoinflation$Lower respiratory tract signs and symptoms$Respiratory tract signs and symptoms$Respiratory	thoracic and mediastinal disorders$Resp$10038738$Y
10056744$10024976$10079101$10038738$Egobronchophony$Lower respiratory tract signs and symptoms$Respiratory tract signs and symptoms$Respiratory	thoracic and mediastinal disorders$Resp$10038738$Y
10062530$10024976$10079101$10038738$Increased bronchial secretion$Lower respiratory tract signs and symptoms$Respiratory tract signs and symptoms$Respiratory	thoracic and mediastinal disorders$Resp$10038738$Y
10057478$10024976$10079101$10038738$Respiratory fremitus$Lower respiratory tract signs and symptoms$Respiratory tract signs and symptoms$Respiratory	thoracic and mediastinal disorders$Resp$10038738$Y
10011705$10028947$10028971$10038738$Cyanosis neonatal$Neonatal hypoxic conditions$Neonatal respiratory disorders$Respiratory	thoracic and mediastinal disorders$Resp$10038738$Y
10077321$10028947$10028971$10038738$Infantile apnoea$Neonatal hypoxic conditions$Neonatal respiratory disorders$Respiratory	thoracic and mediastinal disorders$Resp$10038738$Y
10007618$10028947$10028971$10038738$Cardio-respiratory arrest neonatal$Neonatal hypoxic conditions$Neonatal respiratory disorders$Respiratory	thoracic and mediastinal disorders$Resp$10007541$N
10074163$10028947$10028971$10038738$Dry lung syndrome$Neonatal hypoxic conditions$Neonatal respiratory disorders$Respiratory	thoracic and mediastinal disorders$Resp$10038738$Y
10073661$10028947$10028971$10038738$Pulmonary lymphangiectasia$Neonatal hypoxic conditions$Neonatal respiratory disorders$Respiratory	thoracic and mediastinal disorders$Resp$10010331$N
10072605$10028947$10028971$10038738$Neonatal behavioural syndrome$Neonatal hypoxic conditions$Neonatal respiratory disorders$Respiratory	thoracic and mediastinal disorders$Resp$10029205$N
10028975$10028947$10028971$10038738$Neonatal respiratory failure$Neonatal hypoxic conditions$Neonatal respiratory disorders$Respiratory	thoracic and mediastinal disorders$Resp$10038738$Y
10028974$10028947$10028971$10038738$Neonatal respiratory distress syndrome$Neonatal hypoxic conditions$Neonatal respiratory disorders$Respiratory	thoracic and mediastinal disorders$Resp$10038738$Y
10028973$10028947$10028971$10038738$Neonatal respiratory distress$Neonatal hypoxic conditions$Neonatal respiratory disorders$Respiratory	thoracic and mediastinal disorders$Resp$10038738$Y
10028970$10028947$10028971$10038738$Neonatal respiratory depression$Neonatal hypoxic conditions$Neonatal respiratory disorders$Respiratory	thoracic and mediastinal disorders$Resp$10038738$Y
10028968$10028947$10028971$10038738$Neonatal respiratory arrest$Neonatal hypoxic conditions$Neonatal respiratory disorders$Respiratory	thoracic and mediastinal disorders$Resp$10038738$Y
10069162$10028947$10028971$10038738$Gasping syndrome$Neonatal hypoxic conditions$Neonatal respiratory disorders$Respiratory	thoracic and mediastinal disorders$Resp$10038738$Y
10028923$10028947$10028971$10038738$Neonatal asphyxia$Neonatal hypoxic conditions$Neonatal respiratory disorders$Respiratory	thoracic and mediastinal disorders$Resp$10038738$Y
10050081$10028947$10028971$10038738$Neonatal hypoxia$Neonatal hypoxic conditions$Neonatal respiratory disorders$Respiratory	thoracic and mediastinal disorders$Resp$10038738$Y
10028921$10028947$10028971$10038738$Neonatal anoxia$Neonatal hypoxic conditions$Neonatal respiratory disorders$Respiratory	thoracic and mediastinal disorders$Resp$10038738$Y
10021134$10028947$10028971$10038738$Hypoventilation neonatal$Neonatal hypoxic conditions$Neonatal respiratory disorders$Respiratory	thoracic and mediastinal disorders$Resp$10038738$Y
10065044$10028947$10028971$10038738$Apparent life threatening event$Neonatal hypoxic conditions$Neonatal respiratory disorders$Respiratory	thoracic and mediastinal disorders$Resp$10038738$Y
10083962$10028947$10028971$10038738$Campomelic syndrome$Neonatal hypoxic conditions$Neonatal respiratory disorders$Respiratory	thoracic and mediastinal disorders$Resp$10010331$N
10061484$10027689$10028971$10038738$Respiratory disorder neonatal$Newborn respiratory disorders NEC$Neonatal respiratory disorders$Respiratory	thoracic and mediastinal disorders$Resp$10038738$Y
10053766$10027689$10028971$10038738$Pulmonary dysmaturity syndrome$Newborn respiratory disorders NEC$Neonatal respiratory disorders$Respiratory	thoracic and mediastinal disorders$Resp$10038738$Y
10057183$10027689$10028971$10038738$Neonatal tachypnoea$Newborn respiratory disorders NEC$Neonatal respiratory disorders$Respiratory	thoracic and mediastinal disorders$Resp$10038738$Y
10028918$10027689$10028971$10038738$Neonatal alveolar aeration excessive$Newborn respiratory disorders NEC$Neonatal respiratory disorders$Respiratory	thoracic and mediastinal disorders$Resp$10038738$Y
10021412$10027689$10028971$10038738$Immature respiratory system$Newborn respiratory disorders NEC$Neonatal respiratory disorders$Respiratory	thoracic and mediastinal disorders$Resp$10038738$Y
10048855$10027689$10028971$10038738$Immature larynx$Newborn respiratory disorders NEC$Neonatal respiratory disorders$Respiratory	thoracic and mediastinal disorders$Resp$10038738$Y
10028966$10027689$10028971$10038738$Neonatal respiratory acidosis$Newborn respiratory disorders NEC$Neonatal respiratory disorders$Respiratory	thoracic and mediastinal disorders$Resp$10038738$Y
10028967$10027689$10028971$10038738$Neonatal respiratory alkalosis$Newborn respiratory disorders NEC$Neonatal respiratory disorders$Respiratory	thoracic and mediastinal disorders$Resp$10038738$Y
10044403$10027689$10028971$10038738$Transient tachypnoea of the newborn$Newborn respiratory disorders NEC$Neonatal respiratory disorders$Respiratory	thoracic and mediastinal disorders$Resp$10038738$Y
10038728$10027689$10028971$10038738$Respiratory tract haemorrhage neonatal$Newborn respiratory disorders NEC$Neonatal respiratory disorders$Respiratory	thoracic and mediastinal disorders$Resp$10038738$Y
10059033$10027689$10028971$10038738$Neonatal aspiration$Newborn respiratory disorders NEC$Neonatal respiratory disorders$Respiratory	thoracic and mediastinal disorders$Resp$10038738$Y
10010594$10027689$10028971$10038738$Congenital pneumonia$Newborn respiratory disorders NEC$Neonatal respiratory disorders$Respiratory	thoracic and mediastinal disorders$Resp$10010331$N
10076496$10027689$10028971$10038738$Meconium aspiration syndrome$Newborn respiratory disorders NEC$Neonatal respiratory disorders$Respiratory	thoracic and mediastinal disorders$Resp$10038738$Y
10006475$10027689$10028971$10038738$Bronchopulmonary dysplasia$Newborn respiratory disorders NEC$Neonatal respiratory disorders$Respiratory	thoracic and mediastinal disorders$Resp$10038738$Y
10003599$10027689$10028971$10038738$Atelectasis neonatal$Newborn respiratory disorders NEC$Neonatal respiratory disorders$Respiratory	thoracic and mediastinal disorders$Resp$10038738$Y
10082194$10027689$10028971$10038738$Pulmonary haemorrhage neonatal$Newborn respiratory disorders NEC$Neonatal respiratory disorders$Respiratory	thoracic and mediastinal disorders$Resp$10038738$Y
10004485$10030025$10024967$10038738$Berylliosis$Occupational parenchymal lung disorders$Lower respiratory tract disorders (excl obstruction and infection)$Respiratory	thoracic and mediastinal disorders$Resp$10022117$N
10035745$10030025$10024967$10038738$Pneumonitis chemical$Occupational parenchymal lung disorders$Lower respiratory tract disorders (excl obstruction and infection)$Respiratory	thoracic and mediastinal disorders$Resp$10022117$N
10040678$10030025$10024967$10038738$Silicosis$Occupational parenchymal lung disorders$Lower respiratory tract disorders (excl obstruction and infection)$Respiratory	thoracic and mediastinal disorders$Resp$10022117$N
10061112$10030025$10024967$10038738$Dust inhalation pneumopathy$Occupational parenchymal lung disorders$Lower respiratory tract disorders (excl obstruction and infection)$Respiratory	thoracic and mediastinal disorders$Resp$10022117$N
10065917$10030025$10024967$10038738$Caplan's syndrome$Occupational parenchymal lung disorders$Lower respiratory tract disorders (excl obstruction and infection)$Respiratory	thoracic and mediastinal disorders$Resp$10038738$Y
10068876$10030025$10024967$10038738$Silicotuberculosis$Occupational parenchymal lung disorders$Lower respiratory tract disorders (excl obstruction and infection)$Respiratory	thoracic and mediastinal disorders$Resp$10021881$N
10006822$10030025$10024967$10038738$Byssinosis$Occupational parenchymal lung disorders$Lower respiratory tract disorders (excl obstruction and infection)$Respiratory	thoracic and mediastinal disorders$Resp$10022117$N
10003441$10030025$10024967$10038738$Asbestosis$Occupational parenchymal lung disorders$Lower respiratory tract disorders (excl obstruction and infection)$Respiratory	thoracic and mediastinal disorders$Resp$10022117$N
10035653$10030025$10024967$10038738$Pneumoconiosis$Occupational parenchymal lung disorders$Lower respiratory tract disorders (excl obstruction and infection)$Respiratory	thoracic and mediastinal disorders$Resp$10022117$N
10078883$10033917$10024970$10038738$Parasitic pneumonia$Parasitic lower respiratory tract infections$Respiratory tract infections$Respiratory	thoracic and mediastinal disorders$Resp$10021881$N
10067566$10033917$10024970$10038738$Pneumonia toxoplasmal$Parasitic lower respiratory tract infections$Respiratory tract infections$Respiratory	thoracic and mediastinal disorders$Resp$10021881$N
10033794$10033917$10024970$10038738$Paragonimiasis$Parasitic lower respiratory tract infections$Respiratory tract infections$Respiratory	thoracic and mediastinal disorders$Resp$10021881$N
10037374$10033917$10024970$10038738$Pulmonary echinococciasis$Parasitic lower respiratory tract infections$Respiratory tract infections$Respiratory	thoracic and mediastinal disorders$Resp$10021881$N
10080290$10033917$10024970$10038738$Dirofilariasis$Parasitic lower respiratory tract infections$Respiratory tract infections$Respiratory	thoracic and mediastinal disorders$Resp$10021881$N
10065246$10033917$10024970$10038738$Pneumonia helminthic$Parasitic lower respiratory tract infections$Respiratory tract infections$Respiratory	thoracic and mediastinal disorders$Resp$10021881$N
10001990$10033917$10024970$10038738$Amoebic lung abscess$Parasitic lower respiratory tract infections$Respiratory tract infections$Respiratory	thoracic and mediastinal disorders$Resp$10021881$N
10056652$10033979$10024967$10038738$Middle lobe syndrome$Parenchymal lung disorders NEC$Lower respiratory tract disorders (excl obstruction and infection)$Respiratory	thoracic and mediastinal disorders$Resp$10038738$Y
10068801$10033979$10024967$10038738$Antisynthetase syndrome$Parenchymal lung disorders NEC$Lower respiratory tract disorders (excl obstruction and infection)$Respiratory	thoracic and mediastinal disorders$Resp$10028395$N
10049459$10033979$10024967$10038738$Lymphangioleiomyomatosis$Parenchymal lung disorders NEC$Lower respiratory tract disorders (excl obstruction and infection)$Respiratory	thoracic and mediastinal disorders$Resp$10038738$Y
10067826$10033979$10024967$10038738$Pulmonary air leakage$Parenchymal lung disorders NEC$Lower respiratory tract disorders (excl obstruction and infection)$Respiratory	thoracic and mediastinal disorders$Resp$10038738$Y
10067472$10033979$10024967$10038738$Organising pneumonia$Parenchymal lung disorders NEC$Lower respiratory tract disorders (excl obstruction and infection)$Respiratory	thoracic and mediastinal disorders$Resp$10038738$Y
10083015$10033979$10024967$10038738$Oesophageal-pulmonary fistula$Parenchymal lung disorders NEC$Lower respiratory tract disorders (excl obstruction and infection)$Respiratory	thoracic and mediastinal disorders$Resp$10017947$N
10058824$10033979$10024967$10038738$Pulmonary necrosis$Parenchymal lung disorders NEC$Lower respiratory tract disorders (excl obstruction and infection)$Respiratory	thoracic and mediastinal disorders$Resp$10038738$Y
10082591$10033979$10024967$10038738$Diffuse idiopathic pulmonary neuroendocrine cell hyperplasia$Parenchymal lung disorders NEC$Lower respiratory tract disorders (excl obstruction and infection)$Respiratory	thoracic and mediastinal disorders$Resp$10038738$Y
10063725$10033979$10024967$10038738$Idiopathic pneumonia syndrome$Parenchymal lung disorders NEC$Lower respiratory tract disorders (excl obstruction and infection)$Respiratory	thoracic and mediastinal disorders$Resp$10038738$Y
10063749$10033979$10024967$10038738$Pulmonary pneumatocele$Parenchymal lung disorders NEC$Lower respiratory tract disorders (excl obstruction and infection)$Respiratory	thoracic and mediastinal disorders$Resp$10038738$Y
10076515$10033979$10024967$10038738$Combined pulmonary fibrosis and emphysema$Parenchymal lung disorders NEC$Lower respiratory tract disorders (excl obstruction and infection)$Respiratory	thoracic and mediastinal disorders$Resp$10038738$Y
10063945$10033979$10024967$10038738$Pulmonary amyloidosis$Parenchymal lung disorders NEC$Lower respiratory tract disorders (excl obstruction and infection)$Respiratory	thoracic and mediastinal disorders$Resp$10038738$Y
10076279$10033979$10024967$10038738$Lung perforation$Parenchymal lung disorders NEC$Lower respiratory tract disorders (excl obstruction and infection)$Respiratory	thoracic and mediastinal disorders$Resp$10038738$Y
10057261$10033979$10024967$10038738$Lung induration$Parenchymal lung disorders NEC$Lower respiratory tract disorders (excl obstruction and infection)$Respiratory	thoracic and mediastinal disorders$Resp$10038738$Y
10073344$10033979$10024967$10038738$Alveolar lung disease$Parenchymal lung disorders NEC$Lower respiratory tract disorders (excl obstruction and infection)$Respiratory	thoracic and mediastinal disorders$Resp$10038738$Y
10072968$10033979$10024967$10038738$Neuroendocrine cell hyperplasia of infancy$Parenchymal lung disorders NEC$Lower respiratory tract disorders (excl obstruction and infection)$Respiratory	thoracic and mediastinal disorders$Resp$10038738$Y
10051738$10033979$10024967$10038738$Pulmonary cavitation$Parenchymal lung disorders NEC$Lower respiratory tract disorders (excl obstruction and infection)$Respiratory	thoracic and mediastinal disorders$Resp$10038738$Y
10010187$10033979$10024967$10038738$Complications of transplanted lung$Parenchymal lung disorders NEC$Lower respiratory tract disorders (excl obstruction and infection)$Respiratory	thoracic and mediastinal disorders$Resp$10022117$N
10057109$10033979$10024967$10038738$Multifocal micronodular pneumocyte hyperplasia$Parenchymal lung disorders NEC$Lower respiratory tract disorders (excl obstruction and infection)$Respiratory	thoracic and mediastinal disorders$Resp$10038738$Y
10010456$10033979$10024967$10038738$Congenital emphysema$Parenchymal lung disorders NEC$Lower respiratory tract disorders (excl obstruction and infection)$Respiratory	thoracic and mediastinal disorders$Resp$10010331$N
10014561$10033979$10024967$10038738$Emphysema$Parenchymal lung disorders NEC$Lower respiratory tract disorders (excl obstruction and infection)$Respiratory	thoracic and mediastinal disorders$Resp$10038738$Y
10070310$10033979$10024967$10038738$Pulmonary ossification$Parenchymal lung disorders NEC$Lower respiratory tract disorders (excl obstruction and infection)$Respiratory	thoracic and mediastinal disorders$Resp$10038738$Y
10051200$10033979$10024967$10038738$Pulmonary calcification$Parenchymal lung disorders NEC$Lower respiratory tract disorders (excl obstruction and infection)$Respiratory	thoracic and mediastinal disorders$Resp$10038738$Y
10065873$10033979$10024967$10038738$Pulmonary fistula$Parenchymal lung disorders NEC$Lower respiratory tract disorders (excl obstruction and infection)$Respiratory	thoracic and mediastinal disorders$Resp$10038738$Y
10022611$10033979$10024967$10038738$Interstitial lung disease$Parenchymal lung disorders NEC$Lower respiratory tract disorders (excl obstruction and infection)$Respiratory	thoracic and mediastinal disorders$Resp$10038738$Y
10021240$10033979$10024967$10038738$Idiopathic pulmonary fibrosis$Parenchymal lung disorders NEC$Lower respiratory tract disorders (excl obstruction and infection)$Respiratory	thoracic and mediastinal disorders$Resp$10038738$Y
10050684$10033979$10024967$10038738$Engraftment syndrome$Parenchymal lung disorders NEC$Lower respiratory tract disorders (excl obstruction and infection)$Respiratory	thoracic and mediastinal disorders$Resp$10021428$N
10069363$10033979$10024967$10038738$Traumatic lung injury$Parenchymal lung disorders NEC$Lower respiratory tract disorders (excl obstruction and infection)$Respiratory	thoracic and mediastinal disorders$Resp$10022117$N
10048667$10033979$10024967$10038738$Restrictive pulmonary disease$Parenchymal lung disorders NEC$Lower respiratory tract disorders (excl obstruction and infection)$Respiratory	thoracic and mediastinal disorders$Resp$10038738$Y
10066728$10033979$10024967$10038738$Acute interstitial pneumonitis$Parenchymal lung disorders NEC$Lower respiratory tract disorders (excl obstruction and infection)$Respiratory	thoracic and mediastinal disorders$Resp$10038738$Y
10068749$10033979$10024967$10038738$Lung cyst$Parenchymal lung disorders NEC$Lower respiratory tract disorders (excl obstruction and infection)$Respiratory	thoracic and mediastinal disorders$Resp$10038738$Y
10036805$10033979$10024967$10038738$Progressive massive fibrosis$Parenchymal lung disorders NEC$Lower respiratory tract disorders (excl obstruction and infection)$Respiratory	thoracic and mediastinal disorders$Resp$10038738$Y
10001881$10033979$10024967$10038738$Alveolar proteinosis$Parenchymal lung disorders NEC$Lower respiratory tract disorders (excl obstruction and infection)$Respiratory	thoracic and mediastinal disorders$Resp$10038738$Y
10025375$10033979$10024967$10038738$MacLeod's syndrome$Parenchymal lung disorders NEC$Lower respiratory tract disorders (excl obstruction and infection)$Respiratory	thoracic and mediastinal disorders$Resp$10038738$Y
10037313$10033979$10024967$10038738$Pulmonary alveolar haemorrhage$Parenchymal lung disorders NEC$Lower respiratory tract disorders (excl obstruction and infection)$Respiratory	thoracic and mediastinal disorders$Resp$10038738$Y
10025080$10033979$10024967$10038738$Lung consolidation$Parenchymal lung disorders NEC$Lower respiratory tract disorders (excl obstruction and infection)$Respiratory	thoracic and mediastinal disorders$Resp$10038738$Y
10037315$10033979$10024967$10038738$Pulmonary alveolar microlithiasis$Parenchymal lung disorders NEC$Lower respiratory tract disorders (excl obstruction and infection)$Respiratory	thoracic and mediastinal disorders$Resp$10038738$Y
10061924$10033979$10024967$10038738$Pulmonary toxicity$Parenchymal lung disorders NEC$Lower respiratory tract disorders (excl obstruction and infection)$Respiratory	thoracic and mediastinal disorders$Resp$10038738$Y
10003598$10033979$10024967$10038738$Atelectasis$Parenchymal lung disorders NEC$Lower respiratory tract disorders (excl obstruction and infection)$Respiratory	thoracic and mediastinal disorders$Resp$10038738$Y
10053420$10033979$10024967$10038738$Bronchopulmonary disease$Parenchymal lung disorders NEC$Lower respiratory tract disorders (excl obstruction and infection)$Respiratory	thoracic and mediastinal disorders$Resp$10038738$Y
10037370$10033979$10024967$10038738$Pulmonary contusion$Parenchymal lung disorders NEC$Lower respiratory tract disorders (excl obstruction and infection)$Respiratory	thoracic and mediastinal disorders$Resp$10022117$N
10037383$10033979$10024967$10038738$Pulmonary fibrosis$Parenchymal lung disorders NEC$Lower respiratory tract disorders (excl obstruction and infection)$Respiratory	thoracic and mediastinal disorders$Resp$10038738$Y
10037396$10033979$10024967$10038738$Pulmonary haemosiderosis$Parenchymal lung disorders NEC$Lower respiratory tract disorders (excl obstruction and infection)$Respiratory	thoracic and mediastinal disorders$Resp$10038738$Y
10025102$10033979$10024967$10038738$Lung infiltration$Parenchymal lung disorders NEC$Lower respiratory tract disorders (excl obstruction and infection)$Respiratory	thoracic and mediastinal disorders$Resp$10038738$Y
10078811$10033979$10024967$10038738$Cystic lung disease$Parenchymal lung disorders NEC$Lower respiratory tract disorders (excl obstruction and infection)$Respiratory	thoracic and mediastinal disorders$Resp$10038738$Y
10078268$10033979$10024967$10038738$Idiopathic interstitial pneumonia$Parenchymal lung disorders NEC$Lower respiratory tract disorders (excl obstruction and infection)$Respiratory	thoracic and mediastinal disorders$Resp$10038738$Y
10037415$10033979$10024967$10038738$Pulmonary interstitial emphysema syndrome$Parenchymal lung disorders NEC$Lower respiratory tract disorders (excl obstruction and infection)$Respiratory	thoracic and mediastinal disorders$Resp$10038738$Y
10077506$10033979$10024967$10038738$Restrictive allograft syndrome$Parenchymal lung disorders NEC$Lower respiratory tract disorders (excl obstruction and infection)$Respiratory	thoracic and mediastinal disorders$Resp$10022117$N
10077412$10033979$10024967$10038738$Pulmonary nodular lymphoid hyperplasia$Parenchymal lung disorders NEC$Lower respiratory tract disorders (excl obstruction and infection)$Respiratory	thoracic and mediastinal disorders$Resp$10038738$Y
10083948$10033979$10024967$10038738$COPA syndrome$Parenchymal lung disorders NEC$Lower respiratory tract disorders (excl obstruction and infection)$Respiratory	thoracic and mediastinal disorders$Resp$10010331$N
10071257$10035594$10035597$10038738$Pleural cyst$Pleural conditions NEC$Pleural disorders$Respiratory	thoracic and mediastinal disorders$Resp$10038738$Y
10067091$10035594$10035597$10038738$Gastropleural fistula$Pleural conditions NEC$Pleural disorders$Respiratory	thoracic and mediastinal disorders$Resp$10017947$N
10035592$10035594$10035597$10038738$Pleural calcification$Pleural conditions NEC$Pleural disorders$Respiratory	thoracic and mediastinal disorders$Resp$10038738$Y
10077873$10035594$10035597$10038738$Oesophagopleural fistula$Pleural conditions NEC$Pleural disorders$Respiratory	thoracic and mediastinal disorders$Resp$10017947$N
10082101$10035594$10035597$10038738$Pleural mass$Pleural conditions NEC$Pleural disorders$Respiratory	thoracic and mediastinal disorders$Resp$10038738$Y
10035588$10035594$10035597$10038738$Pleural adhesion$Pleural conditions NEC$Pleural disorders$Respiratory	thoracic and mediastinal disorders$Resp$10038738$Y
10035616$10035594$10035597$10038738$Pleural thickening$Pleural conditions NEC$Pleural disorders$Respiratory	thoracic and mediastinal disorders$Resp$10038738$Y
10053481$10035594$10035597$10038738$Bronchopleural fistula$Pleural conditions NEC$Pleural disorders$Respiratory	thoracic and mediastinal disorders$Resp$10038738$Y
10035600$10035594$10035597$10038738$Pleural fibrosis$Pleural conditions NEC$Pleural disorders$Respiratory	thoracic and mediastinal disorders$Resp$10038738$Y
10048735$10035594$10035597$10038738$Pleurocutaneous fistula$Pleural conditions NEC$Pleural disorders$Respiratory	thoracic and mediastinal disorders$Resp$10038738$Y
10065839$10035594$10035597$10038738$Pleural fistula$Pleural conditions NEC$Pleural disorders$Respiratory	thoracic and mediastinal disorders$Resp$10038738$Y
10035595$10035594$10035597$10038738$Pleural disorder$Pleural conditions NEC$Pleural disorders$Respiratory	thoracic and mediastinal disorders$Resp$10038738$Y
10052761$10035602$10035597$10038738$Pleurisy viral$Pleural infections and inflammations$Pleural disorders$Respiratory	thoracic and mediastinal disorders$Resp$10021881$N
10071699$10035602$10035597$10038738$Infectious pleural effusion$Pleural infections and inflammations$Pleural disorders$Respiratory	thoracic and mediastinal disorders$Resp$10021881$N
10073694$10035602$10035597$10038738$Lupus pleurisy$Pleural infections and inflammations$Pleural disorders$Respiratory	thoracic and mediastinal disorders$Resp$10038738$Y
10067334$10035602$10035597$10038738$Pleural infection bacterial$Pleural infections and inflammations$Pleural disorders$Respiratory	thoracic and mediastinal disorders$Resp$10021881$N
10061351$10035602$10035597$10038738$Pleural infection$Pleural infections and inflammations$Pleural disorders$Respiratory	thoracic and mediastinal disorders$Resp$10021881$N
10035618$10035602$10035597$10038738$Pleurisy$Pleural infections and inflammations$Pleural disorders$Respiratory	thoracic and mediastinal disorders$Resp$10038738$Y
10045104$10035602$10035597$10038738$Tuberculous pleurisy$Pleural infections and inflammations$Pleural disorders$Respiratory	thoracic and mediastinal disorders$Resp$10021881$N
10013637$10035602$10035597$10038738$Dressler's syndrome$Pleural infections and inflammations$Pleural disorders$Respiratory	thoracic and mediastinal disorders$Resp$10007541$N
10014978$10035602$10035597$10038738$Epidemic pleurodynia$Pleural infections and inflammations$Pleural disorders$Respiratory	thoracic and mediastinal disorders$Resp$10021881$N
10057102$10035602$10035597$10038738$Pyopneumothorax$Pleural infections and inflammations$Pleural disorders$Respiratory	thoracic and mediastinal disorders$Resp$10021881$N
10059361$10035602$10035597$10038738$Pleuropericarditis$Pleural infections and inflammations$Pleural disorders$Respiratory	thoracic and mediastinal disorders$Resp$10007541$N
10059518$10035610$10035597$10038738$Pleural mesothelioma malignant$Pleural neoplasms$Pleural disorders$Respiratory	thoracic and mediastinal disorders$Resp$10029104$N
10061352$10035610$10035597$10038738$Pleural neoplasm$Pleural neoplasms$Pleural disorders$Respiratory	thoracic and mediastinal disorders$Resp$10029104$N
10026351$10035610$10035597$10038738$Malignant neoplasm of pleura$Pleural neoplasms$Pleural disorders$Respiratory	thoracic and mediastinal disorders$Resp$10029104$N
10026673$10035610$10035597$10038738$Malignant pleural effusion$Pleural neoplasms$Pleural disorders$Respiratory	thoracic and mediastinal disorders$Resp$10029104$N
10051950$10035610$10035597$10038738$Pleural sarcoma$Pleural neoplasms$Pleural disorders$Respiratory	thoracic and mediastinal disorders$Resp$10029104$N
10027139$10035610$10035597$10038738$Meigs' syndrome$Pleural neoplasms$Pleural disorders$Respiratory	thoracic and mediastinal disorders$Resp$10029104$N
10027463$10035610$10035597$10038738$Metastases to pleura$Pleural neoplasms$Pleural disorders$Respiratory	thoracic and mediastinal disorders$Resp$10029104$N
10072432$10035610$10035597$10038738$Malignant neoplasm of pleura metastatic$Pleural neoplasms$Pleural disorders$Respiratory	thoracic and mediastinal disorders$Resp$10029104$N
10004443$10035610$10035597$10038738$Benign pleural neoplasm$Pleural neoplasms$Pleural disorders$Respiratory	thoracic and mediastinal disorders$Resp$10029104$N
10004442$10035610$10035597$10038738$Benign pleural mesothelioma$Pleural neoplasms$Pleural disorders$Respiratory	thoracic and mediastinal disorders$Resp$10029104$N
10035603$10035610$10035597$10038738$Pleural mesothelioma$Pleural neoplasms$Pleural disorders$Respiratory	thoracic and mediastinal disorders$Resp$10029104$N
10035607$10035610$10035597$10038738$Pleural mesothelioma malignant recurrent$Pleural neoplasms$Pleural disorders$Respiratory	thoracic and mediastinal disorders$Resp$10029104$N
10019027$10035761$10035597$10038738$Haemothorax$Pneumothorax and pleural effusions NEC$Pleural disorders$Respiratory	thoracic and mediastinal disorders$Resp$10038738$Y
10035763$10035761$10035597$10038738$Pneumothorax spontaneous$Pneumothorax and pleural effusions NEC$Pleural disorders$Respiratory	thoracic and mediastinal disorders$Resp$10038738$Y
10035765$10035761$10035597$10038738$Pneumothorax traumatic$Pneumothorax and pleural effusions NEC$Pleural disorders$Respiratory	thoracic and mediastinal disorders$Resp$10022117$N
10078770$10035761$10035597$10038738$Congenital chylothorax$Pneumothorax and pleural effusions NEC$Pleural disorders$Respiratory	thoracic and mediastinal disorders$Resp$10010331$N
10074487$10035761$10035597$10038738$Traumatic haemothorax$Pneumothorax and pleural effusions NEC$Pleural disorders$Respiratory	thoracic and mediastinal disorders$Resp$10022117$N
10077574$10035761$10035597$10038738$Procedural pneumothorax$Pneumothorax and pleural effusions NEC$Pleural disorders$Respiratory	thoracic and mediastinal disorders$Resp$10022117$N
10075715$10035761$10035597$10038738$Paraneoplastic pleural effusion$Pneumothorax and pleural effusions NEC$Pleural disorders$Respiratory	thoracic and mediastinal disorders$Resp$10038738$Y
10068641$10035761$10035597$10038738$Pleuroperitoneal communication$Pneumothorax and pleural effusions NEC$Pleural disorders$Respiratory	thoracic and mediastinal disorders$Resp$10038738$Y
10048612$10035761$10035597$10038738$Hydrothorax$Pneumothorax and pleural effusions NEC$Pleural disorders$Respiratory	thoracic and mediastinal disorders$Resp$10038738$Y
10080148$10035761$10035597$10038738$Eosinophilic pleural effusion$Pneumothorax and pleural effusions NEC$Pleural disorders$Respiratory	thoracic and mediastinal disorders$Resp$10038738$Y
10067365$10035761$10035597$10038738$Hepatic hydrothorax$Pneumothorax and pleural effusions NEC$Pleural disorders$Respiratory	thoracic and mediastinal disorders$Resp$10038738$Y
10051228$10035761$10035597$10038738$Chylothorax$Pneumothorax and pleural effusions NEC$Pleural disorders$Respiratory	thoracic and mediastinal disorders$Resp$10038738$Y
10035598$10035761$10035597$10038738$Pleural effusion$Pneumothorax and pleural effusions NEC$Pleural disorders$Respiratory	thoracic and mediastinal disorders$Resp$10038738$Y
10035759$10035761$10035597$10038738$Pneumothorax$Pneumothorax and pleural effusions NEC$Pleural disorders$Respiratory	thoracic and mediastinal disorders$Resp$10038738$Y
10070771$10035761$10035597$10038738$Capnothorax$Pneumothorax and pleural effusions NEC$Pleural disorders$Respiratory	thoracic and mediastinal disorders$Resp$10022117$N
10082056$10035761$10035597$10038738$Neonatal pneumothorax$Pneumothorax and pleural effusions NEC$Pleural disorders$Respiratory	thoracic and mediastinal disorders$Resp$10038738$Y
10077023$10037401$10037454$10038738$Alveolar capillary dysplasia$Pulmonary hypertensions$Pulmonary vascular disorders$Respiratory	thoracic and mediastinal disorders$Resp$10010331$N
10076605$10037401$10037454$10038738$Right-to-left cardiac shunt$Pulmonary hypertensions$Pulmonary vascular disorders$Respiratory	thoracic and mediastinal disorders$Resp$10010331$N
10037400$10037401$10037454$10038738$Pulmonary hypertension$Pulmonary hypertensions$Pulmonary vascular disorders$Respiratory	thoracic and mediastinal disorders$Resp$10038738$Y
10050701$10037401$10037454$10038738$Congenital pulmonary hypertension$Pulmonary hypertensions$Pulmonary vascular disorders$Respiratory	thoracic and mediastinal disorders$Resp$10010331$N
10067281$10037401$10037454$10038738$Portopulmonary hypertension$Pulmonary hypertensions$Pulmonary vascular disorders$Respiratory	thoracic and mediastinal disorders$Resp$10038738$Y
10010970$10037401$10037454$10038738$Cor pulmonale chronic$Pulmonary hypertensions$Pulmonary vascular disorders$Respiratory	thoracic and mediastinal disorders$Resp$10007541$N
10010969$10037401$10037454$10038738$Cor pulmonale acute$Pulmonary hypertensions$Pulmonary vascular disorders$Respiratory	thoracic and mediastinal disorders$Resp$10007541$N
10082615$10037401$10037454$10038738$Coronary sinus dilatation$Pulmonary hypertensions$Pulmonary vascular disorders$Respiratory	thoracic and mediastinal disorders$Resp$10007541$N
10010968$10037401$10037454$10038738$Cor pulmonale$Pulmonary hypertensions$Pulmonary vascular disorders$Respiratory	thoracic and mediastinal disorders$Resp$10007541$N
10053592$10037401$10037454$10038738$Newborn persistent pulmonary hypertension$Pulmonary hypertensions$Pulmonary vascular disorders$Respiratory	thoracic and mediastinal disorders$Resp$10010331$N
10068726$10037401$10037454$10038738$Pulmonary hypertensive crisis$Pulmonary hypertensions$Pulmonary vascular disorders$Respiratory	thoracic and mediastinal disorders$Resp$10038738$Y
10063561$10037401$10037454$10038738$Pulmonary artery wall hypertrophy$Pulmonary hypertensions$Pulmonary vascular disorders$Respiratory	thoracic and mediastinal disorders$Resp$10038738$Y
10064911$10037401$10037454$10038738$Pulmonary arterial hypertension$Pulmonary hypertensions$Pulmonary vascular disorders$Respiratory	thoracic and mediastinal disorders$Resp$10038738$Y
10074301$10037401$10037454$10038738$Right ventricular hypertension$Pulmonary hypertensions$Pulmonary vascular disorders$Respiratory	thoracic and mediastinal disorders$Resp$10007541$N
10052235$10037424$10024967$10038738$Transfusion-related acute lung injury$Pulmonary oedemas$Lower respiratory tract disorders (excl obstruction and infection)$Respiratory	thoracic and mediastinal disorders$Resp$10022117$N
10001029$10037424$10024967$10038738$Acute pulmonary oedema$Pulmonary oedemas$Lower respiratory tract disorders (excl obstruction and infection)$Respiratory	thoracic and mediastinal disorders$Resp$10038738$Y
10050459$10037424$10024967$10038738$Pulmonary oedema neonatal$Pulmonary oedemas$Lower respiratory tract disorders (excl obstruction and infection)$Respiratory	thoracic and mediastinal disorders$Resp$10038738$Y
10037427$10037424$10024967$10038738$Pulmonary oedema post fume inhalation$Pulmonary oedemas$Lower respiratory tract disorders (excl obstruction and infection)$Respiratory	thoracic and mediastinal disorders$Resp$10022117$N
10037423$10037424$10024967$10038738$Pulmonary oedema$Pulmonary oedemas$Lower respiratory tract disorders (excl obstruction and infection)$Respiratory	thoracic and mediastinal disorders$Resp$10038738$Y
10029538$10037424$10024967$10038738$Non-cardiogenic pulmonary oedema$Pulmonary oedemas$Lower respiratory tract disorders (excl obstruction and infection)$Respiratory	thoracic and mediastinal disorders$Resp$10038738$Y
10037368$10037424$10024967$10038738$Pulmonary congestion$Pulmonary oedemas$Lower respiratory tract disorders (excl obstruction and infection)$Respiratory	thoracic and mediastinal disorders$Resp$10038738$Y
10074608$10037424$10024967$10038738$Leukostasis syndrome$Pulmonary oedemas$Lower respiratory tract disorders (excl obstruction and infection)$Respiratory	thoracic and mediastinal disorders$Resp$10005329$N
10080589$10037424$10024967$10038738$Negative pressure pulmonary oedema$Pulmonary oedemas$Lower respiratory tract disorders (excl obstruction and infection)$Respiratory	thoracic and mediastinal disorders$Resp$10038738$Y
10069351$10037424$10024967$10038738$Acute lung injury$Pulmonary oedemas$Lower respiratory tract disorders (excl obstruction and infection)$Respiratory	thoracic and mediastinal disorders$Resp$10038738$Y
10064715$10037424$10024967$10038738$Reexpansion pulmonary oedema$Pulmonary oedemas$Lower respiratory tract disorders (excl obstruction and infection)$Respiratory	thoracic and mediastinal disorders$Resp$10038738$Y
10077266$10037424$10024967$10038738$Polymer fume fever$Pulmonary oedemas$Lower respiratory tract disorders (excl obstruction and infection)$Respiratory	thoracic and mediastinal disorders$Resp$10022117$N
10001052$10037424$10024967$10038738$Acute respiratory distress syndrome$Pulmonary oedemas$Lower respiratory tract disorders (excl obstruction and infection)$Respiratory	thoracic and mediastinal disorders$Resp$10038738$Y
10069909$10037439$10037454$10038738$Metastatic pulmonary embolism$Pulmonary thrombotic and embolic conditions$Pulmonary vascular disorders$Respiratory	thoracic and mediastinal disorders$Resp$10029104$N
10063909$10037439$10037454$10038738$Post procedural pulmonary embolism$Pulmonary thrombotic and embolic conditions$Pulmonary vascular disorders$Respiratory	thoracic and mediastinal disorders$Resp$10022117$N
10037421$10037439$10037454$10038738$Pulmonary microemboli$Pulmonary thrombotic and embolic conditions$Pulmonary vascular disorders$Respiratory	thoracic and mediastinal disorders$Resp$10038738$Y
10069388$10037439$10037454$10038738$Pulmonary oil microembolism$Pulmonary thrombotic and embolic conditions$Pulmonary vascular disorders$Respiratory	thoracic and mediastinal disorders$Resp$10022117$N
10037410$10037439$10037454$10038738$Pulmonary infarction$Pulmonary thrombotic and embolic conditions$Pulmonary vascular disorders$Respiratory	thoracic and mediastinal disorders$Resp$10038738$Y
10083093$10037439$10037454$10038738$Septic pulmonary embolism$Pulmonary thrombotic and embolic conditions$Pulmonary vascular disorders$Respiratory	thoracic and mediastinal disorders$Resp$10021881$N
10067010$10037439$10037454$10038738$Anaphylactoid syndrome of pregnancy$Pulmonary thrombotic and embolic conditions$Pulmonary vascular disorders$Respiratory	thoracic and mediastinal disorders$Resp$10036585$N
10037340$10037439$10037454$10038738$Pulmonary artery thrombosis$Pulmonary thrombotic and embolic conditions$Pulmonary vascular disorders$Respiratory	thoracic and mediastinal disorders$Resp$10038738$Y
10029925$10037439$10037454$10038738$Obstetrical pulmonary embolism$Pulmonary thrombotic and embolic conditions$Pulmonary vascular disorders$Respiratory	thoracic and mediastinal disorders$Resp$10038738$Y
10050484$10037439$10037454$10038738$Cement embolism$Pulmonary thrombotic and embolic conditions$Pulmonary vascular disorders$Respiratory	thoracic and mediastinal disorders$Resp$10022117$N
10037459$10037439$10037454$10038738$Pulmonary venous thrombosis$Pulmonary thrombotic and embolic conditions$Pulmonary vascular disorders$Respiratory	thoracic and mediastinal disorders$Resp$10038738$Y
10079988$10037439$10037454$10038738$Pulmonary tumour thrombotic microangiopathy$Pulmonary thrombotic and embolic conditions$Pulmonary vascular disorders$Respiratory	thoracic and mediastinal disorders$Resp$10029104$N
10037377$10037439$10037454$10038738$Pulmonary embolism$Pulmonary thrombotic and embolic conditions$Pulmonary vascular disorders$Respiratory	thoracic and mediastinal disorders$Resp$10038738$Y
10037437$10037439$10037454$10038738$Pulmonary thrombosis$Pulmonary thrombotic and embolic conditions$Pulmonary vascular disorders$Respiratory	thoracic and mediastinal disorders$Resp$10038738$Y
10009126$10052549$10038716$10038738$Chronic respiratory failure$Respiratory failures (excl neonatal)$Respiratory disorders NEC$Respiratory	thoracic and mediastinal disorders$Resp$10038738$Y
10051093$10052549$10038716$10038738$Cardiopulmonary failure$Respiratory failures (excl neonatal)$Respiratory disorders NEC$Respiratory	thoracic and mediastinal disorders$Resp$10007541$N
10054809$10052549$10038716$10038738$Postoperative respiratory distress$Respiratory failures (excl neonatal)$Respiratory disorders NEC$Respiratory	thoracic and mediastinal disorders$Resp$10022117$N
10038695$10052549$10038716$10038738$Respiratory failure$Respiratory failures (excl neonatal)$Respiratory disorders NEC$Respiratory	thoracic and mediastinal disorders$Resp$10038738$Y
10038708$10052549$10038716$10038738$Respiratory paralysis$Respiratory failures (excl neonatal)$Respiratory disorders NEC$Respiratory	thoracic and mediastinal disorders$Resp$10038738$Y
10001053$10052549$10038716$10038738$Acute respiratory failure$Respiratory failures (excl neonatal)$Respiratory disorders NEC$Respiratory	thoracic and mediastinal disorders$Resp$10038738$Y
10049874$10052549$10038716$10038738$Cardio-respiratory distress$Respiratory failures (excl neonatal)$Respiratory disorders NEC$Respiratory	thoracic and mediastinal disorders$Resp$10007541$N
10072651$10052549$10038716$10038738$Postoperative respiratory failure$Respiratory failures (excl neonatal)$Respiratory disorders NEC$Respiratory	thoracic and mediastinal disorders$Resp$10022117$N
10007617$10052549$10038716$10038738$Cardio-respiratory arrest$Respiratory failures (excl neonatal)$Respiratory disorders NEC$Respiratory	thoracic and mediastinal disorders$Resp$10007541$N
10052319$10027698$10079101$10038738$Nasal flaring$Respiratory signs and symptoms NEC$Respiratory tract signs and symptoms$Respiratory	thoracic and mediastinal disorders$Resp$10038738$Y
10009691$10027698$10079101$10038738$Clubbing$Respiratory signs and symptoms NEC$Respiratory tract signs and symptoms$Respiratory	thoracic and mediastinal disorders$Resp$10028395$N
10052335$10027698$10079101$10038738$Xyphoid retraction$Respiratory signs and symptoms NEC$Respiratory tract signs and symptoms$Respiratory	thoracic and mediastinal disorders$Resp$10038738$Y
10059138$10027698$10079101$10038738$Glossoptosis$Respiratory signs and symptoms NEC$Respiratory tract signs and symptoms$Respiratory	thoracic and mediastinal disorders$Resp$10017947$N
10008479$10027698$10079101$10038738$Chest pain$Respiratory signs and symptoms NEC$Respiratory tract signs and symptoms$Respiratory	thoracic and mediastinal disorders$Resp$10018065$N
10020877$10027698$10079101$10038738$Hypertrophic osteoarthropathy$Respiratory signs and symptoms NEC$Respiratory tract signs and symptoms$Respiratory	thoracic and mediastinal disorders$Resp$10028395$N
10052749$10027698$10079101$10038738$Diaphragmalgia$Respiratory signs and symptoms NEC$Respiratory tract signs and symptoms$Respiratory	thoracic and mediastinal disorders$Resp$10038738$Y
10067317$10027698$10079101$10038738$Oculorespiratory syndrome$Respiratory signs and symptoms NEC$Respiratory tract signs and symptoms$Respiratory	thoracic and mediastinal disorders$Resp$10015919$N
10062501$10027698$10079101$10038738$Non-cardiac chest pain$Respiratory signs and symptoms NEC$Respiratory tract signs and symptoms$Respiratory	thoracic and mediastinal disorders$Resp$10018065$N
10008469$10027698$10079101$10038738$Chest discomfort$Respiratory signs and symptoms NEC$Respiratory tract signs and symptoms$Respiratory	thoracic and mediastinal disorders$Resp$10018065$N
10042444$10027698$10079101$10038738$Suffocation feeling$Respiratory signs and symptoms NEC$Respiratory tract signs and symptoms$Respiratory	thoracic and mediastinal disorders$Resp$10038738$Y
10033517$10027698$10079101$10038738$Painful respiration$Respiratory signs and symptoms NEC$Respiratory tract signs and symptoms$Respiratory	thoracic and mediastinal disorders$Resp$10038738$Y
10075535$10027698$10079101$10038738$Respiratory symptom$Respiratory signs and symptoms NEC$Respiratory tract signs and symptoms$Respiratory	thoracic and mediastinal disorders$Resp$10038738$Y
10069555$10027698$10079101$10038738$Use of accessory respiratory muscles$Respiratory signs and symptoms NEC$Respiratory tract signs and symptoms$Respiratory	thoracic and mediastinal disorders$Resp$10038738$Y
10063527$10027698$10079101$10038738$Allergic respiratory symptom$Respiratory signs and symptoms NEC$Respiratory tract signs and symptoms$Respiratory	thoracic and mediastinal disorders$Resp$10038738$Y
10035615$10027698$10079101$10038738$Pleural rub$Respiratory signs and symptoms NEC$Respiratory tract signs and symptoms$Respiratory	thoracic and mediastinal disorders$Resp$10038738$Y
10069444$10057184$10038716$10038738$Bronchial metaplasia$Respiratory tract disorders NEC$Respiratory disorders NEC$Respiratory	thoracic and mediastinal disorders$Resp$10038738$Y
10049979$10057184$10038716$10038738$Airway complication of anaesthesia$Respiratory tract disorders NEC$Respiratory disorders NEC$Respiratory	thoracic and mediastinal disorders$Resp$10022117$N
10050292$10057184$10038716$10038738$Lung hernia$Respiratory tract disorders NEC$Respiratory disorders NEC$Respiratory	thoracic and mediastinal disorders$Resp$10038738$Y
10066828$10057184$10038716$10038738$Upper airway necrosis$Respiratory tract disorders NEC$Respiratory disorders NEC$Respiratory	thoracic and mediastinal disorders$Resp$10038738$Y
10066821$10057184$10038716$10038738$Mechanical ventilation complication$Respiratory tract disorders NEC$Respiratory disorders NEC$Respiratory	thoracic and mediastinal disorders$Resp$10022117$N
10068956$10057184$10038716$10038738$Respiratory tract inflammation$Respiratory tract disorders NEC$Respiratory disorders NEC$Respiratory	thoracic and mediastinal disorders$Resp$10038738$Y
10017000$10057184$10038716$10038738$Foreign body aspiration$Respiratory tract disorders NEC$Respiratory disorders NEC$Respiratory	thoracic and mediastinal disorders$Resp$10022117$N
10069675$10057184$10038716$10038738$Ventilation perfusion mismatch$Respiratory tract disorders NEC$Respiratory disorders NEC$Respiratory	thoracic and mediastinal disorders$Resp$10038738$Y
10038733$10057184$10038716$10038738$Respiratory tract malformation$Respiratory tract disorders NEC$Respiratory disorders NEC$Respiratory	thoracic and mediastinal disorders$Resp$10010331$N
10069839$10057184$10038716$10038738$Respiratory complication associated with device$Respiratory tract disorders NEC$Respiratory disorders NEC$Respiratory	thoracic and mediastinal disorders$Resp$10018065$N
10038731$10057184$10038716$10038738$Respiratory tract irritation$Respiratory tract disorders NEC$Respiratory disorders NEC$Respiratory	thoracic and mediastinal disorders$Resp$10038738$Y
10070774$10057184$10038716$10038738$Respiratory tract oedema$Respiratory tract disorders NEC$Respiratory disorders NEC$Respiratory	thoracic and mediastinal disorders$Resp$10038738$Y
10070775$10057184$10038716$10038738$Chemical burn of respiratory tract$Respiratory tract disorders NEC$Respiratory disorders NEC$Respiratory	thoracic and mediastinal disorders$Resp$10022117$N
10038727$10057184$10038716$10038738$Respiratory tract haemorrhage$Respiratory tract disorders NEC$Respiratory disorders NEC$Respiratory	thoracic and mediastinal disorders$Resp$10038738$Y
10070839$10057184$10038716$10038738$Respiratory tract ulceration$Respiratory tract disorders NEC$Respiratory disorders NEC$Respiratory	thoracic and mediastinal disorders$Resp$10038738$Y
10038683$10057184$10038716$10038738$Respiratory disorder$Respiratory tract disorders NEC$Respiratory disorders NEC$Respiratory	thoracic and mediastinal disorders$Resp$10038738$Y
10073719$10057184$10038716$10038738$Post pneumonectomy syndrome$Respiratory tract disorders NEC$Respiratory disorders NEC$Respiratory	thoracic and mediastinal disorders$Resp$10022117$N
10075076$10057184$10038716$10038738$TEMPI syndrome$Respiratory tract disorders NEC$Respiratory disorders NEC$Respiratory	thoracic and mediastinal disorders$Resp$10029104$N
10063532$10057184$10038716$10038738$Allergic respiratory disease$Respiratory tract disorders NEC$Respiratory disorders NEC$Respiratory	thoracic and mediastinal disorders$Resp$10038738$Y
10052251$10057184$10038716$10038738$Respiratory tract congestion$Respiratory tract disorders NEC$Respiratory disorders NEC$Respiratory	thoracic and mediastinal disorders$Resp$10038738$Y
10062744$10057184$10038716$10038738$Thoracic haemorrhage$Respiratory tract disorders NEC$Respiratory disorders NEC$Respiratory	thoracic and mediastinal disorders$Resp$10038738$Y
10079847$10057184$10038716$10038738$Foreign body in respiratory tract$Respiratory tract disorders NEC$Respiratory disorders NEC$Respiratory	thoracic and mediastinal disorders$Resp$10022117$N
10053582$10057184$10038716$10038738$Bronchopneumopathy$Respiratory tract disorders NEC$Respiratory disorders NEC$Respiratory	thoracic and mediastinal disorders$Resp$10038738$Y
10003504$10057184$10038716$10038738$Aspiration$Respiratory tract disorders NEC$Respiratory disorders NEC$Respiratory	thoracic and mediastinal disorders$Resp$10038738$Y
10002108$10057184$10038716$10038738$Anaesthetic complication pulmonary$Respiratory tract disorders NEC$Respiratory disorders NEC$Respiratory	thoracic and mediastinal disorders$Resp$10022117$N
10061768$10057184$10038716$10038738$Chronic respiratory disease$Respiratory tract disorders NEC$Respiratory disorders NEC$Respiratory	thoracic and mediastinal disorders$Resp$10038738$Y
10081319$10057184$10038716$10038738$Respiratory tract procedural complication$Respiratory tract disorders NEC$Respiratory disorders NEC$Respiratory	thoracic and mediastinal disorders$Resp$10022117$N
10056342$10057184$10038716$10038738$Pulmonary mass$Respiratory tract disorders NEC$Respiratory disorders NEC$Respiratory	thoracic and mediastinal disorders$Resp$10038738$Y
10061485$10057184$10038716$10038738$Respiratory fume inhalation disorder$Respiratory tract disorders NEC$Respiratory disorders NEC$Respiratory	thoracic and mediastinal disorders$Resp$10022117$N
10025082$10057184$10038716$10038738$Lung disorder$Respiratory tract disorders NEC$Respiratory disorders NEC$Respiratory	thoracic and mediastinal disorders$Resp$10038738$Y
10083095$10057184$10038716$10038738$Lung diffusion disorder$Respiratory tract disorders NEC$Respiratory disorders NEC$Respiratory	thoracic and mediastinal disorders$Resp$10038738$Y
10083433$10057184$10038716$10038738$Foreign body in throat$Respiratory tract disorders NEC$Respiratory disorders NEC$Respiratory	thoracic and mediastinal disorders$Resp$10022117$N
10057482$10057184$10038716$10038738$Dependence on respirator$Respiratory tract disorders NEC$Respiratory disorders NEC$Respiratory	thoracic and mediastinal disorders$Resp$10038738$Y
10067204$10057184$10038716$10038738$Airway burns$Respiratory tract disorders NEC$Respiratory disorders NEC$Respiratory	thoracic and mediastinal disorders$Resp$10022117$N
10073239$10057190$10024970$10038738$Disseminated mucormycosis$Respiratory tract infections NEC$Respiratory tract infections$Respiratory	thoracic and mediastinal disorders$Resp$10021881$N
10061907$10057190$10024970$10038738$Parainfluenzae virus infection$Respiratory tract infections NEC$Respiratory tract infections$Respiratory	thoracic and mediastinal disorders$Resp$10021881$N
10060693$10057190$10024970$10038738$Respiratory tract infection bacterial$Respiratory tract infections NEC$Respiratory tract infections$Respiratory	thoracic and mediastinal disorders$Resp$10021881$N
10078354$10057190$10024970$10038738$Pulmonary mucormycosis$Respiratory tract infections NEC$Respiratory tract infections$Respiratory	thoracic and mediastinal disorders$Resp$10021881$N
10028098$10057190$10024970$10038738$Mucormycosis$Respiratory tract infections NEC$Respiratory tract infections$Respiratory	thoracic and mediastinal disorders$Resp$10021881$N
10062352$10057190$10024970$10038738$Respiratory tract infection$Respiratory tract infections NEC$Respiratory tract infections$Respiratory	thoracic and mediastinal disorders$Resp$10021881$N
10062106$10057190$10024970$10038738$Respiratory tract infection viral$Respiratory tract infections NEC$Respiratory tract infections$Respiratory	thoracic and mediastinal disorders$Resp$10021881$N
10038705$10057190$10024970$10038738$Respiratory moniliasis$Respiratory tract infections NEC$Respiratory tract infections$Respiratory	thoracic and mediastinal disorders$Resp$10021881$N
10081030$10057190$10024970$10038738$Respiratory tract chlamydial infection$Respiratory tract infections NEC$Respiratory tract infections$Respiratory	thoracic and mediastinal disorders$Resp$10021881$N
10060692$10057190$10024970$10038738$Respiratory tract infection fungal$Respiratory tract infections NEC$Respiratory tract infections$Respiratory	thoracic and mediastinal disorders$Resp$10021881$N
10051932$10059675$10029107$10038738$Diaphragm neoplasm$Respiratory tract neoplasms NEC$Respiratory tract neoplasms$Respiratory	thoracic and mediastinal disorders$Resp$10029104$N
10065249$10059675$10029107$10038738$Pancoast's syndrome$Respiratory tract neoplasms NEC$Respiratory tract neoplasms$Respiratory	thoracic and mediastinal disorders$Resp$10029205$N
10038707$10059675$10029107$10038738$Respiratory papilloma$Respiratory tract neoplasms NEC$Respiratory tract neoplasms$Respiratory	thoracic and mediastinal disorders$Resp$10029104$N
10061600$10059675$10029107$10038738$Metastases to the respiratory system$Respiratory tract neoplasms NEC$Respiratory tract neoplasms$Respiratory	thoracic and mediastinal disorders$Resp$10029104$N
10026532$10059675$10029107$10038738$Malignant neoplasm of thorax$Respiratory tract neoplasms NEC$Respiratory tract neoplasms$Respiratory	thoracic and mediastinal disorders$Resp$10029104$N
10051684$10059675$10029107$10038738$Metastases to thorax$Respiratory tract neoplasms NEC$Respiratory tract neoplasms$Respiratory	thoracic and mediastinal disorders$Resp$10029104$N
10033572$10059675$10029107$10038738$Pancoast's tumour$Respiratory tract neoplasms NEC$Respiratory tract neoplasms$Respiratory	thoracic and mediastinal disorders$Resp$10029104$N
10049171$10047096$10037454$10038738$Pulmonary vein stenosis$Vascular pulmonary disorders NEC$Pulmonary vascular disorders$Respiratory	thoracic and mediastinal disorders$Resp$10038738$Y
10037456$10047096$10037454$10038738$Pulmonary vascular resistance abnormality$Vascular pulmonary disorders NEC$Pulmonary vascular disorders$Respiratory	thoracic and mediastinal disorders$Resp$10038738$Y
10037458$10047096$10037454$10038738$Pulmonary veno-occlusive disease$Vascular pulmonary disorders NEC$Pulmonary vascular disorders$Respiratory	thoracic and mediastinal disorders$Resp$10038738$Y
10051895$10047096$10037454$10038738$Acute chest syndrome$Vascular pulmonary disorders NEC$Pulmonary vascular disorders$Respiratory	thoracic and mediastinal disorders$Resp$10038738$Y
10037339$10047096$10037454$10038738$Pulmonary artery stenosis congenital$Vascular pulmonary disorders NEC$Pulmonary vascular disorders$Respiratory	thoracic and mediastinal disorders$Resp$10010331$N
10037338$10047096$10037454$10038738$Pulmonary artery stenosis$Vascular pulmonary disorders NEC$Pulmonary vascular disorders$Respiratory	thoracic and mediastinal disorders$Resp$10038738$Y
10037336$10047096$10037454$10038738$Pulmonary artery aneurysm$Vascular pulmonary disorders NEC$Pulmonary vascular disorders$Respiratory	thoracic and mediastinal disorders$Resp$10038738$Y
10037332$10047096$10037454$10038738$Pulmonary arteriovenous fistula$Vascular pulmonary disorders NEC$Pulmonary vascular disorders$Respiratory	thoracic and mediastinal disorders$Resp$10010331$N
10068690$10047096$10037454$10038738$Pulmonary vein occlusion$Vascular pulmonary disorders NEC$Pulmonary vascular disorders$Respiratory	thoracic and mediastinal disorders$Resp$10038738$Y
10061474$10047096$10037454$10038738$Pulmonary vascular disorder$Vascular pulmonary disorders NEC$Pulmonary vascular disorders$Respiratory	thoracic and mediastinal disorders$Resp$10038738$Y
10058491$10047096$10037454$10038738$Pulmonary artery dilatation$Vascular pulmonary disorders NEC$Pulmonary vascular disorders$Respiratory	thoracic and mediastinal disorders$Resp$10038738$Y
10052274$10047096$10037454$10038738$Hepatopulmonary syndrome$Vascular pulmonary disorders NEC$Pulmonary vascular disorders$Respiratory	thoracic and mediastinal disorders$Resp$10038738$Y
10078201$10047096$10037454$10038738$Pulmonary artery occlusion$Vascular pulmonary disorders NEC$Pulmonary vascular disorders$Respiratory	thoracic and mediastinal disorders$Resp$10038738$Y
10077389$10047096$10037454$10038738$Pulmonary capillary haemangiomatosis$Vascular pulmonary disorders NEC$Pulmonary vascular disorders$Respiratory	thoracic and mediastinal disorders$Resp$10038738$Y
10077177$10047096$10037454$10038738$Pulmonary hypoperfusion$Vascular pulmonary disorders NEC$Pulmonary vascular disorders$Respiratory	thoracic and mediastinal disorders$Resp$10038738$Y
10079552$10047096$10037454$10038738$Bronchial artery aneurysm$Vascular pulmonary disorders NEC$Pulmonary vascular disorders$Respiratory	thoracic and mediastinal disorders$Resp$10038738$Y
10067284$10047096$10037454$10038738$Pulmonary arteriopathy$Vascular pulmonary disorders NEC$Pulmonary vascular disorders$Respiratory	thoracic and mediastinal disorders$Resp$10038738$Y
10065046$10047468$10024970$10038738$Herpes simplex pneumonia$Viral lower respiratory tract infections$Respiratory tract infections$Respiratory	thoracic and mediastinal disorders$Resp$10021881$N
10061982$10047468$10024970$10038738$Severe acute respiratory syndrome$Viral lower respiratory tract infections$Respiratory tract infections$Respiratory	thoracic and mediastinal disorders$Resp$10021881$N
10035737$10047468$10024970$10038738$Pneumonia viral$Viral lower respiratory tract infections$Respiratory tract infections$Respiratory	thoracic and mediastinal disorders$Resp$10021881$N
10053160$10047468$10024970$10038738$Bronchitis viral$Viral lower respiratory tract infections$Respiratory tract infections$Respiratory	thoracic and mediastinal disorders$Resp$10021881$N
10074254$10047468$10024970$10038738$Varicella zoster pneumonia$Viral lower respiratory tract infections$Respiratory tract infections$Respiratory	thoracic and mediastinal disorders$Resp$10021881$N
10084268$10047468$10024970$10038738$COVID-19$Viral lower respiratory tract infections$Respiratory tract infections$Respiratory	thoracic and mediastinal disorders$Resp$10021881$N
10069811$10047468$10024970$10038738$Respiratory syncytial virus bronchitis$Viral lower respiratory tract infections$Respiratory tract infections$Respiratory	thoracic and mediastinal disorders$Resp$10021881$N
10075271$10047468$10024970$10038738$Middle East respiratory syndrome$Viral lower respiratory tract infections$Respiratory tract infections$Respiratory	thoracic and mediastinal disorders$Resp$10021881$N
10035727$10047468$10024970$10038738$Pneumonia parainfluenzae viral$Viral lower respiratory tract infections$Respiratory tract infections$Respiratory	thoracic and mediastinal disorders$Resp$10021881$N
10035714$10047468$10024970$10038738$Pneumonia influenzal$Viral lower respiratory tract infections$Respiratory tract infections$Respiratory	thoracic and mediastinal disorders$Resp$10021881$N
10019143$10047468$10024970$10038738$Hantavirus pulmonary infection$Viral lower respiratory tract infections$Respiratory tract infections$Respiratory	thoracic and mediastinal disorders$Resp$10021881$N
10033797$10047468$10024970$10038738$Parainfluenzae viral laryngotracheobronchitis$Viral lower respiratory tract infections$Respiratory tract infections$Respiratory	thoracic and mediastinal disorders$Resp$10021881$N
10035732$10047468$10024970$10038738$Pneumonia respiratory syncytial viral$Viral lower respiratory tract infections$Respiratory tract infections$Respiratory	thoracic and mediastinal disorders$Resp$10021881$N
10084451$10047468$10024970$10038738$Suspected COVID-19$Viral lower respiratory tract infections$Respiratory tract infections$Respiratory	thoracic and mediastinal disorders$Resp$10021881$N
10077390$10047468$10024970$10038738$Lower respiratory tract herpes infection$Viral lower respiratory tract infections$Respiratory tract infections$Respiratory	thoracic and mediastinal disorders$Resp$10021881$N
10066226$10047468$10024970$10038738$Metapneumovirus infection$Viral lower respiratory tract infections$Respiratory tract infections$Respiratory	thoracic and mediastinal disorders$Resp$10021881$N
10035665$10047468$10024970$10038738$Pneumonia adenoviral$Viral lower respiratory tract infections$Respiratory tract infections$Respiratory	thoracic and mediastinal disorders$Resp$10021881$N
10035703$10047468$10024970$10038738$Pneumonia herpes viral$Viral lower respiratory tract infections$Respiratory tract infections$Respiratory	thoracic and mediastinal disorders$Resp$10021881$N
10035676$10047468$10024970$10038738$Pneumonia cytomegaloviral$Viral lower respiratory tract infections$Respiratory tract infections$Respiratory	thoracic and mediastinal disorders$Resp$10021881$N
10061556$10047468$10024970$10038738$Tracheobronchitis viral$Viral lower respiratory tract infections$Respiratory tract infections$Respiratory	thoracic and mediastinal disorders$Resp$10021881$N
10084380$10047468$10024970$10038738$COVID-19 pneumonia$Viral lower respiratory tract infections$Respiratory tract infections$Respiratory	thoracic and mediastinal disorders$Resp$10021881$N
10035722$10047468$10024970$10038738$Pneumonia measles$Viral lower respiratory tract infections$Respiratory tract infections$Respiratory	thoracic and mediastinal disorders$Resp$10021881$N
10065188$10047468$10024970$10038738$Lower respiratory tract infection viral$Viral lower respiratory tract infections$Respiratory tract infections$Respiratory	thoracic and mediastinal disorders$Resp$10021881$N
10038718$10047468$10024970$10038738$Respiratory syncytial virus bronchiolitis$Viral lower respiratory tract infections$Respiratory tract infections$Respiratory	thoracic and mediastinal disorders$Resp$10021881$N
