# Supplementary material for: Data mining methodology for response to hypertension symptomology—application to COVID-19-related pharmacovigilance
Source: eLife. 2021 Nov 23;10:e70734. doi: 10.7554/eLife.70734 (PMC8754433; doi:10.7554/eLife.70734)
Supplement: Source data 1. [file elife-70734-supp10.zip › Source data/arcdiagram/hypt_cuthill_22.csv]

	ALTHIAZIDE\SPIRONOLACTONE	AZELNIDIPINE	AZILSARTAN KAMEDOXOMIL	BENDROFLUMETHIAZIDE	BENIDIPINE	BERAPROST	BISOPROLOL	BOSENTAN	CANDESARTAN	CILNIDIPINE	DOXAZOSIN	EPOPROSTENOL	IMIDAPRIL	LERCANIDIPINE	MACITENTAN	NICARDIPINE	NIFEDIPINE	RILMENIDINE	SELEXIPAG	SILDENAFIL	TADALAFIL	TELMISARTAN
ALTHIAZIDE\SPIRONOLACTONE	0	0	0	0	0	0	0	0	0	0	0	0	0	0	0	0	0	1	0	0	0	0
AZELNIDIPINE	0	0	1	0	0	0	0	0	0	0	0	0	1	0	0	0	0	0	0	0	0	1
AZILSARTAN KAMEDOXOMIL	0	1	0	0	0	0	0	0	0	0	0	0	1	0	0	0	0	0	0	0	0	1
BENDROFLUMETHIAZIDE	0	0	0	0	0	0	0	0	0	0	1	0	0	0	0	1	0	0	0	0	0	0
BENIDIPINE	0	0	0	0	0	0	0	0	0	1	0	0	1	0	0	0	0	0	0	0	0	0
BERAPROST	0	0	0	0	0	0	0	0	0	0	0	0	0	0	0	0	0	0	0	0	1	0
BISOPROLOL	0	0	0	0	0	0	0	0	0	0	0	0	0	1	0	0	0	0	0	0	0	0
BOSENTAN	0	0	0	0	0	0	0	0	0	0	0	1	0	0	1	0	0	0	1	1	1	0
CANDESARTAN	0	0	0	0	0	0	0	0	0	0	0	0	0	0	0	0	1	0	0	0	0	0
CILNIDIPINE	0	0	0	0	1	0	0	0	0	0	0	0	1	0	0	0	0	0	0	0	0	0
DOXAZOSIN	0	0	0	1	0	0	0	0	0	0	0	0	0	0	0	1	0	0	0	0	0	0
EPOPROSTENOL	0	0	0	0	0	0	0	1	0	0	0	0	0	0	1	0	0	0	1	1	1	0
IMIDAPRIL	0	1	1	0	1	0	0	0	0	1	0	0	0	0	0	0	0	0	0	0	0	1
LERCANIDIPINE	0	0	0	0	0	0	1	0	0	0	0	0	0	0	0	0	0	0	0	0	0	0
MACITENTAN	0	0	0	0	0	0	0	1	0	0	0	1	0	0	0	0	0	0	1	1	1	0
NICARDIPINE	0	0	0	1	0	0	0	0	0	0	1	0	0	0	0	0	0	0	0	0	0	0
NIFEDIPINE	0	0	0	0	0	0	0	0	1	0	0	0	0	0	0	0	0	0	0	0	0	0
RILMENIDINE	1	0	0	0	0	0	0	0	0	0	0	0	0	0	0	0	0	0	0	0	0	0
SELEXIPAG	0	0	0	0	0	0	0	1	0	0	0	1	0	0	1	0	0	0	0	1	1	0
SILDENAFIL	0	0	0	0	0	0	0	1	0	0	0	1	0	0	1	0	0	0	1	0	1	0
TADALAFIL	0	0	0	0	0	1	0	1	0	0	0	1	0	0	1	0	0	0	1	1	0	0
TELMISARTAN	0	1	1	0	0	0	0	0	0	0	0	0	1	0	0	0	0	0	0	0	0	0
