# Supplementary material for: Data mining methodology for response to hypertension symptomology—application to COVID-19-related pharmacovigilance
Source: eLife. 2021 Nov 23;10:e70734. doi: 10.7554/eLife.70734 (PMC8754433; doi:10.7554/eLife.70734)
Supplement: Source data 1. [file elife-70734-supp10.zip › Source data/pca/hypts_134_drugs.csv]

actsub	atc
ACEBUTOLOL	BETA BLOCKING AGENTS
ALISKIREN	OTHER AGENTS ACTING ON THE RENIN-ANGIOTENSIN SYSTEM
ALISKIREN\HYDROCHLOROTHIAZIDE	COMBINATION
ALTHIAZIDE\SPIRONOLACTONE	COMBINATION
AMBRISENTAN	ANTIHYPERTENSIVES
AMILORIDE	DIURETICS
AMILORIDE\HYDROCHLOROTHIAZIDE	COMBINATION
AMLODIPINE	CALCIUM CHANNEL BLOCKERS
AMLODIPINE\ATORVASTATIN	COMBINATION
AMLODIPINE\BENAZEPRIL	COMBINATION
AMLODIPINE\HYDROCHLOROTHIAZIDE\OLMESARTAN	COMBINATION
AMLODIPINE\HYDROCHLOROTHIAZIDE\VALSARTAN	COMBINATION
AMLODIPINE\OLMESARTAN	COMBINATION
AMLODIPINE\PERINDOPRIL	COMBINATION
AMLODIPINE\TELMISARTAN	COMBINATION
AMLODIPINE\VALSARTAN	COMBINATION
APIXABAN	ANTITHROMBOTIC AGENTS
AROTINOLOL	BETA BLOCKING AGENTS
ASPIRIN	ANTITHROMBOTIC AGENTS
ATENOLOL	BETA BLOCKING AGENTS
ATENOLOL\CHLORTHALIDONE	COMBINATION
ATORVASTATIN	LIPID MODIFYING AGENTS
AZELNIDIPINE	CALCIUM CHANNEL BLOCKERS
AZELNIDIPINE\OLMESARTAN	COMBINATION
AZILSARTAN KAMEDOXOMIL	ANGIOTENSIN II RECEPTOR BLOCKERS (ARBs)
AZILSARTAN KAMEDOXOMIL\CHLORTHALIDONE	COMBINATION
AZOSEMIDE	DIURETICS
BARNIDIPINE	CALCIUM CHANNEL BLOCKERS
BENAZEPRIL	ACE INHIBITORS
BENAZEPRIL\HYDROCHLOROTHIAZIDE	COMBINATION
BENDROFLUMETHIAZIDE	DIURETICS
BENIDIPINE	CALCIUM CHANNEL BLOCKERS
BERAPROST	ANTITHROMBOTIC AGENTS
BETAXOLOL	BETA BLOCKING AGENTS
BISOPROLOL	BETA BLOCKING AGENTS
BISOPROLOL\HYDROCHLOROTHIAZIDE	COMBINATION
BOSENTAN	ANTIHYPERTENSIVES
BUMETANIDE	DIURETICS
CANDESARTAN	ANGIOTENSIN II RECEPTOR BLOCKERS (ARBs)
CANDESARTAN CILEXETIL\HYDROCHLOROTHIAZIDE	COMBINATION
CANRENONE	DIURETICS
CAPTOPRIL	ACE INHIBITORS
CARVEDILOL	BETA BLOCKING AGENTS
CELIPROLOL	BETA BLOCKING AGENTS
CHLORTHALIDONE	DIURETICS
CILAZAPRIL	ACE INHIBITORS
CILNIDIPINE	CALCIUM CHANNEL BLOCKERS
CLONIDINE	ANTIHYPERTENSIVES
CLOPIDOGREL	ANTITHROMBOTIC AGENTS
DIHYDRALAZINE	ANTIHYPERTENSIVES
DILTIAZEM	CALCIUM CHANNEL BLOCKERS
DOXAZOSIN	ANTIHYPERTENSIVES
ENALAPRIL	ACE INHIBITORS
ENALAPRIL\HYDROCHLOROTHIAZIDE	COMBINATION
ENALAPRIL\LERCANIDIPINE	COMBINATION
EPLERENONE	DIURETICS
EPOPROSTENOL	ANTITHROMBOTIC AGENTS
EPROSARTAN	ANGIOTENSIN II RECEPTOR BLOCKERS (ARBs)
FELODIPINE	CALCIUM CHANNEL BLOCKERS
FOSINOPRIL	ACE INHIBITORS
FUROSEMIDE\SPIRONOLACTONE	COMBINATION
HYDRALAZINE	ANTIHYPERTENSIVES
HYDROCHLOROTHIAZIDE	DIURETICS
HYDROCHLOROTHIAZIDE\IRBESARTAN	COMBINATION
HYDROCHLOROTHIAZIDE\LISINOPRIL	COMBINATION
HYDROCHLOROTHIAZIDE\LOSARTAN	COMBINATION
HYDROCHLOROTHIAZIDE\METOPROLOL	COMBINATION
HYDROCHLOROTHIAZIDE\OLMESARTAN	COMBINATION
HYDROCHLOROTHIAZIDE\QUINAPRIL	COMBINATION
HYDROCHLOROTHIAZIDE\RAMIPRIL	COMBINATION
HYDROCHLOROTHIAZIDE\SPIRONOLACTONE	COMBINATION
HYDROCHLOROTHIAZIDE\TELMISARTAN	COMBINATION
HYDROCHLOROTHIAZIDE\TRIAMTERENE	COMBINATION
HYDROCHLOROTHIAZIDE\VALSARTAN	COMBINATION
ILOPROST	ANTITHROMBOTIC AGENTS
IMIDAPRIL	ACE INHIBITORS
INDAPAMIDE	DIURETICS
INDAPAMIDE\PERINDOPRIL	COMBINATION
IRBESARTAN	ANGIOTENSIN II RECEPTOR BLOCKERS (ARBs)
ISOSORBIDE	VASOPROTECTIVES
ISRADIPINE	CALCIUM CHANNEL BLOCKERS
LABETALOL	BETA BLOCKING AGENTS
LACIDIPINE	CALCIUM CHANNEL BLOCKERS
LERCANIDIPINE	CALCIUM CHANNEL BLOCKERS
LEVAMLODIPINE	CALCIUM CHANNEL BLOCKERS
LISINOPRIL	ACE INHIBITORS
LOSARTAN	ANGIOTENSIN II RECEPTOR BLOCKERS (ARBs)
MACITENTAN	ANTIHYPERTENSIVES
MANIDIPINE	CALCIUM CHANNEL BLOCKERS
METHYLDOPA	ANTIHYPERTENSIVES
METOLAZONE	DIURETICS
METOPROLOL	BETA BLOCKING AGENTS
MINOXIDIL	ANTIHYPERTENSIVES
MOXONIDINE	ANTIHYPERTENSIVES
NADOLOL	BETA BLOCKING AGENTS
NEBIVOLOL	BETA BLOCKING AGENTS
NICARDIPINE	CALCIUM CHANNEL BLOCKERS
NIFEDIPINE	CALCIUM CHANNEL BLOCKERS
NILVADIPINE	CALCIUM CHANNEL BLOCKERS
NISOLDIPINE	CALCIUM CHANNEL BLOCKERS
NITRENDIPINE	CALCIUM CHANNEL BLOCKERS
OLMESARTAN	ANGIOTENSIN II RECEPTOR BLOCKERS (ARBs)
PERINDOPRIL	ACE INHIBITORS
PRAVASTATIN	LIPID MODIFYING AGENTS
PRAZOSIN	ANTIHYPERTENSIVES
PROPRANOLOL	BETA BLOCKING AGENTS
QUINAPRIL	ACE INHIBITORS
RAMIPRIL	ACE INHIBITORS
RILMENIDINE	ANTIHYPERTENSIVES
RIOCIGUAT	ANTIHYPERTENSIVES
RIVAROXABAN	ANTITHROMBOTIC AGENTS
ROSUVASTATIN	LIPID MODIFYING AGENTS
SACUBITRIL\VALSARTAN	COMBINATION
SELEXIPAG	ANTITHROMBOTIC AGENTS
SILDENAFIL	UROLOGICALS
SIMVASTATIN	LIPID MODIFYING AGENTS
SOTALOL	BETA BLOCKING AGENTS
SPIRONOLACTONE	DIURETICS
TADALAFIL	UROLOGICALS
TAMSULOSIN	UROLOGICALS
TELMISARTAN	ANGIOTENSIN II RECEPTOR BLOCKERS (ARBs)
TEMOCAPRIL	ACE INHIBITORS
TERAZOSIN	UROLOGICALS
TORSEMIDE	DIURETICS
TRANDOLAPRIL	ACE INHIBITORS
TRANDOLAPRIL\VERAPAMIL	COMBINATION
TREPROSTINIL	ANTITHROMBOTIC AGENTS
TRIAMTERENE	DIURETICS
URAPIDIL	ANTIHYPERTENSIVES
VALSARTAN	ANGIOTENSIN II RECEPTOR BLOCKERS (ARBs)
VERAPAMIL	CALCIUM CHANNEL BLOCKERS
WARFARIN	ANTITHROMBOTIC AGENTS
XIPAMIDE	DIURETICS
ZOFENOPRIL	ACE INHIBITORS
