# Supplementary material for: Data mining methodology for response to hypertension symptomology—application to COVID-19-related pharmacovigilance
Source: eLife. 2021 Nov 23;10:e70734. doi: 10.7554/eLife.70734 (PMC8754433; doi:10.7554/eLife.70734)
Supplement: Source data 1. [file elife-70734-supp10.zip › Source data/friedman_test/hypt_Friedman_df_zero.csv]

hlt	actsub	ebgm	atc	group	glasso	glasso1	atc_abr
BACTERIAL LOWER RESPIRATORY TRACT INFECTIONS	BERAPROST	0	ANTITHROMBOTIC AGENTS	1	1	1	ATAs
BREATHING ABNORMALITIES	BERAPROST	1.26	ANTITHROMBOTIC AGENTS	1	1	1	ATAs
BRONCHIAL CONDITIONS NEC	BERAPROST	1.11	ANTITHROMBOTIC AGENTS	1	1	1	ATAs
BRONCHOSPASM AND OBSTRUCTION	BERAPROST	0.5	ANTITHROMBOTIC AGENTS	1	1	1	ATAs
COUGHING AND ASSOCIATED SYMPTOMS	BERAPROST	1.26	ANTITHROMBOTIC AGENTS	1	1	1	ATAs
FUNGAL LOWER RESPIRATORY TRACT INFECTIONS	BERAPROST	1.62	ANTITHROMBOTIC AGENTS	1	1	1	ATAs
INFECTIOUS DISORDERS CARRIER	BERAPROST	0	ANTITHROMBOTIC AGENTS	1	1	1	ATAs
LOWER RESPIRATORY TRACT INFECTIONS NEC	BERAPROST	0.82	ANTITHROMBOTIC AGENTS	1	1	1	ATAs
LOWER RESPIRATORY TRACT INFLAMMATORY AND IMMUNOLOGIC CONDITIONS	BERAPROST	1.38	ANTITHROMBOTIC AGENTS	1	1	1	ATAs
LOWER RESPIRATORY TRACT NEOPLASMS	BERAPROST	0	ANTITHROMBOTIC AGENTS	1	1	1	ATAs
LOWER RESPIRATORY TRACT SIGNS AND SYMPTOMS	BERAPROST	1.96	ANTITHROMBOTIC AGENTS	1	1	1	ATAs
OCCUPATIONAL PARENCHYMAL LUNG DISORDERS	BERAPROST	0	ANTITHROMBOTIC AGENTS	1	1	1	ATAs
PARENCHYMAL LUNG DISORDERS NEC	BERAPROST	4.43	ANTITHROMBOTIC AGENTS	1	1	1	ATAs
PLEURAL CONDITIONS NEC	BERAPROST	1.22	ANTITHROMBOTIC AGENTS	1	1	1	ATAs
PLEURAL INFECTIONS AND INFLAMMATIONS	BERAPROST	1.13	ANTITHROMBOTIC AGENTS	1	1	1	ATAs
PLEURAL NEOPLASMS	BERAPROST	0	ANTITHROMBOTIC AGENTS	1	1	1	ATAs
PNEUMOTHORAX AND PLEURAL EFFUSIONS NEC	BERAPROST	3.97	ANTITHROMBOTIC AGENTS	1	1	1	ATAs
PULMONARY OEDEMAS	BERAPROST	2.56	ANTITHROMBOTIC AGENTS	1	1	1	ATAs
PULMONARY THROMBOTIC AND EMBOLIC CONDITIONS	BERAPROST	1.21	ANTITHROMBOTIC AGENTS	1	1	1	ATAs
RESPIRATORY FAILURES (EXCL NEONATAL)	BERAPROST	2.53	ANTITHROMBOTIC AGENTS	1	1	1	ATAs
RESPIRATORY SIGNS AND SYMPTOMS NEC	BERAPROST	1.11	ANTITHROMBOTIC AGENTS	1	1	1	ATAs
RESPIRATORY SYNCYTIAL VIRAL INFECTIONS	BERAPROST	1.46	ANTITHROMBOTIC AGENTS	1	1	1	ATAs
RESPIRATORY TRACT DISORDERS NEC	BERAPROST	1.18	ANTITHROMBOTIC AGENTS	1	1	1	ATAs
RESPIRATORY TRACT INFECTIONS NEC	BERAPROST	0	ANTITHROMBOTIC AGENTS	1	1	1	ATAs
VASCULAR PULMONARY DISORDERS NEC	BERAPROST	28.42	ANTITHROMBOTIC AGENTS	1	1	1	ATAs
BACTERIAL LOWER RESPIRATORY TRACT INFECTIONS	BOSENTAN	1.07	ANTIHYPERTENSIVES	1	1	1	AHAs
BREATHING ABNORMALITIES	BOSENTAN	1.52	ANTIHYPERTENSIVES	1	1	1	AHAs
BRONCHIAL CONDITIONS NEC	BOSENTAN	1.46	ANTIHYPERTENSIVES	1	1	1	AHAs
BRONCHOSPASM AND OBSTRUCTION	BOSENTAN	1.51	ANTIHYPERTENSIVES	1	1	1	AHAs
COUGHING AND ASSOCIATED SYMPTOMS	BOSENTAN	1.11	ANTIHYPERTENSIVES	1	1	1	AHAs
FUNGAL LOWER RESPIRATORY TRACT INFECTIONS	BOSENTAN	0.5	ANTIHYPERTENSIVES	1	1	1	AHAs
INFECTIOUS DISORDERS CARRIER	BOSENTAN	1.16	ANTIHYPERTENSIVES	1	1	1	AHAs
LOWER RESPIRATORY TRACT INFECTIONS NEC	BOSENTAN	1.44	ANTIHYPERTENSIVES	1	1	1	AHAs
LOWER RESPIRATORY TRACT INFLAMMATORY AND IMMUNOLOGIC CONDITIONS	BOSENTAN	1	ANTIHYPERTENSIVES	1	1	1	AHAs
LOWER RESPIRATORY TRACT NEOPLASMS	BOSENTAN	1.42	ANTIHYPERTENSIVES	1	1	1	AHAs
LOWER RESPIRATORY TRACT SIGNS AND SYMPTOMS	BOSENTAN	1.66	ANTIHYPERTENSIVES	1	1	1	AHAs
OCCUPATIONAL PARENCHYMAL LUNG DISORDERS	BOSENTAN	0	ANTIHYPERTENSIVES	1	1	1	AHAs
PARENCHYMAL LUNG DISORDERS NEC	BOSENTAN	1.42	ANTIHYPERTENSIVES	1	1	1	AHAs
PLEURAL CONDITIONS NEC	BOSENTAN	1.36	ANTIHYPERTENSIVES	1	1	1	AHAs
PLEURAL INFECTIONS AND INFLAMMATIONS	BOSENTAN	1.37	ANTIHYPERTENSIVES	1	1	1	AHAs
PLEURAL NEOPLASMS	BOSENTAN	0	ANTIHYPERTENSIVES	1	1	1	AHAs
PNEUMOTHORAX AND PLEURAL EFFUSIONS NEC	BOSENTAN	1.78	ANTIHYPERTENSIVES	1	1	1	AHAs
PULMONARY OEDEMAS	BOSENTAN	2.32	ANTIHYPERTENSIVES	1	1	1	AHAs
PULMONARY THROMBOTIC AND EMBOLIC CONDITIONS	BOSENTAN	1.37	ANTIHYPERTENSIVES	1	1	1	AHAs
RESPIRATORY FAILURES (EXCL NEONATAL)	BOSENTAN	2.49	ANTIHYPERTENSIVES	1	1	1	AHAs
RESPIRATORY SIGNS AND SYMPTOMS NEC	BOSENTAN	1.3	ANTIHYPERTENSIVES	1	1	1	AHAs
RESPIRATORY SYNCYTIAL VIRAL INFECTIONS	BOSENTAN	4.13	ANTIHYPERTENSIVES	1	1	1	AHAs
RESPIRATORY TRACT DISORDERS NEC	BOSENTAN	1.67	ANTIHYPERTENSIVES	1	1	1	AHAs
RESPIRATORY TRACT INFECTIONS NEC	BOSENTAN	0	ANTIHYPERTENSIVES	1	1	1	AHAs
VASCULAR PULMONARY DISORDERS NEC	BOSENTAN	3.69	ANTIHYPERTENSIVES	1	1	1	AHAs
BACTERIAL LOWER RESPIRATORY TRACT INFECTIONS	EPOPROSTENOL	0	ANTITHROMBOTIC AGENTS	1	1	1	ATAs
BREATHING ABNORMALITIES	EPOPROSTENOL	2.67	ANTITHROMBOTIC AGENTS	1	1	1	ATAs
BRONCHIAL CONDITIONS NEC	EPOPROSTENOL	0.79	ANTITHROMBOTIC AGENTS	1	1	1	ATAs
BRONCHOSPASM AND OBSTRUCTION	EPOPROSTENOL	1.01	ANTITHROMBOTIC AGENTS	1	1	1	ATAs
COUGHING AND ASSOCIATED SYMPTOMS	EPOPROSTENOL	2.08	ANTITHROMBOTIC AGENTS	1	1	1	ATAs
FUNGAL LOWER RESPIRATORY TRACT INFECTIONS	EPOPROSTENOL	0	ANTITHROMBOTIC AGENTS	1	1	1	ATAs
INFECTIOUS DISORDERS CARRIER	EPOPROSTENOL	1.02	ANTITHROMBOTIC AGENTS	1	1	1	ATAs
LOWER RESPIRATORY TRACT INFECTIONS NEC	EPOPROSTENOL	1.46	ANTITHROMBOTIC AGENTS	1	1	1	ATAs
LOWER RESPIRATORY TRACT INFLAMMATORY AND IMMUNOLOGIC CONDITIONS	EPOPROSTENOL	1.22	ANTITHROMBOTIC AGENTS	1	1	1	ATAs
LOWER RESPIRATORY TRACT NEOPLASMS	EPOPROSTENOL	0	ANTITHROMBOTIC AGENTS	1	1	1	ATAs
LOWER RESPIRATORY TRACT SIGNS AND SYMPTOMS	EPOPROSTENOL	3.21	ANTITHROMBOTIC AGENTS	1	1	1	ATAs
OCCUPATIONAL PARENCHYMAL LUNG DISORDERS	EPOPROSTENOL	0	ANTITHROMBOTIC AGENTS	1	1	1	ATAs
PARENCHYMAL LUNG DISORDERS NEC	EPOPROSTENOL	1.3	ANTITHROMBOTIC AGENTS	1	1	1	ATAs
PLEURAL CONDITIONS NEC	EPOPROSTENOL	0	ANTITHROMBOTIC AGENTS	1	1	1	ATAs
PLEURAL INFECTIONS AND INFLAMMATIONS	EPOPROSTENOL	0.86	ANTITHROMBOTIC AGENTS	1	1	1	ATAs
PLEURAL NEOPLASMS	EPOPROSTENOL	0	ANTITHROMBOTIC AGENTS	1	1	1	ATAs
PNEUMOTHORAX AND PLEURAL EFFUSIONS NEC	EPOPROSTENOL	2.69	ANTITHROMBOTIC AGENTS	1	1	1	ATAs
PULMONARY OEDEMAS	EPOPROSTENOL	2.62	ANTITHROMBOTIC AGENTS	1	1	1	ATAs
PULMONARY THROMBOTIC AND EMBOLIC CONDITIONS	EPOPROSTENOL	0.9	ANTITHROMBOTIC AGENTS	1	1	1	ATAs
RESPIRATORY FAILURES (EXCL NEONATAL)	EPOPROSTENOL	2.23	ANTITHROMBOTIC AGENTS	1	1	1	ATAs
RESPIRATORY SIGNS AND SYMPTOMS NEC	EPOPROSTENOL	1.32	ANTITHROMBOTIC AGENTS	1	1	1	ATAs
RESPIRATORY SYNCYTIAL VIRAL INFECTIONS	EPOPROSTENOL	3.05	ANTITHROMBOTIC AGENTS	1	1	1	ATAs
RESPIRATORY TRACT DISORDERS NEC	EPOPROSTENOL	2.05	ANTITHROMBOTIC AGENTS	1	1	1	ATAs
RESPIRATORY TRACT INFECTIONS NEC	EPOPROSTENOL	0	ANTITHROMBOTIC AGENTS	1	1	1	ATAs
VASCULAR PULMONARY DISORDERS NEC	EPOPROSTENOL	6.26	ANTITHROMBOTIC AGENTS	1	1	1	ATAs
BACTERIAL LOWER RESPIRATORY TRACT INFECTIONS	MACITENTAN	0	ANTIHYPERTENSIVES	1	1	1	AHAs
BREATHING ABNORMALITIES	MACITENTAN	2.6	ANTIHYPERTENSIVES	1	1	1	AHAs
BRONCHIAL CONDITIONS NEC	MACITENTAN	1.74	ANTIHYPERTENSIVES	1	1	1	AHAs
BRONCHOSPASM AND OBSTRUCTION	MACITENTAN	1.73	ANTIHYPERTENSIVES	1	1	1	AHAs
COUGHING AND ASSOCIATED SYMPTOMS	MACITENTAN	2.25	ANTIHYPERTENSIVES	1	1	1	AHAs
FUNGAL LOWER RESPIRATORY TRACT INFECTIONS	MACITENTAN	0	ANTIHYPERTENSIVES	1	1	1	AHAs
INFECTIOUS DISORDERS CARRIER	MACITENTAN	1.3	ANTIHYPERTENSIVES	1	1	1	AHAs
LOWER RESPIRATORY TRACT INFECTIONS NEC	MACITENTAN	1.32	ANTIHYPERTENSIVES	1	1	1	AHAs
LOWER RESPIRATORY TRACT INFLAMMATORY AND IMMUNOLOGIC CONDITIONS	MACITENTAN	1.21	ANTIHYPERTENSIVES	1	1	1	AHAs
LOWER RESPIRATORY TRACT NEOPLASMS	MACITENTAN	0	ANTIHYPERTENSIVES	1	1	1	AHAs
LOWER RESPIRATORY TRACT SIGNS AND SYMPTOMS	MACITENTAN	2.34	ANTIHYPERTENSIVES	1	1	1	AHAs
OCCUPATIONAL PARENCHYMAL LUNG DISORDERS	MACITENTAN	0	ANTIHYPERTENSIVES	1	1	1	AHAs
PARENCHYMAL LUNG DISORDERS NEC	MACITENTAN	1.51	ANTIHYPERTENSIVES	1	1	1	AHAs
PLEURAL CONDITIONS NEC	MACITENTAN	1.01	ANTIHYPERTENSIVES	1	1	1	AHAs
PLEURAL INFECTIONS AND INFLAMMATIONS	MACITENTAN	1.53	ANTIHYPERTENSIVES	1	1	1	AHAs
PLEURAL NEOPLASMS	MACITENTAN	0	ANTIHYPERTENSIVES	1	1	1	AHAs
PNEUMOTHORAX AND PLEURAL EFFUSIONS NEC	MACITENTAN	2.57	ANTIHYPERTENSIVES	1	1	1	AHAs
PULMONARY OEDEMAS	MACITENTAN	3.37	ANTIHYPERTENSIVES	1	1	1	AHAs
PULMONARY THROMBOTIC AND EMBOLIC CONDITIONS	MACITENTAN	1.29	ANTIHYPERTENSIVES	1	1	1	AHAs
RESPIRATORY FAILURES (EXCL NEONATAL)	MACITENTAN	2.77	ANTIHYPERTENSIVES	1	1	1	AHAs
RESPIRATORY SIGNS AND SYMPTOMS NEC	MACITENTAN	1.05	ANTIHYPERTENSIVES	1	1	1	AHAs
RESPIRATORY SYNCYTIAL VIRAL INFECTIONS	MACITENTAN	2.76	ANTIHYPERTENSIVES	1	1	1	AHAs
RESPIRATORY TRACT DISORDERS NEC	MACITENTAN	2.33	ANTIHYPERTENSIVES	1	1	1	AHAs
RESPIRATORY TRACT INFECTIONS NEC	MACITENTAN	0	ANTIHYPERTENSIVES	1	1	1	AHAs
VASCULAR PULMONARY DISORDERS NEC	MACITENTAN	3.6	ANTIHYPERTENSIVES	1	1	1	AHAs
BACTERIAL LOWER RESPIRATORY TRACT INFECTIONS	SELEXIPAG	0	ANTITHROMBOTIC AGENTS	1	1	1	ATAs
BREATHING ABNORMALITIES	SELEXIPAG	2.86	ANTITHROMBOTIC AGENTS	1	1	1	ATAs
BRONCHIAL CONDITIONS NEC	SELEXIPAG	1.57	ANTITHROMBOTIC AGENTS	1	1	1	ATAs
BRONCHOSPASM AND OBSTRUCTION	SELEXIPAG	1.4	ANTITHROMBOTIC AGENTS	1	1	1	ATAs
COUGHING AND ASSOCIATED SYMPTOMS	SELEXIPAG	2.07	ANTITHROMBOTIC AGENTS	1	1	1	ATAs
FUNGAL LOWER RESPIRATORY TRACT INFECTIONS	SELEXIPAG	0	ANTITHROMBOTIC AGENTS	1	1	1	ATAs
INFECTIOUS DISORDERS CARRIER	SELEXIPAG	1.07	ANTITHROMBOTIC AGENTS	1	1	1	ATAs
LOWER RESPIRATORY TRACT INFECTIONS NEC	SELEXIPAG	1.08	ANTITHROMBOTIC AGENTS	1	1	1	ATAs
LOWER RESPIRATORY TRACT INFLAMMATORY AND IMMUNOLOGIC CONDITIONS	SELEXIPAG	1.26	ANTITHROMBOTIC AGENTS	1	1	1	ATAs
LOWER RESPIRATORY TRACT NEOPLASMS	SELEXIPAG	0	ANTITHROMBOTIC AGENTS	1	1	1	ATAs
LOWER RESPIRATORY TRACT SIGNS AND SYMPTOMS	SELEXIPAG	2.41	ANTITHROMBOTIC AGENTS	1	1	1	ATAs
OCCUPATIONAL PARENCHYMAL LUNG DISORDERS	SELEXIPAG	0	ANTITHROMBOTIC AGENTS	1	1	1	ATAs
PARENCHYMAL LUNG DISORDERS NEC	SELEXIPAG	1.17	ANTITHROMBOTIC AGENTS	1	1	1	ATAs
PLEURAL CONDITIONS NEC	SELEXIPAG	0.87	ANTITHROMBOTIC AGENTS	1	1	1	ATAs
PLEURAL INFECTIONS AND INFLAMMATIONS	SELEXIPAG	1.44	ANTITHROMBOTIC AGENTS	1	1	1	ATAs
PLEURAL NEOPLASMS	SELEXIPAG	0	ANTITHROMBOTIC AGENTS	1	1	1	ATAs
PNEUMOTHORAX AND PLEURAL EFFUSIONS NEC	SELEXIPAG	2.56	ANTITHROMBOTIC AGENTS	1	1	1	ATAs
PULMONARY OEDEMAS	SELEXIPAG	3.02	ANTITHROMBOTIC AGENTS	1	1	1	ATAs
PULMONARY THROMBOTIC AND EMBOLIC CONDITIONS	SELEXIPAG	1.21	ANTITHROMBOTIC AGENTS	1	1	1	ATAs
RESPIRATORY FAILURES (EXCL NEONATAL)	SELEXIPAG	2.48	ANTITHROMBOTIC AGENTS	1	1	1	ATAs
RESPIRATORY SIGNS AND SYMPTOMS NEC	SELEXIPAG	1.2	ANTITHROMBOTIC AGENTS	1	1	1	ATAs
RESPIRATORY SYNCYTIAL VIRAL INFECTIONS	SELEXIPAG	2.52	ANTITHROMBOTIC AGENTS	1	1	1	ATAs
RESPIRATORY TRACT DISORDERS NEC	SELEXIPAG	2.25	ANTITHROMBOTIC AGENTS	1	1	1	ATAs
RESPIRATORY TRACT INFECTIONS NEC	SELEXIPAG	0	ANTITHROMBOTIC AGENTS	1	1	1	ATAs
VASCULAR PULMONARY DISORDERS NEC	SELEXIPAG	3.68	ANTITHROMBOTIC AGENTS	1	1	1	ATAs
BACTERIAL LOWER RESPIRATORY TRACT INFECTIONS	SILDENAFIL	0	UROLOGICALS	1	1	1	UAs
BREATHING ABNORMALITIES	SILDENAFIL	1.41	UROLOGICALS	1	1	1	UAs
BRONCHIAL CONDITIONS NEC	SILDENAFIL	1.25	UROLOGICALS	1	1	1	UAs
BRONCHOSPASM AND OBSTRUCTION	SILDENAFIL	1.2	UROLOGICALS	1	1	1	UAs
COUGHING AND ASSOCIATED SYMPTOMS	SILDENAFIL	0.89	UROLOGICALS	1	1	1	UAs
FUNGAL LOWER RESPIRATORY TRACT INFECTIONS	SILDENAFIL	0.92	UROLOGICALS	1	1	1	UAs
INFECTIOUS DISORDERS CARRIER	SILDENAFIL	1.3	UROLOGICALS	1	1	1	UAs
LOWER RESPIRATORY TRACT INFECTIONS NEC	SILDENAFIL	0.94	UROLOGICALS	1	1	1	UAs
LOWER RESPIRATORY TRACT INFLAMMATORY AND IMMUNOLOGIC CONDITIONS	SILDENAFIL	1.05	UROLOGICALS	1	1	1	UAs
LOWER RESPIRATORY TRACT NEOPLASMS	SILDENAFIL	1.24	UROLOGICALS	1	1	1	UAs
LOWER RESPIRATORY TRACT SIGNS AND SYMPTOMS	SILDENAFIL	1.62	UROLOGICALS	1	1	1	UAs
OCCUPATIONAL PARENCHYMAL LUNG DISORDERS	SILDENAFIL	0	UROLOGICALS	1	1	1	UAs
PARENCHYMAL LUNG DISORDERS NEC	SILDENAFIL	1.56	UROLOGICALS	1	1	1	UAs
PLEURAL CONDITIONS NEC	SILDENAFIL	1.46	UROLOGICALS	1	1	1	UAs
PLEURAL INFECTIONS AND INFLAMMATIONS	SILDENAFIL	0.38	UROLOGICALS	1	1	1	UAs
PLEURAL NEOPLASMS	SILDENAFIL	0	UROLOGICALS	1	1	1	UAs
PNEUMOTHORAX AND PLEURAL EFFUSIONS NEC	SILDENAFIL	1.71	UROLOGICALS	1	1	1	UAs
PULMONARY OEDEMAS	SILDENAFIL	2.08	UROLOGICALS	1	1	1	UAs
PULMONARY THROMBOTIC AND EMBOLIC CONDITIONS	SILDENAFIL	1.02	UROLOGICALS	1	1	1	UAs
RESPIRATORY FAILURES (EXCL NEONATAL)	SILDENAFIL	2.14	UROLOGICALS	1	1	1	UAs
RESPIRATORY SIGNS AND SYMPTOMS NEC	SILDENAFIL	1.25	UROLOGICALS	1	1	1	UAs
RESPIRATORY SYNCYTIAL VIRAL INFECTIONS	SILDENAFIL	2.02	UROLOGICALS	1	1	1	UAs
RESPIRATORY TRACT DISORDERS NEC	SILDENAFIL	1.88	UROLOGICALS	1	1	1	UAs
RESPIRATORY TRACT INFECTIONS NEC	SILDENAFIL	0	UROLOGICALS	1	1	1	UAs
VASCULAR PULMONARY DISORDERS NEC	SILDENAFIL	4.15	UROLOGICALS	1	1	1	UAs
BACTERIAL LOWER RESPIRATORY TRACT INFECTIONS	TADALAFIL	0	UROLOGICALS	1	1	1	UAs
BREATHING ABNORMALITIES	TADALAFIL	1.69	UROLOGICALS	1	1	1	UAs
BRONCHIAL CONDITIONS NEC	TADALAFIL	0.99	UROLOGICALS	1	1	1	UAs
BRONCHOSPASM AND OBSTRUCTION	TADALAFIL	0.88	UROLOGICALS	1	1	1	UAs
COUGHING AND ASSOCIATED SYMPTOMS	TADALAFIL	1.14	UROLOGICALS	1	1	1	UAs
FUNGAL LOWER RESPIRATORY TRACT INFECTIONS	TADALAFIL	0	UROLOGICALS	1	1	1	UAs
INFECTIOUS DISORDERS CARRIER	TADALAFIL	1.08	UROLOGICALS	1	1	1	UAs
LOWER RESPIRATORY TRACT INFECTIONS NEC	TADALAFIL	0.73	UROLOGICALS	1	1	1	UAs
LOWER RESPIRATORY TRACT INFLAMMATORY AND IMMUNOLOGIC CONDITIONS	TADALAFIL	0.83	UROLOGICALS	1	1	1	UAs
LOWER RESPIRATORY TRACT NEOPLASMS	TADALAFIL	0	UROLOGICALS	1	1	1	UAs
LOWER RESPIRATORY TRACT SIGNS AND SYMPTOMS	TADALAFIL	1.77	UROLOGICALS	1	1	1	UAs
OCCUPATIONAL PARENCHYMAL LUNG DISORDERS	TADALAFIL	0	UROLOGICALS	1	1	1	UAs
PARENCHYMAL LUNG DISORDERS NEC	TADALAFIL	1.58	UROLOGICALS	1	1	1	UAs
PLEURAL CONDITIONS NEC	TADALAFIL	0	UROLOGICALS	1	1	1	UAs
PLEURAL INFECTIONS AND INFLAMMATIONS	TADALAFIL	1.08	UROLOGICALS	1	1	1	UAs
PLEURAL NEOPLASMS	TADALAFIL	0	UROLOGICALS	1	1	1	UAs
PNEUMOTHORAX AND PLEURAL EFFUSIONS NEC	TADALAFIL	1.6	UROLOGICALS	1	1	1	UAs
PULMONARY OEDEMAS	TADALAFIL	1.92	UROLOGICALS	1	1	1	UAs
PULMONARY THROMBOTIC AND EMBOLIC CONDITIONS	TADALAFIL	0.85	UROLOGICALS	1	1	1	UAs
RESPIRATORY FAILURES (EXCL NEONATAL)	TADALAFIL	1.75	UROLOGICALS	1	1	1	UAs
RESPIRATORY SIGNS AND SYMPTOMS NEC	TADALAFIL	0.73	UROLOGICALS	1	1	1	UAs
RESPIRATORY SYNCYTIAL VIRAL INFECTIONS	TADALAFIL	2.95	UROLOGICALS	1	1	1	UAs
RESPIRATORY TRACT DISORDERS NEC	TADALAFIL	1.27	UROLOGICALS	1	1	1	UAs
RESPIRATORY TRACT INFECTIONS NEC	TADALAFIL	0	UROLOGICALS	1	1	1	UAs
VASCULAR PULMONARY DISORDERS NEC	TADALAFIL	4.76	UROLOGICALS	1	1	1	UAs
BACTERIAL LOWER RESPIRATORY TRACT INFECTIONS	AZELNIDIPINE	0	CALCIUM CHANNEL BLOCKERS	1	2	5	CCBs
BREATHING ABNORMALITIES	AZELNIDIPINE	0.26	CALCIUM CHANNEL BLOCKERS	1	2	5	CCBs
BRONCHIAL CONDITIONS NEC	AZELNIDIPINE	0	CALCIUM CHANNEL BLOCKERS	1	2	5	CCBs
BRONCHOSPASM AND OBSTRUCTION	AZELNIDIPINE	0.4	CALCIUM CHANNEL BLOCKERS	1	2	5	CCBs
COUGHING AND ASSOCIATED SYMPTOMS	AZELNIDIPINE	0.67	CALCIUM CHANNEL BLOCKERS	1	2	5	CCBs
FUNGAL LOWER RESPIRATORY TRACT INFECTIONS	AZELNIDIPINE	1.19	CALCIUM CHANNEL BLOCKERS	1	2	5	CCBs
INFECTIOUS DISORDERS CARRIER	AZELNIDIPINE	0	CALCIUM CHANNEL BLOCKERS	1	2	5	CCBs
LOWER RESPIRATORY TRACT INFECTIONS NEC	AZELNIDIPINE	0.74	CALCIUM CHANNEL BLOCKERS	1	2	5	CCBs
LOWER RESPIRATORY TRACT INFLAMMATORY AND IMMUNOLOGIC CONDITIONS	AZELNIDIPINE	2.55	CALCIUM CHANNEL BLOCKERS	1	2	5	CCBs
LOWER RESPIRATORY TRACT NEOPLASMS	AZELNIDIPINE	0	CALCIUM CHANNEL BLOCKERS	1	2	5	CCBs
LOWER RESPIRATORY TRACT SIGNS AND SYMPTOMS	AZELNIDIPINE	0.92	CALCIUM CHANNEL BLOCKERS	1	2	5	CCBs
OCCUPATIONAL PARENCHYMAL LUNG DISORDERS	AZELNIDIPINE	0	CALCIUM CHANNEL BLOCKERS	1	2	5	CCBs
PARENCHYMAL LUNG DISORDERS NEC	AZELNIDIPINE	3.26	CALCIUM CHANNEL BLOCKERS	1	2	5	CCBs
PLEURAL CONDITIONS NEC	AZELNIDIPINE	0	CALCIUM CHANNEL BLOCKERS	1	2	5	CCBs
PLEURAL INFECTIONS AND INFLAMMATIONS	AZELNIDIPINE	0	CALCIUM CHANNEL BLOCKERS	1	2	5	CCBs
PLEURAL NEOPLASMS	AZELNIDIPINE	0	CALCIUM CHANNEL BLOCKERS	1	2	5	CCBs
PNEUMOTHORAX AND PLEURAL EFFUSIONS NEC	AZELNIDIPINE	0.91	CALCIUM CHANNEL BLOCKERS	1	2	5	CCBs
PULMONARY OEDEMAS	AZELNIDIPINE	0.81	CALCIUM CHANNEL BLOCKERS	1	2	5	CCBs
PULMONARY THROMBOTIC AND EMBOLIC CONDITIONS	AZELNIDIPINE	0.75	CALCIUM CHANNEL BLOCKERS	1	2	5	CCBs
RESPIRATORY FAILURES (EXCL NEONATAL)	AZELNIDIPINE	1.08	CALCIUM CHANNEL BLOCKERS	1	2	5	CCBs
RESPIRATORY SIGNS AND SYMPTOMS NEC	AZELNIDIPINE	0	CALCIUM CHANNEL BLOCKERS	1	2	5	CCBs
RESPIRATORY SYNCYTIAL VIRAL INFECTIONS	AZELNIDIPINE	0	CALCIUM CHANNEL BLOCKERS	1	2	5	CCBs
RESPIRATORY TRACT DISORDERS NEC	AZELNIDIPINE	0.87	CALCIUM CHANNEL BLOCKERS	1	2	5	CCBs
RESPIRATORY TRACT INFECTIONS NEC	AZELNIDIPINE	1.26	CALCIUM CHANNEL BLOCKERS	1	2	5	CCBs
VASCULAR PULMONARY DISORDERS NEC	AZELNIDIPINE	0	CALCIUM CHANNEL BLOCKERS	1	2	5	CCBs
BACTERIAL LOWER RESPIRATORY TRACT INFECTIONS	AZILSARTAN KAMEDOXOMIL	0	ANGIOTENSIN II RECEPTOR BLOCKERS (ARBs)	1	2	5	ARBs
BREATHING ABNORMALITIES	AZILSARTAN KAMEDOXOMIL	0.28	ANGIOTENSIN II RECEPTOR BLOCKERS (ARBs)	1	2	5	ARBs
BRONCHIAL CONDITIONS NEC	AZILSARTAN KAMEDOXOMIL	0	ANGIOTENSIN II RECEPTOR BLOCKERS (ARBs)	1	2	5	ARBs
BRONCHOSPASM AND OBSTRUCTION	AZILSARTAN KAMEDOXOMIL	0.65	ANGIOTENSIN II RECEPTOR BLOCKERS (ARBs)	1	2	5	ARBs
COUGHING AND ASSOCIATED SYMPTOMS	AZILSARTAN KAMEDOXOMIL	0.46	ANGIOTENSIN II RECEPTOR BLOCKERS (ARBs)	1	2	5	ARBs
FUNGAL LOWER RESPIRATORY TRACT INFECTIONS	AZILSARTAN KAMEDOXOMIL	0	ANGIOTENSIN II RECEPTOR BLOCKERS (ARBs)	1	2	5	ARBs
INFECTIOUS DISORDERS CARRIER	AZILSARTAN KAMEDOXOMIL	0	ANGIOTENSIN II RECEPTOR BLOCKERS (ARBs)	1	2	5	ARBs
LOWER RESPIRATORY TRACT INFECTIONS NEC	AZILSARTAN KAMEDOXOMIL	0	ANGIOTENSIN II RECEPTOR BLOCKERS (ARBs)	1	2	5	ARBs
LOWER RESPIRATORY TRACT INFLAMMATORY AND IMMUNOLOGIC CONDITIONS	AZILSARTAN KAMEDOXOMIL	2.2	ANGIOTENSIN II RECEPTOR BLOCKERS (ARBs)	1	2	5	ARBs
LOWER RESPIRATORY TRACT NEOPLASMS	AZILSARTAN KAMEDOXOMIL	0	ANGIOTENSIN II RECEPTOR BLOCKERS (ARBs)	1	2	5	ARBs
LOWER RESPIRATORY TRACT SIGNS AND SYMPTOMS	AZILSARTAN KAMEDOXOMIL	0	ANGIOTENSIN II RECEPTOR BLOCKERS (ARBs)	1	2	5	ARBs
OCCUPATIONAL PARENCHYMAL LUNG DISORDERS	AZILSARTAN KAMEDOXOMIL	0	ANGIOTENSIN II RECEPTOR BLOCKERS (ARBs)	1	2	5	ARBs
PARENCHYMAL LUNG DISORDERS NEC	AZILSARTAN KAMEDOXOMIL	2.46	ANGIOTENSIN II RECEPTOR BLOCKERS (ARBs)	1	2	5	ARBs
PLEURAL CONDITIONS NEC	AZILSARTAN KAMEDOXOMIL	0	ANGIOTENSIN II RECEPTOR BLOCKERS (ARBs)	1	2	5	ARBs
PLEURAL INFECTIONS AND INFLAMMATIONS	AZILSARTAN KAMEDOXOMIL	1.64	ANGIOTENSIN II RECEPTOR BLOCKERS (ARBs)	1	2	5	ARBs
PLEURAL NEOPLASMS	AZILSARTAN KAMEDOXOMIL	0	ANGIOTENSIN II RECEPTOR BLOCKERS (ARBs)	1	2	5	ARBs
PNEUMOTHORAX AND PLEURAL EFFUSIONS NEC	AZILSARTAN KAMEDOXOMIL	1.23	ANGIOTENSIN II RECEPTOR BLOCKERS (ARBs)	1	2	5	ARBs
PULMONARY OEDEMAS	AZILSARTAN KAMEDOXOMIL	0.76	ANGIOTENSIN II RECEPTOR BLOCKERS (ARBs)	1	2	5	ARBs
PULMONARY THROMBOTIC AND EMBOLIC CONDITIONS	AZILSARTAN KAMEDOXOMIL	0.78	ANGIOTENSIN II RECEPTOR BLOCKERS (ARBs)	1	2	5	ARBs
RESPIRATORY FAILURES (EXCL NEONATAL)	AZILSARTAN KAMEDOXOMIL	0.59	ANGIOTENSIN II RECEPTOR BLOCKERS (ARBs)	1	2	5	ARBs
RESPIRATORY SIGNS AND SYMPTOMS NEC	AZILSARTAN KAMEDOXOMIL	0	ANGIOTENSIN II RECEPTOR BLOCKERS (ARBs)	1	2	5	ARBs
RESPIRATORY SYNCYTIAL VIRAL INFECTIONS	AZILSARTAN KAMEDOXOMIL	0	ANGIOTENSIN II RECEPTOR BLOCKERS (ARBs)	1	2	5	ARBs
RESPIRATORY TRACT DISORDERS NEC	AZILSARTAN KAMEDOXOMIL	0.56	ANGIOTENSIN II RECEPTOR BLOCKERS (ARBs)	1	2	5	ARBs
RESPIRATORY TRACT INFECTIONS NEC	AZILSARTAN KAMEDOXOMIL	0	ANGIOTENSIN II RECEPTOR BLOCKERS (ARBs)	1	2	5	ARBs
VASCULAR PULMONARY DISORDERS NEC	AZILSARTAN KAMEDOXOMIL	0	ANGIOTENSIN II RECEPTOR BLOCKERS (ARBs)	1	2	5	ARBs
BACTERIAL LOWER RESPIRATORY TRACT INFECTIONS	BENIDIPINE	0	CALCIUM CHANNEL BLOCKERS	1	2	5	CCBs
BREATHING ABNORMALITIES	BENIDIPINE	0.25	CALCIUM CHANNEL BLOCKERS	1	2	5	CCBs
BRONCHIAL CONDITIONS NEC	BENIDIPINE	1.02	CALCIUM CHANNEL BLOCKERS	1	2	5	CCBs
BRONCHOSPASM AND OBSTRUCTION	BENIDIPINE	0.41	CALCIUM CHANNEL BLOCKERS	1	2	5	CCBs
COUGHING AND ASSOCIATED SYMPTOMS	BENIDIPINE	0.29	CALCIUM CHANNEL BLOCKERS	1	2	5	CCBs
FUNGAL LOWER RESPIRATORY TRACT INFECTIONS	BENIDIPINE	0	CALCIUM CHANNEL BLOCKERS	1	2	5	CCBs
INFECTIOUS DISORDERS CARRIER	BENIDIPINE	0	CALCIUM CHANNEL BLOCKERS	1	2	5	CCBs
LOWER RESPIRATORY TRACT INFECTIONS NEC	BENIDIPINE	0.63	CALCIUM CHANNEL BLOCKERS	1	2	5	CCBs
LOWER RESPIRATORY TRACT INFLAMMATORY AND IMMUNOLOGIC CONDITIONS	BENIDIPINE	1.64	CALCIUM CHANNEL BLOCKERS	1	2	5	CCBs
LOWER RESPIRATORY TRACT NEOPLASMS	BENIDIPINE	0	CALCIUM CHANNEL BLOCKERS	1	2	5	CCBs
LOWER RESPIRATORY TRACT SIGNS AND SYMPTOMS	BENIDIPINE	0.78	CALCIUM CHANNEL BLOCKERS	1	2	5	CCBs
OCCUPATIONAL PARENCHYMAL LUNG DISORDERS	BENIDIPINE	0	CALCIUM CHANNEL BLOCKERS	1	2	5	CCBs
PARENCHYMAL LUNG DISORDERS NEC	BENIDIPINE	3.9	CALCIUM CHANNEL BLOCKERS	1	2	5	CCBs
PLEURAL CONDITIONS NEC	BENIDIPINE	1.19	CALCIUM CHANNEL BLOCKERS	1	2	5	CCBs
PLEURAL INFECTIONS AND INFLAMMATIONS	BENIDIPINE	1.66	CALCIUM CHANNEL BLOCKERS	1	2	5	CCBs
PLEURAL NEOPLASMS	BENIDIPINE	0	CALCIUM CHANNEL BLOCKERS	1	2	5	CCBs
PNEUMOTHORAX AND PLEURAL EFFUSIONS NEC	BENIDIPINE	1.95	CALCIUM CHANNEL BLOCKERS	1	2	5	CCBs
PULMONARY OEDEMAS	BENIDIPINE	1.04	CALCIUM CHANNEL BLOCKERS	1	2	5	CCBs
PULMONARY THROMBOTIC AND EMBOLIC CONDITIONS	BENIDIPINE	0.37	CALCIUM CHANNEL BLOCKERS	1	2	5	CCBs
RESPIRATORY FAILURES (EXCL NEONATAL)	BENIDIPINE	1.02	CALCIUM CHANNEL BLOCKERS	1	2	5	CCBs
RESPIRATORY SIGNS AND SYMPTOMS NEC	BENIDIPINE	0	CALCIUM CHANNEL BLOCKERS	1	2	5	CCBs
RESPIRATORY SYNCYTIAL VIRAL INFECTIONS	BENIDIPINE	0	CALCIUM CHANNEL BLOCKERS	1	2	5	CCBs
RESPIRATORY TRACT DISORDERS NEC	BENIDIPINE	1.14	CALCIUM CHANNEL BLOCKERS	1	2	5	CCBs
RESPIRATORY TRACT INFECTIONS NEC	BENIDIPINE	0	CALCIUM CHANNEL BLOCKERS	1	2	5	CCBs
VASCULAR PULMONARY DISORDERS NEC	BENIDIPINE	0	CALCIUM CHANNEL BLOCKERS	1	2	5	CCBs
BACTERIAL LOWER RESPIRATORY TRACT INFECTIONS	CILNIDIPINE	1.24	CALCIUM CHANNEL BLOCKERS	1	2	5	CCBs
BREATHING ABNORMALITIES	CILNIDIPINE	0.38	CALCIUM CHANNEL BLOCKERS	1	2	5	CCBs
BRONCHIAL CONDITIONS NEC	CILNIDIPINE	0	CALCIUM CHANNEL BLOCKERS	1	2	5	CCBs
BRONCHOSPASM AND OBSTRUCTION	CILNIDIPINE	0.45	CALCIUM CHANNEL BLOCKERS	1	2	5	CCBs
COUGHING AND ASSOCIATED SYMPTOMS	CILNIDIPINE	0.39	CALCIUM CHANNEL BLOCKERS	1	2	5	CCBs
FUNGAL LOWER RESPIRATORY TRACT INFECTIONS	CILNIDIPINE	1.18	CALCIUM CHANNEL BLOCKERS	1	2	5	CCBs
INFECTIOUS DISORDERS CARRIER	CILNIDIPINE	0	CALCIUM CHANNEL BLOCKERS	1	2	5	CCBs
LOWER RESPIRATORY TRACT INFECTIONS NEC	CILNIDIPINE	0.67	CALCIUM CHANNEL BLOCKERS	1	2	5	CCBs
LOWER RESPIRATORY TRACT INFLAMMATORY AND IMMUNOLOGIC CONDITIONS	CILNIDIPINE	1.42	CALCIUM CHANNEL BLOCKERS	1	2	5	CCBs
LOWER RESPIRATORY TRACT NEOPLASMS	CILNIDIPINE	0	CALCIUM CHANNEL BLOCKERS	1	2	5	CCBs
LOWER RESPIRATORY TRACT SIGNS AND SYMPTOMS	CILNIDIPINE	0.64	CALCIUM CHANNEL BLOCKERS	1	2	5	CCBs
OCCUPATIONAL PARENCHYMAL LUNG DISORDERS	CILNIDIPINE	0	CALCIUM CHANNEL BLOCKERS	1	2	5	CCBs
PARENCHYMAL LUNG DISORDERS NEC	CILNIDIPINE	3.09	CALCIUM CHANNEL BLOCKERS	1	2	5	CCBs
PLEURAL CONDITIONS NEC	CILNIDIPINE	0	CALCIUM CHANNEL BLOCKERS	1	2	5	CCBs
PLEURAL INFECTIONS AND INFLAMMATIONS	CILNIDIPINE	1.06	CALCIUM CHANNEL BLOCKERS	1	2	5	CCBs
PLEURAL NEOPLASMS	CILNIDIPINE	0	CALCIUM CHANNEL BLOCKERS	1	2	5	CCBs
PNEUMOTHORAX AND PLEURAL EFFUSIONS NEC	CILNIDIPINE	1.71	CALCIUM CHANNEL BLOCKERS	1	2	5	CCBs
PULMONARY OEDEMAS	CILNIDIPINE	0.5	CALCIUM CHANNEL BLOCKERS	1	2	5	CCBs
PULMONARY THROMBOTIC AND EMBOLIC CONDITIONS	CILNIDIPINE	0.65	CALCIUM CHANNEL BLOCKERS	1	2	5	CCBs
RESPIRATORY FAILURES (EXCL NEONATAL)	CILNIDIPINE	0.54	CALCIUM CHANNEL BLOCKERS	1	2	5	CCBs
RESPIRATORY SIGNS AND SYMPTOMS NEC	CILNIDIPINE	0	CALCIUM CHANNEL BLOCKERS	1	2	5	CCBs
RESPIRATORY SYNCYTIAL VIRAL INFECTIONS	CILNIDIPINE	0	CALCIUM CHANNEL BLOCKERS	1	2	5	CCBs
RESPIRATORY TRACT DISORDERS NEC	CILNIDIPINE	0.73	CALCIUM CHANNEL BLOCKERS	1	2	5	CCBs
RESPIRATORY TRACT INFECTIONS NEC	CILNIDIPINE	0	CALCIUM CHANNEL BLOCKERS	1	2	5	CCBs
VASCULAR PULMONARY DISORDERS NEC	CILNIDIPINE	0	CALCIUM CHANNEL BLOCKERS	1	2	5	CCBs
BACTERIAL LOWER RESPIRATORY TRACT INFECTIONS	IMIDAPRIL	0	ACE INHIBITORS	1	2	5	ACEIs
BREATHING ABNORMALITIES	IMIDAPRIL	0.44	ACE INHIBITORS	1	2	5	ACEIs
BRONCHIAL CONDITIONS NEC	IMIDAPRIL	0	ACE INHIBITORS	1	2	5	ACEIs
BRONCHOSPASM AND OBSTRUCTION	IMIDAPRIL	0	ACE INHIBITORS	1	2	5	ACEIs
COUGHING AND ASSOCIATED SYMPTOMS	IMIDAPRIL	0.48	ACE INHIBITORS	1	2	5	ACEIs
FUNGAL LOWER RESPIRATORY TRACT INFECTIONS	IMIDAPRIL	1.22	ACE INHIBITORS	1	2	5	ACEIs
INFECTIOUS DISORDERS CARRIER	IMIDAPRIL	0	ACE INHIBITORS	1	2	5	ACEIs
LOWER RESPIRATORY TRACT INFECTIONS NEC	IMIDAPRIL	1.12	ACE INHIBITORS	1	2	5	ACEIs
LOWER RESPIRATORY TRACT INFLAMMATORY AND IMMUNOLOGIC CONDITIONS	IMIDAPRIL	2.17	ACE INHIBITORS	1	2	5	ACEIs
LOWER RESPIRATORY TRACT NEOPLASMS	IMIDAPRIL	0	ACE INHIBITORS	1	2	5	ACEIs
LOWER RESPIRATORY TRACT SIGNS AND SYMPTOMS	IMIDAPRIL	0	ACE INHIBITORS	1	2	5	ACEIs
OCCUPATIONAL PARENCHYMAL LUNG DISORDERS	IMIDAPRIL	0	ACE INHIBITORS	1	2	5	ACEIs
PARENCHYMAL LUNG DISORDERS NEC	IMIDAPRIL	2.58	ACE INHIBITORS	1	2	5	ACEIs
PLEURAL CONDITIONS NEC	IMIDAPRIL	1.22	ACE INHIBITORS	1	2	5	ACEIs
PLEURAL INFECTIONS AND INFLAMMATIONS	IMIDAPRIL	0	ACE INHIBITORS	1	2	5	ACEIs
PLEURAL NEOPLASMS	IMIDAPRIL	0	ACE INHIBITORS	1	2	5	ACEIs
PNEUMOTHORAX AND PLEURAL EFFUSIONS NEC	IMIDAPRIL	2	ACE INHIBITORS	1	2	5	ACEIs
PULMONARY OEDEMAS	IMIDAPRIL	1.08	ACE INHIBITORS	1	2	5	ACEIs
PULMONARY THROMBOTIC AND EMBOLIC CONDITIONS	IMIDAPRIL	0.79	ACE INHIBITORS	1	2	5	ACEIs
RESPIRATORY FAILURES (EXCL NEONATAL)	IMIDAPRIL	0.53	ACE INHIBITORS	1	2	5	ACEIs
RESPIRATORY SIGNS AND SYMPTOMS NEC	IMIDAPRIL	0	ACE INHIBITORS	1	2	5	ACEIs
RESPIRATORY SYNCYTIAL VIRAL INFECTIONS	IMIDAPRIL	0	ACE INHIBITORS	1	2	5	ACEIs
RESPIRATORY TRACT DISORDERS NEC	IMIDAPRIL	1.31	ACE INHIBITORS	1	2	5	ACEIs
RESPIRATORY TRACT INFECTIONS NEC	IMIDAPRIL	0	ACE INHIBITORS	1	2	5	ACEIs
VASCULAR PULMONARY DISORDERS NEC	IMIDAPRIL	0	ACE INHIBITORS	1	2	5	ACEIs
BACTERIAL LOWER RESPIRATORY TRACT INFECTIONS	TELMISARTAN	1.44	ANGIOTENSIN II RECEPTOR BLOCKERS (ARBs)	1	2	5	ARBs
BREATHING ABNORMALITIES	TELMISARTAN	0.4	ANGIOTENSIN II RECEPTOR BLOCKERS (ARBs)	1	2	5	ARBs
BRONCHIAL CONDITIONS NEC	TELMISARTAN	0.56	ANGIOTENSIN II RECEPTOR BLOCKERS (ARBs)	1	2	5	ARBs
BRONCHOSPASM AND OBSTRUCTION	TELMISARTAN	0.66	ANGIOTENSIN II RECEPTOR BLOCKERS (ARBs)	1	2	5	ARBs
COUGHING AND ASSOCIATED SYMPTOMS	TELMISARTAN	0.63	ANGIOTENSIN II RECEPTOR BLOCKERS (ARBs)	1	2	5	ARBs
FUNGAL LOWER RESPIRATORY TRACT INFECTIONS	TELMISARTAN	1.52	ANGIOTENSIN II RECEPTOR BLOCKERS (ARBs)	1	2	5	ARBs
INFECTIOUS DISORDERS CARRIER	TELMISARTAN	0	ANGIOTENSIN II RECEPTOR BLOCKERS (ARBs)	1	2	5	ARBs
LOWER RESPIRATORY TRACT INFECTIONS NEC	TELMISARTAN	0.8	ANGIOTENSIN II RECEPTOR BLOCKERS (ARBs)	1	2	5	ARBs
LOWER RESPIRATORY TRACT INFLAMMATORY AND IMMUNOLOGIC CONDITIONS	TELMISARTAN	1.44	ANGIOTENSIN II RECEPTOR BLOCKERS (ARBs)	1	2	5	ARBs
LOWER RESPIRATORY TRACT NEOPLASMS	TELMISARTAN	1.03	ANGIOTENSIN II RECEPTOR BLOCKERS (ARBs)	1	2	5	ARBs
LOWER RESPIRATORY TRACT SIGNS AND SYMPTOMS	TELMISARTAN	0.67	ANGIOTENSIN II RECEPTOR BLOCKERS (ARBs)	1	2	5	ARBs
OCCUPATIONAL PARENCHYMAL LUNG DISORDERS	TELMISARTAN	1.25	ANGIOTENSIN II RECEPTOR BLOCKERS (ARBs)	1	2	5	ARBs
PARENCHYMAL LUNG DISORDERS NEC	TELMISARTAN	2.1	ANGIOTENSIN II RECEPTOR BLOCKERS (ARBs)	1	2	5	ARBs
PLEURAL CONDITIONS NEC	TELMISARTAN	1.13	ANGIOTENSIN II RECEPTOR BLOCKERS (ARBs)	1	2	5	ARBs
PLEURAL INFECTIONS AND INFLAMMATIONS	TELMISARTAN	1.44	ANGIOTENSIN II RECEPTOR BLOCKERS (ARBs)	1	2	5	ARBs
PLEURAL NEOPLASMS	TELMISARTAN	0	ANGIOTENSIN II RECEPTOR BLOCKERS (ARBs)	1	2	5	ARBs
PNEUMOTHORAX AND PLEURAL EFFUSIONS NEC	TELMISARTAN	1.21	ANGIOTENSIN II RECEPTOR BLOCKERS (ARBs)	1	2	5	ARBs
PULMONARY OEDEMAS	TELMISARTAN	0.76	ANGIOTENSIN II RECEPTOR BLOCKERS (ARBs)	1	2	5	ARBs
PULMONARY THROMBOTIC AND EMBOLIC CONDITIONS	TELMISARTAN	1.05	ANGIOTENSIN II RECEPTOR BLOCKERS (ARBs)	1	2	5	ARBs
RESPIRATORY FAILURES (EXCL NEONATAL)	TELMISARTAN	0.47	ANGIOTENSIN II RECEPTOR BLOCKERS (ARBs)	1	2	5	ARBs
RESPIRATORY SIGNS AND SYMPTOMS NEC	TELMISARTAN	1.33	ANGIOTENSIN II RECEPTOR BLOCKERS (ARBs)	1	2	5	ARBs
RESPIRATORY SYNCYTIAL VIRAL INFECTIONS	TELMISARTAN	0	ANGIOTENSIN II RECEPTOR BLOCKERS (ARBs)	1	2	5	ARBs
RESPIRATORY TRACT DISORDERS NEC	TELMISARTAN	0.62	ANGIOTENSIN II RECEPTOR BLOCKERS (ARBs)	1	2	5	ARBs
RESPIRATORY TRACT INFECTIONS NEC	TELMISARTAN	0	ANGIOTENSIN II RECEPTOR BLOCKERS (ARBs)	1	2	5	ARBs
VASCULAR PULMONARY DISORDERS NEC	TELMISARTAN	0	ANGIOTENSIN II RECEPTOR BLOCKERS (ARBs)	1	2	5	ARBs
BACTERIAL LOWER RESPIRATORY TRACT INFECTIONS	BENDROFLUMETHIAZIDE	0	DIURETICS	1	3	6	TDAs
BREATHING ABNORMALITIES	BENDROFLUMETHIAZIDE	0.57	DIURETICS	1	3	6	TDAs
BRONCHIAL CONDITIONS NEC	BENDROFLUMETHIAZIDE	3.56	DIURETICS	1	3	6	TDAs
BRONCHOSPASM AND OBSTRUCTION	BENDROFLUMETHIAZIDE	1.11	DIURETICS	1	3	6	TDAs
COUGHING AND ASSOCIATED SYMPTOMS	BENDROFLUMETHIAZIDE	1.05	DIURETICS	1	3	6	TDAs
FUNGAL LOWER RESPIRATORY TRACT INFECTIONS	BENDROFLUMETHIAZIDE	1.1	DIURETICS	1	3	6	TDAs
INFECTIOUS DISORDERS CARRIER	BENDROFLUMETHIAZIDE	0	DIURETICS	1	3	6	TDAs
LOWER RESPIRATORY TRACT INFECTIONS NEC	BENDROFLUMETHIAZIDE	0.88	DIURETICS	1	3	6	TDAs
LOWER RESPIRATORY TRACT INFLAMMATORY AND IMMUNOLOGIC CONDITIONS	BENDROFLUMETHIAZIDE	1.69	DIURETICS	1	3	6	TDAs
LOWER RESPIRATORY TRACT NEOPLASMS	BENDROFLUMETHIAZIDE	1.18	DIURETICS	1	3	6	TDAs
LOWER RESPIRATORY TRACT SIGNS AND SYMPTOMS	BENDROFLUMETHIAZIDE	0.61	DIURETICS	1	3	6	TDAs
OCCUPATIONAL PARENCHYMAL LUNG DISORDERS	BENDROFLUMETHIAZIDE	0	DIURETICS	1	3	6	TDAs
PARENCHYMAL LUNG DISORDERS NEC	BENDROFLUMETHIAZIDE	0.96	DIURETICS	1	3	6	TDAs
PLEURAL CONDITIONS NEC	BENDROFLUMETHIAZIDE	0	DIURETICS	1	3	6	TDAs
PLEURAL INFECTIONS AND INFLAMMATIONS	BENDROFLUMETHIAZIDE	0	DIURETICS	1	3	6	TDAs
PLEURAL NEOPLASMS	BENDROFLUMETHIAZIDE	0	DIURETICS	1	3	6	TDAs
PNEUMOTHORAX AND PLEURAL EFFUSIONS NEC	BENDROFLUMETHIAZIDE	1.13	DIURETICS	1	3	6	TDAs
PULMONARY OEDEMAS	BENDROFLUMETHIAZIDE	0.74	DIURETICS	1	3	6	TDAs
PULMONARY THROMBOTIC AND EMBOLIC CONDITIONS	BENDROFLUMETHIAZIDE	1.01	DIURETICS	1	3	6	TDAs
RESPIRATORY FAILURES (EXCL NEONATAL)	BENDROFLUMETHIAZIDE	0.4	DIURETICS	1	3	6	TDAs
RESPIRATORY SIGNS AND SYMPTOMS NEC	BENDROFLUMETHIAZIDE	1.1	DIURETICS	1	3	6	TDAs
RESPIRATORY SYNCYTIAL VIRAL INFECTIONS	BENDROFLUMETHIAZIDE	0	DIURETICS	1	3	6	TDAs
RESPIRATORY TRACT DISORDERS NEC	BENDROFLUMETHIAZIDE	0.18	DIURETICS	1	3	6	TDAs
RESPIRATORY TRACT INFECTIONS NEC	BENDROFLUMETHIAZIDE	0	DIURETICS	1	3	6	TDAs
VASCULAR PULMONARY DISORDERS NEC	BENDROFLUMETHIAZIDE	0	DIURETICS	1	3	6	TDAs
BACTERIAL LOWER RESPIRATORY TRACT INFECTIONS	DOXAZOSIN	0	ANTIHYPERTENSIVES	1	3	6	AHAs
BREATHING ABNORMALITIES	DOXAZOSIN	0.67	ANTIHYPERTENSIVES	1	3	6	AHAs
BRONCHIAL CONDITIONS NEC	DOXAZOSIN	2.14	ANTIHYPERTENSIVES	1	3	6	AHAs
BRONCHOSPASM AND OBSTRUCTION	DOXAZOSIN	0.99	ANTIHYPERTENSIVES	1	3	6	AHAs
COUGHING AND ASSOCIATED SYMPTOMS	DOXAZOSIN	0.59	ANTIHYPERTENSIVES	1	3	6	AHAs
FUNGAL LOWER RESPIRATORY TRACT INFECTIONS	DOXAZOSIN	1.49	ANTIHYPERTENSIVES	1	3	6	AHAs
INFECTIOUS DISORDERS CARRIER	DOXAZOSIN	0	ANTIHYPERTENSIVES	1	3	6	AHAs
LOWER RESPIRATORY TRACT INFECTIONS NEC	DOXAZOSIN	1.26	ANTIHYPERTENSIVES	1	3	6	AHAs
LOWER RESPIRATORY TRACT INFLAMMATORY AND IMMUNOLOGIC CONDITIONS	DOXAZOSIN	1.62	ANTIHYPERTENSIVES	1	3	6	AHAs
LOWER RESPIRATORY TRACT NEOPLASMS	DOXAZOSIN	1.1	ANTIHYPERTENSIVES	1	3	6	AHAs
LOWER RESPIRATORY TRACT SIGNS AND SYMPTOMS	DOXAZOSIN	0.94	ANTIHYPERTENSIVES	1	3	6	AHAs
OCCUPATIONAL PARENCHYMAL LUNG DISORDERS	DOXAZOSIN	0	ANTIHYPERTENSIVES	1	3	6	AHAs
PARENCHYMAL LUNG DISORDERS NEC	DOXAZOSIN	0.99	ANTIHYPERTENSIVES	1	3	6	AHAs
PLEURAL CONDITIONS NEC	DOXAZOSIN	0	ANTIHYPERTENSIVES	1	3	6	AHAs
PLEURAL INFECTIONS AND INFLAMMATIONS	DOXAZOSIN	1.19	ANTIHYPERTENSIVES	1	3	6	AHAs
PLEURAL NEOPLASMS	DOXAZOSIN	0	ANTIHYPERTENSIVES	1	3	6	AHAs
PNEUMOTHORAX AND PLEURAL EFFUSIONS NEC	DOXAZOSIN	1.13	ANTIHYPERTENSIVES	1	3	6	AHAs
PULMONARY OEDEMAS	DOXAZOSIN	0.73	ANTIHYPERTENSIVES	1	3	6	AHAs
PULMONARY THROMBOTIC AND EMBOLIC CONDITIONS	DOXAZOSIN	0.56	ANTIHYPERTENSIVES	1	3	6	AHAs
RESPIRATORY FAILURES (EXCL NEONATAL)	DOXAZOSIN	0.61	ANTIHYPERTENSIVES	1	3	6	AHAs
RESPIRATORY SIGNS AND SYMPTOMS NEC	DOXAZOSIN	0.77	ANTIHYPERTENSIVES	1	3	6	AHAs
RESPIRATORY SYNCYTIAL VIRAL INFECTIONS	DOXAZOSIN	0.63	ANTIHYPERTENSIVES	1	3	6	AHAs
RESPIRATORY TRACT DISORDERS NEC	DOXAZOSIN	0.6	ANTIHYPERTENSIVES	1	3	6	AHAs
RESPIRATORY TRACT INFECTIONS NEC	DOXAZOSIN	0	ANTIHYPERTENSIVES	1	3	6	AHAs
VASCULAR PULMONARY DISORDERS NEC	DOXAZOSIN	0	ANTIHYPERTENSIVES	1	3	6	AHAs
BACTERIAL LOWER RESPIRATORY TRACT INFECTIONS	NICARDIPINE	0	CALCIUM CHANNEL BLOCKERS	1	3	6	CCBs
BREATHING ABNORMALITIES	NICARDIPINE	0.32	CALCIUM CHANNEL BLOCKERS	1	3	6	CCBs
BRONCHIAL CONDITIONS NEC	NICARDIPINE	2.75	CALCIUM CHANNEL BLOCKERS	1	3	6	CCBs
BRONCHOSPASM AND OBSTRUCTION	NICARDIPINE	0.53	CALCIUM CHANNEL BLOCKERS	1	3	6	CCBs
COUGHING AND ASSOCIATED SYMPTOMS	NICARDIPINE	0.33	CALCIUM CHANNEL BLOCKERS	1	3	6	CCBs
FUNGAL LOWER RESPIRATORY TRACT INFECTIONS	NICARDIPINE	0	CALCIUM CHANNEL BLOCKERS	1	3	6	CCBs
INFECTIOUS DISORDERS CARRIER	NICARDIPINE	0	CALCIUM CHANNEL BLOCKERS	1	3	6	CCBs
LOWER RESPIRATORY TRACT INFECTIONS NEC	NICARDIPINE	0.92	CALCIUM CHANNEL BLOCKERS	1	3	6	CCBs
LOWER RESPIRATORY TRACT INFLAMMATORY AND IMMUNOLOGIC CONDITIONS	NICARDIPINE	1.78	CALCIUM CHANNEL BLOCKERS	1	3	6	CCBs
LOWER RESPIRATORY TRACT NEOPLASMS	NICARDIPINE	0	CALCIUM CHANNEL BLOCKERS	1	3	6	CCBs
LOWER RESPIRATORY TRACT SIGNS AND SYMPTOMS	NICARDIPINE	0.76	CALCIUM CHANNEL BLOCKERS	1	3	6	CCBs
OCCUPATIONAL PARENCHYMAL LUNG DISORDERS	NICARDIPINE	0	CALCIUM CHANNEL BLOCKERS	1	3	6	CCBs
PARENCHYMAL LUNG DISORDERS NEC	NICARDIPINE	1.06	CALCIUM CHANNEL BLOCKERS	1	3	6	CCBs
PLEURAL CONDITIONS NEC	NICARDIPINE	1.47	CALCIUM CHANNEL BLOCKERS	1	3	6	CCBs
PLEURAL INFECTIONS AND INFLAMMATIONS	NICARDIPINE	1.69	CALCIUM CHANNEL BLOCKERS	1	3	6	CCBs
PLEURAL NEOPLASMS	NICARDIPINE	0	CALCIUM CHANNEL BLOCKERS	1	3	6	CCBs
PNEUMOTHORAX AND PLEURAL EFFUSIONS NEC	NICARDIPINE	1.09	CALCIUM CHANNEL BLOCKERS	1	3	6	CCBs
PULMONARY OEDEMAS	NICARDIPINE	1.22	CALCIUM CHANNEL BLOCKERS	1	3	6	CCBs
PULMONARY THROMBOTIC AND EMBOLIC CONDITIONS	NICARDIPINE	1.01	CALCIUM CHANNEL BLOCKERS	1	3	6	CCBs
RESPIRATORY FAILURES (EXCL NEONATAL)	NICARDIPINE	0.83	CALCIUM CHANNEL BLOCKERS	1	3	6	CCBs
RESPIRATORY SIGNS AND SYMPTOMS NEC	NICARDIPINE	0	CALCIUM CHANNEL BLOCKERS	1	3	6	CCBs
RESPIRATORY SYNCYTIAL VIRAL INFECTIONS	NICARDIPINE	1.42	CALCIUM CHANNEL BLOCKERS	1	3	6	CCBs
RESPIRATORY TRACT DISORDERS NEC	NICARDIPINE	1.28	CALCIUM CHANNEL BLOCKERS	1	3	6	CCBs
RESPIRATORY TRACT INFECTIONS NEC	NICARDIPINE	0	CALCIUM CHANNEL BLOCKERS	1	3	6	CCBs
VASCULAR PULMONARY DISORDERS NEC	NICARDIPINE	0	CALCIUM CHANNEL BLOCKERS	1	3	6	CCBs
BACTERIAL LOWER RESPIRATORY TRACT INFECTIONS	BISOPROLOL	0	BETA BLOCKING AGENTS	1	4	4	BBAs
BREATHING ABNORMALITIES	BISOPROLOL	0.59	BETA BLOCKING AGENTS	1	4	4	BBAs
BRONCHIAL CONDITIONS NEC	BISOPROLOL	0.75	BETA BLOCKING AGENTS	1	4	4	BBAs
BRONCHOSPASM AND OBSTRUCTION	BISOPROLOL	0.64	BETA BLOCKING AGENTS	1	4	4	BBAs
COUGHING AND ASSOCIATED SYMPTOMS	BISOPROLOL	0.5	BETA BLOCKING AGENTS	1	4	4	BBAs
FUNGAL LOWER RESPIRATORY TRACT INFECTIONS	BISOPROLOL	1.24	BETA BLOCKING AGENTS	1	4	4	BBAs
INFECTIOUS DISORDERS CARRIER	BISOPROLOL	0.97	BETA BLOCKING AGENTS	1	4	4	BBAs
LOWER RESPIRATORY TRACT INFECTIONS NEC	BISOPROLOL	1.15	BETA BLOCKING AGENTS	1	4	4	BBAs
LOWER RESPIRATORY TRACT INFLAMMATORY AND IMMUNOLOGIC CONDITIONS	BISOPROLOL	1.16	BETA BLOCKING AGENTS	1	4	4	BBAs
LOWER RESPIRATORY TRACT NEOPLASMS	BISOPROLOL	0	BETA BLOCKING AGENTS	1	4	4	BBAs
LOWER RESPIRATORY TRACT SIGNS AND SYMPTOMS	BISOPROLOL	0.74	BETA BLOCKING AGENTS	1	4	4	BBAs
OCCUPATIONAL PARENCHYMAL LUNG DISORDERS	BISOPROLOL	0	BETA BLOCKING AGENTS	1	4	4	BBAs
PARENCHYMAL LUNG DISORDERS NEC	BISOPROLOL	1.34	BETA BLOCKING AGENTS	1	4	4	BBAs
PLEURAL CONDITIONS NEC	BISOPROLOL	1.15	BETA BLOCKING AGENTS	1	4	4	BBAs
PLEURAL INFECTIONS AND INFLAMMATIONS	BISOPROLOL	1.32	BETA BLOCKING AGENTS	1	4	4	BBAs
PLEURAL NEOPLASMS	BISOPROLOL	0	BETA BLOCKING AGENTS	1	4	4	BBAs
PNEUMOTHORAX AND PLEURAL EFFUSIONS NEC	BISOPROLOL	1.47	BETA BLOCKING AGENTS	1	4	4	BBAs
PULMONARY OEDEMAS	BISOPROLOL	0.98	BETA BLOCKING AGENTS	1	4	4	BBAs
PULMONARY THROMBOTIC AND EMBOLIC CONDITIONS	BISOPROLOL	1.8	BETA BLOCKING AGENTS	1	4	4	BBAs
RESPIRATORY FAILURES (EXCL NEONATAL)	BISOPROLOL	0.53	BETA BLOCKING AGENTS	1	4	4	BBAs
RESPIRATORY SIGNS AND SYMPTOMS NEC	BISOPROLOL	0.93	BETA BLOCKING AGENTS	1	4	4	BBAs
RESPIRATORY SYNCYTIAL VIRAL INFECTIONS	BISOPROLOL	0	BETA BLOCKING AGENTS	1	4	4	BBAs
RESPIRATORY TRACT DISORDERS NEC	BISOPROLOL	0.63	BETA BLOCKING AGENTS	1	4	4	BBAs
RESPIRATORY TRACT INFECTIONS NEC	BISOPROLOL	0	BETA BLOCKING AGENTS	1	4	4	BBAs
VASCULAR PULMONARY DISORDERS NEC	BISOPROLOL	0.37	BETA BLOCKING AGENTS	1	4	4	BBAs
BACTERIAL LOWER RESPIRATORY TRACT INFECTIONS	LERCANIDIPINE	0	CALCIUM CHANNEL BLOCKERS	1	4	4	CCBs
BREATHING ABNORMALITIES	LERCANIDIPINE	0.46	CALCIUM CHANNEL BLOCKERS	1	4	4	CCBs
BRONCHIAL CONDITIONS NEC	LERCANIDIPINE	0.84	CALCIUM CHANNEL BLOCKERS	1	4	4	CCBs
BRONCHOSPASM AND OBSTRUCTION	LERCANIDIPINE	0.64	CALCIUM CHANNEL BLOCKERS	1	4	4	CCBs
COUGHING AND ASSOCIATED SYMPTOMS	LERCANIDIPINE	0.38	CALCIUM CHANNEL BLOCKERS	1	4	4	CCBs
FUNGAL LOWER RESPIRATORY TRACT INFECTIONS	LERCANIDIPINE	0	CALCIUM CHANNEL BLOCKERS	1	4	4	CCBs
INFECTIOUS DISORDERS CARRIER	LERCANIDIPINE	0	CALCIUM CHANNEL BLOCKERS	1	4	4	CCBs
LOWER RESPIRATORY TRACT INFECTIONS NEC	LERCANIDIPINE	0.82	CALCIUM CHANNEL BLOCKERS	1	4	4	CCBs
LOWER RESPIRATORY TRACT INFLAMMATORY AND IMMUNOLOGIC CONDITIONS	LERCANIDIPINE	1.05	CALCIUM CHANNEL BLOCKERS	1	4	4	CCBs
LOWER RESPIRATORY TRACT NEOPLASMS	LERCANIDIPINE	0	CALCIUM CHANNEL BLOCKERS	1	4	4	CCBs
LOWER RESPIRATORY TRACT SIGNS AND SYMPTOMS	LERCANIDIPINE	0.57	CALCIUM CHANNEL BLOCKERS	1	4	4	CCBs
OCCUPATIONAL PARENCHYMAL LUNG DISORDERS	LERCANIDIPINE	0	CALCIUM CHANNEL BLOCKERS	1	4	4	CCBs
PARENCHYMAL LUNG DISORDERS NEC	LERCANIDIPINE	1.37	CALCIUM CHANNEL BLOCKERS	1	4	4	CCBs
PLEURAL CONDITIONS NEC	LERCANIDIPINE	1.03	CALCIUM CHANNEL BLOCKERS	1	4	4	CCBs
PLEURAL INFECTIONS AND INFLAMMATIONS	LERCANIDIPINE	1.7	CALCIUM CHANNEL BLOCKERS	1	4	4	CCBs
PLEURAL NEOPLASMS	LERCANIDIPINE	0	CALCIUM CHANNEL BLOCKERS	1	4	4	CCBs
PNEUMOTHORAX AND PLEURAL EFFUSIONS NEC	LERCANIDIPINE	1.2	CALCIUM CHANNEL BLOCKERS	1	4	4	CCBs
PULMONARY OEDEMAS	LERCANIDIPINE	1.17	CALCIUM CHANNEL BLOCKERS	1	4	4	CCBs
PULMONARY THROMBOTIC AND EMBOLIC CONDITIONS	LERCANIDIPINE	1.63	CALCIUM CHANNEL BLOCKERS	1	4	4	CCBs
RESPIRATORY FAILURES (EXCL NEONATAL)	LERCANIDIPINE	0.49	CALCIUM CHANNEL BLOCKERS	1	4	4	CCBs
RESPIRATORY SIGNS AND SYMPTOMS NEC	LERCANIDIPINE	1.03	CALCIUM CHANNEL BLOCKERS	1	4	4	CCBs
RESPIRATORY SYNCYTIAL VIRAL INFECTIONS	LERCANIDIPINE	0	CALCIUM CHANNEL BLOCKERS	1	4	4	CCBs
RESPIRATORY TRACT DISORDERS NEC	LERCANIDIPINE	0.7	CALCIUM CHANNEL BLOCKERS	1	4	4	CCBs
RESPIRATORY TRACT INFECTIONS NEC	LERCANIDIPINE	0	CALCIUM CHANNEL BLOCKERS	1	4	4	CCBs
VASCULAR PULMONARY DISORDERS NEC	LERCANIDIPINE	0.7	CALCIUM CHANNEL BLOCKERS	1	4	4	CCBs
BACTERIAL LOWER RESPIRATORY TRACT INFECTIONS	CANDESARTAN	0	ANGIOTENSIN II RECEPTOR BLOCKERS (ARBs)	1	5	2	ARBs
BREATHING ABNORMALITIES	CANDESARTAN	0.52	ANGIOTENSIN II RECEPTOR BLOCKERS (ARBs)	1	5	2	ARBs
BRONCHIAL CONDITIONS NEC	CANDESARTAN	1.08	ANGIOTENSIN II RECEPTOR BLOCKERS (ARBs)	1	5	2	ARBs
BRONCHOSPASM AND OBSTRUCTION	CANDESARTAN	0.93	ANGIOTENSIN II RECEPTOR BLOCKERS (ARBs)	1	5	2	ARBs
COUGHING AND ASSOCIATED SYMPTOMS	CANDESARTAN	0.74	ANGIOTENSIN II RECEPTOR BLOCKERS (ARBs)	1	5	2	ARBs
FUNGAL LOWER RESPIRATORY TRACT INFECTIONS	CANDESARTAN	2.21	ANGIOTENSIN II RECEPTOR BLOCKERS (ARBs)	1	5	2	ARBs
INFECTIOUS DISORDERS CARRIER	CANDESARTAN	0	ANGIOTENSIN II RECEPTOR BLOCKERS (ARBs)	1	5	2	ARBs
LOWER RESPIRATORY TRACT INFECTIONS NEC	CANDESARTAN	0.95	ANGIOTENSIN II RECEPTOR BLOCKERS (ARBs)	1	5	2	ARBs
LOWER RESPIRATORY TRACT INFLAMMATORY AND IMMUNOLOGIC CONDITIONS	CANDESARTAN	1.67	ANGIOTENSIN II RECEPTOR BLOCKERS (ARBs)	1	5	2	ARBs
LOWER RESPIRATORY TRACT NEOPLASMS	CANDESARTAN	1.25	ANGIOTENSIN II RECEPTOR BLOCKERS (ARBs)	1	5	2	ARBs
LOWER RESPIRATORY TRACT SIGNS AND SYMPTOMS	CANDESARTAN	0.93	ANGIOTENSIN II RECEPTOR BLOCKERS (ARBs)	1	5	2	ARBs
OCCUPATIONAL PARENCHYMAL LUNG DISORDERS	CANDESARTAN	0	ANGIOTENSIN II RECEPTOR BLOCKERS (ARBs)	1	5	2	ARBs
PARENCHYMAL LUNG DISORDERS NEC	CANDESARTAN	2.06	ANGIOTENSIN II RECEPTOR BLOCKERS (ARBs)	1	5	2	ARBs
PLEURAL CONDITIONS NEC	CANDESARTAN	1.02	ANGIOTENSIN II RECEPTOR BLOCKERS (ARBs)	1	5	2	ARBs
PLEURAL INFECTIONS AND INFLAMMATIONS	CANDESARTAN	0.85	ANGIOTENSIN II RECEPTOR BLOCKERS (ARBs)	1	5	2	ARBs
PLEURAL NEOPLASMS	CANDESARTAN	0	ANGIOTENSIN II RECEPTOR BLOCKERS (ARBs)	1	5	2	ARBs
PNEUMOTHORAX AND PLEURAL EFFUSIONS NEC	CANDESARTAN	1.11	ANGIOTENSIN II RECEPTOR BLOCKERS (ARBs)	1	5	2	ARBs
PULMONARY OEDEMAS	CANDESARTAN	0.67	ANGIOTENSIN II RECEPTOR BLOCKERS (ARBs)	1	5	2	ARBs
PULMONARY THROMBOTIC AND EMBOLIC CONDITIONS	CANDESARTAN	1.28	ANGIOTENSIN II RECEPTOR BLOCKERS (ARBs)	1	5	2	ARBs
RESPIRATORY FAILURES (EXCL NEONATAL)	CANDESARTAN	0.58	ANGIOTENSIN II RECEPTOR BLOCKERS (ARBs)	1	5	2	ARBs
RESPIRATORY SIGNS AND SYMPTOMS NEC	CANDESARTAN	1.08	ANGIOTENSIN II RECEPTOR BLOCKERS (ARBs)	1	5	2	ARBs
RESPIRATORY SYNCYTIAL VIRAL INFECTIONS	CANDESARTAN	0.61	ANGIOTENSIN II RECEPTOR BLOCKERS (ARBs)	1	5	2	ARBs
RESPIRATORY TRACT DISORDERS NEC	CANDESARTAN	0.71	ANGIOTENSIN II RECEPTOR BLOCKERS (ARBs)	1	5	2	ARBs
RESPIRATORY TRACT INFECTIONS NEC	CANDESARTAN	0	ANGIOTENSIN II RECEPTOR BLOCKERS (ARBs)	1	5	2	ARBs
VASCULAR PULMONARY DISORDERS NEC	CANDESARTAN	0.35	ANGIOTENSIN II RECEPTOR BLOCKERS (ARBs)	1	5	2	ARBs
BACTERIAL LOWER RESPIRATORY TRACT INFECTIONS	NIFEDIPINE	1.12	CALCIUM CHANNEL BLOCKERS	1	5	2	CCBs
BREATHING ABNORMALITIES	NIFEDIPINE	0.43	CALCIUM CHANNEL BLOCKERS	1	5	2	CCBs
BRONCHIAL CONDITIONS NEC	NIFEDIPINE	1.11	CALCIUM CHANNEL BLOCKERS	1	5	2	CCBs
BRONCHOSPASM AND OBSTRUCTION	NIFEDIPINE	0.75	CALCIUM CHANNEL BLOCKERS	1	5	2	CCBs
COUGHING AND ASSOCIATED SYMPTOMS	NIFEDIPINE	0.57	CALCIUM CHANNEL BLOCKERS	1	5	2	CCBs
FUNGAL LOWER RESPIRATORY TRACT INFECTIONS	NIFEDIPINE	2.57	CALCIUM CHANNEL BLOCKERS	1	5	2	CCBs
INFECTIOUS DISORDERS CARRIER	NIFEDIPINE	0	CALCIUM CHANNEL BLOCKERS	1	5	2	CCBs
LOWER RESPIRATORY TRACT INFECTIONS NEC	NIFEDIPINE	1.43	CALCIUM CHANNEL BLOCKERS	1	5	2	CCBs
LOWER RESPIRATORY TRACT INFLAMMATORY AND IMMUNOLOGIC CONDITIONS	NIFEDIPINE	2.2	CALCIUM CHANNEL BLOCKERS	1	5	2	CCBs
LOWER RESPIRATORY TRACT NEOPLASMS	NIFEDIPINE	1.34	CALCIUM CHANNEL BLOCKERS	1	5	2	CCBs
LOWER RESPIRATORY TRACT SIGNS AND SYMPTOMS	NIFEDIPINE	0.94	CALCIUM CHANNEL BLOCKERS	1	5	2	CCBs
OCCUPATIONAL PARENCHYMAL LUNG DISORDERS	NIFEDIPINE	0	CALCIUM CHANNEL BLOCKERS	1	5	2	CCBs
PARENCHYMAL LUNG DISORDERS NEC	NIFEDIPINE	1.75	CALCIUM CHANNEL BLOCKERS	1	5	2	CCBs
PLEURAL CONDITIONS NEC	NIFEDIPINE	1.67	CALCIUM CHANNEL BLOCKERS	1	5	2	CCBs
PLEURAL INFECTIONS AND INFLAMMATIONS	NIFEDIPINE	0.92	CALCIUM CHANNEL BLOCKERS	1	5	2	CCBs
PLEURAL NEOPLASMS	NIFEDIPINE	0	CALCIUM CHANNEL BLOCKERS	1	5	2	CCBs
PNEUMOTHORAX AND PLEURAL EFFUSIONS NEC	NIFEDIPINE	1.25	CALCIUM CHANNEL BLOCKERS	1	5	2	CCBs
PULMONARY OEDEMAS	NIFEDIPINE	0.83	CALCIUM CHANNEL BLOCKERS	1	5	2	CCBs
PULMONARY THROMBOTIC AND EMBOLIC CONDITIONS	NIFEDIPINE	0.63	CALCIUM CHANNEL BLOCKERS	1	5	2	CCBs
RESPIRATORY FAILURES (EXCL NEONATAL)	NIFEDIPINE	0.69	CALCIUM CHANNEL BLOCKERS	1	5	2	CCBs
RESPIRATORY SIGNS AND SYMPTOMS NEC	NIFEDIPINE	0.85	CALCIUM CHANNEL BLOCKERS	1	5	2	CCBs
RESPIRATORY SYNCYTIAL VIRAL INFECTIONS	NIFEDIPINE	0	CALCIUM CHANNEL BLOCKERS	1	5	2	CCBs
RESPIRATORY TRACT DISORDERS NEC	NIFEDIPINE	0.74	CALCIUM CHANNEL BLOCKERS	1	5	2	CCBs
RESPIRATORY TRACT INFECTIONS NEC	NIFEDIPINE	0	CALCIUM CHANNEL BLOCKERS	1	5	2	CCBs
VASCULAR PULMONARY DISORDERS NEC	NIFEDIPINE	0.46	CALCIUM CHANNEL BLOCKERS	1	5	2	CCBs
BACTERIAL LOWER RESPIRATORY TRACT INFECTIONS	ALTHIAZIDE\SPIRONOLACTONE	0	COMBINATION	1	6	3	COMBAs
BREATHING ABNORMALITIES	ALTHIAZIDE\SPIRONOLACTONE	0.98	COMBINATION	1	6	3	COMBAs
BRONCHIAL CONDITIONS NEC	ALTHIAZIDE\SPIRONOLACTONE	1.15	COMBINATION	1	6	3	COMBAs
BRONCHOSPASM AND OBSTRUCTION	ALTHIAZIDE\SPIRONOLACTONE	3.07	COMBINATION	1	6	3	COMBAs
COUGHING AND ASSOCIATED SYMPTOMS	ALTHIAZIDE\SPIRONOLACTONE	1.8	COMBINATION	1	6	3	COMBAs
FUNGAL LOWER RESPIRATORY TRACT INFECTIONS	ALTHIAZIDE\SPIRONOLACTONE	0	COMBINATION	1	6	3	COMBAs
INFECTIOUS DISORDERS CARRIER	ALTHIAZIDE\SPIRONOLACTONE	0	COMBINATION	1	6	3	COMBAs
LOWER RESPIRATORY TRACT INFECTIONS NEC	ALTHIAZIDE\SPIRONOLACTONE	0	COMBINATION	1	6	3	COMBAs
LOWER RESPIRATORY TRACT INFLAMMATORY AND IMMUNOLOGIC CONDITIONS	ALTHIAZIDE\SPIRONOLACTONE	0.85	COMBINATION	1	6	3	COMBAs
LOWER RESPIRATORY TRACT NEOPLASMS	ALTHIAZIDE\SPIRONOLACTONE	0	COMBINATION	1	6	3	COMBAs
LOWER RESPIRATORY TRACT SIGNS AND SYMPTOMS	ALTHIAZIDE\SPIRONOLACTONE	1.16	COMBINATION	1	6	3	COMBAs
OCCUPATIONAL PARENCHYMAL LUNG DISORDERS	ALTHIAZIDE\SPIRONOLACTONE	0	COMBINATION	1	6	3	COMBAs
PARENCHYMAL LUNG DISORDERS NEC	ALTHIAZIDE\SPIRONOLACTONE	0.71	COMBINATION	1	6	3	COMBAs
PLEURAL CONDITIONS NEC	ALTHIAZIDE\SPIRONOLACTONE	0	COMBINATION	1	6	3	COMBAs
PLEURAL INFECTIONS AND INFLAMMATIONS	ALTHIAZIDE\SPIRONOLACTONE	0	COMBINATION	1	6	3	COMBAs
PLEURAL NEOPLASMS	ALTHIAZIDE\SPIRONOLACTONE	0	COMBINATION	1	6	3	COMBAs
PNEUMOTHORAX AND PLEURAL EFFUSIONS NEC	ALTHIAZIDE\SPIRONOLACTONE	0.8	COMBINATION	1	6	3	COMBAs
PULMONARY OEDEMAS	ALTHIAZIDE\SPIRONOLACTONE	1.23	COMBINATION	1	6	3	COMBAs
PULMONARY THROMBOTIC AND EMBOLIC CONDITIONS	ALTHIAZIDE\SPIRONOLACTONE	1.07	COMBINATION	1	6	3	COMBAs
RESPIRATORY FAILURES (EXCL NEONATAL)	ALTHIAZIDE\SPIRONOLACTONE	0.89	COMBINATION	1	6	3	COMBAs
RESPIRATORY SIGNS AND SYMPTOMS NEC	ALTHIAZIDE\SPIRONOLACTONE	0	COMBINATION	1	6	3	COMBAs
RESPIRATORY SYNCYTIAL VIRAL INFECTIONS	ALTHIAZIDE\SPIRONOLACTONE	0	COMBINATION	1	6	3	COMBAs
RESPIRATORY TRACT DISORDERS NEC	ALTHIAZIDE\SPIRONOLACTONE	2.44	COMBINATION	1	6	3	COMBAs
RESPIRATORY TRACT INFECTIONS NEC	ALTHIAZIDE\SPIRONOLACTONE	0	COMBINATION	1	6	3	COMBAs
VASCULAR PULMONARY DISORDERS NEC	ALTHIAZIDE\SPIRONOLACTONE	0	COMBINATION	1	6	3	COMBAs
BACTERIAL LOWER RESPIRATORY TRACT INFECTIONS	RILMENIDINE	0	ANTIHYPERTENSIVES	1	6	3	AHAs
BREATHING ABNORMALITIES	RILMENIDINE	0.65	ANTIHYPERTENSIVES	1	6	3	AHAs
BRONCHIAL CONDITIONS NEC	RILMENIDINE	0	ANTIHYPERTENSIVES	1	6	3	AHAs
BRONCHOSPASM AND OBSTRUCTION	RILMENIDINE	1.7	ANTIHYPERTENSIVES	1	6	3	AHAs
COUGHING AND ASSOCIATED SYMPTOMS	RILMENIDINE	0.96	ANTIHYPERTENSIVES	1	6	3	AHAs
FUNGAL LOWER RESPIRATORY TRACT INFECTIONS	RILMENIDINE	0	ANTIHYPERTENSIVES	1	6	3	AHAs
INFECTIOUS DISORDERS CARRIER	RILMENIDINE	0	ANTIHYPERTENSIVES	1	6	3	AHAs
LOWER RESPIRATORY TRACT INFECTIONS NEC	RILMENIDINE	1.3	ANTIHYPERTENSIVES	1	6	3	AHAs
LOWER RESPIRATORY TRACT INFLAMMATORY AND IMMUNOLOGIC CONDITIONS	RILMENIDINE	0.51	ANTIHYPERTENSIVES	1	6	3	AHAs
LOWER RESPIRATORY TRACT NEOPLASMS	RILMENIDINE	0	ANTIHYPERTENSIVES	1	6	3	AHAs
LOWER RESPIRATORY TRACT SIGNS AND SYMPTOMS	RILMENIDINE	0	ANTIHYPERTENSIVES	1	6	3	AHAs
OCCUPATIONAL PARENCHYMAL LUNG DISORDERS	RILMENIDINE	0	ANTIHYPERTENSIVES	1	6	3	AHAs
PARENCHYMAL LUNG DISORDERS NEC	RILMENIDINE	1.07	ANTIHYPERTENSIVES	1	6	3	AHAs
PLEURAL CONDITIONS NEC	RILMENIDINE	0	ANTIHYPERTENSIVES	1	6	3	AHAs
PLEURAL INFECTIONS AND INFLAMMATIONS	RILMENIDINE	0	ANTIHYPERTENSIVES	1	6	3	AHAs
PLEURAL NEOPLASMS	RILMENIDINE	0	ANTIHYPERTENSIVES	1	6	3	AHAs
PNEUMOTHORAX AND PLEURAL EFFUSIONS NEC	RILMENIDINE	0.4	ANTIHYPERTENSIVES	1	6	3	AHAs
PULMONARY OEDEMAS	RILMENIDINE	0.82	ANTIHYPERTENSIVES	1	6	3	AHAs
PULMONARY THROMBOTIC AND EMBOLIC CONDITIONS	RILMENIDINE	1.17	ANTIHYPERTENSIVES	1	6	3	AHAs
RESPIRATORY FAILURES (EXCL NEONATAL)	RILMENIDINE	0.4	ANTIHYPERTENSIVES	1	6	3	AHAs
RESPIRATORY SIGNS AND SYMPTOMS NEC	RILMENIDINE	0	ANTIHYPERTENSIVES	1	6	3	AHAs
RESPIRATORY SYNCYTIAL VIRAL INFECTIONS	RILMENIDINE	0	ANTIHYPERTENSIVES	1	6	3	AHAs
RESPIRATORY TRACT DISORDERS NEC	RILMENIDINE	1.5	ANTIHYPERTENSIVES	1	6	3	AHAs
RESPIRATORY TRACT INFECTIONS NEC	RILMENIDINE	0	ANTIHYPERTENSIVES	1	6	3	AHAs
VASCULAR PULMONARY DISORDERS NEC	RILMENIDINE	0	ANTIHYPERTENSIVES	1	6	3	AHAs
BACTERIAL LOWER RESPIRATORY TRACT INFECTIONS	ACEBUTOLOL	0	BETA BLOCKING AGENTS	2	7	7	BBAs
BREATHING ABNORMALITIES	ACEBUTOLOL	0.4	BETA BLOCKING AGENTS	2	7	7	BBAs
BRONCHIAL CONDITIONS NEC	ACEBUTOLOL	0	BETA BLOCKING AGENTS	2	7	7	BBAs
BRONCHOSPASM AND OBSTRUCTION	ACEBUTOLOL	0.49	BETA BLOCKING AGENTS	2	7	7	BBAs
COUGHING AND ASSOCIATED SYMPTOMS	ACEBUTOLOL	0.5	BETA BLOCKING AGENTS	2	7	7	BBAs
FUNGAL LOWER RESPIRATORY TRACT INFECTIONS	ACEBUTOLOL	0	BETA BLOCKING AGENTS	2	7	7	BBAs
INFECTIOUS DISORDERS CARRIER	ACEBUTOLOL	0	BETA BLOCKING AGENTS	2	7	7	BBAs
LOWER RESPIRATORY TRACT INFECTIONS NEC	ACEBUTOLOL	1.19	BETA BLOCKING AGENTS	2	7	7	BBAs
LOWER RESPIRATORY TRACT INFLAMMATORY AND IMMUNOLOGIC CONDITIONS	ACEBUTOLOL	1.44	BETA BLOCKING AGENTS	2	7	7	BBAs
LOWER RESPIRATORY TRACT NEOPLASMS	ACEBUTOLOL	0	BETA BLOCKING AGENTS	2	7	7	BBAs
LOWER RESPIRATORY TRACT SIGNS AND SYMPTOMS	ACEBUTOLOL	0	BETA BLOCKING AGENTS	2	7	7	BBAs
OCCUPATIONAL PARENCHYMAL LUNG DISORDERS	ACEBUTOLOL	0	BETA BLOCKING AGENTS	2	7	7	BBAs
PARENCHYMAL LUNG DISORDERS NEC	ACEBUTOLOL	2.41	BETA BLOCKING AGENTS	2	7	7	BBAs
PLEURAL CONDITIONS NEC	ACEBUTOLOL	0	BETA BLOCKING AGENTS	2	7	7	BBAs
PLEURAL INFECTIONS AND INFLAMMATIONS	ACEBUTOLOL	0	BETA BLOCKING AGENTS	2	7	7	BBAs
PLEURAL NEOPLASMS	ACEBUTOLOL	0	BETA BLOCKING AGENTS	2	7	7	BBAs
PNEUMOTHORAX AND PLEURAL EFFUSIONS NEC	ACEBUTOLOL	1.32	BETA BLOCKING AGENTS	2	7	7	BBAs
PULMONARY OEDEMAS	ACEBUTOLOL	0.72	BETA BLOCKING AGENTS	2	7	7	BBAs
PULMONARY THROMBOTIC AND EMBOLIC CONDITIONS	ACEBUTOLOL	1.06	BETA BLOCKING AGENTS	2	7	7	BBAs
RESPIRATORY FAILURES (EXCL NEONATAL)	ACEBUTOLOL	0.31	BETA BLOCKING AGENTS	2	7	7	BBAs
RESPIRATORY SIGNS AND SYMPTOMS NEC	ACEBUTOLOL	0	BETA BLOCKING AGENTS	2	7	7	BBAs
RESPIRATORY SYNCYTIAL VIRAL INFECTIONS	ACEBUTOLOL	0	BETA BLOCKING AGENTS	2	7	7	BBAs
RESPIRATORY TRACT DISORDERS NEC	ACEBUTOLOL	1.65	BETA BLOCKING AGENTS	2	7	7	BBAs
RESPIRATORY TRACT INFECTIONS NEC	ACEBUTOLOL	0	BETA BLOCKING AGENTS	2	7	7	BBAs
VASCULAR PULMONARY DISORDERS NEC	ACEBUTOLOL	0	BETA BLOCKING AGENTS	2	7	7	BBAs
BACTERIAL LOWER RESPIRATORY TRACT INFECTIONS	AMBRISENTAN	1.15	ANTIHYPERTENSIVES	2	7	7	AHAs
BREATHING ABNORMALITIES	AMBRISENTAN	1.79	ANTIHYPERTENSIVES	2	7	7	AHAs
BRONCHIAL CONDITIONS NEC	AMBRISENTAN	0.75	ANTIHYPERTENSIVES	2	7	7	AHAs
BRONCHOSPASM AND OBSTRUCTION	AMBRISENTAN	1.01	ANTIHYPERTENSIVES	2	7	7	AHAs
COUGHING AND ASSOCIATED SYMPTOMS	AMBRISENTAN	1.02	ANTIHYPERTENSIVES	2	7	7	AHAs
FUNGAL LOWER RESPIRATORY TRACT INFECTIONS	AMBRISENTAN	0.3	ANTIHYPERTENSIVES	2	7	7	AHAs
INFECTIOUS DISORDERS CARRIER	AMBRISENTAN	0.63	ANTIHYPERTENSIVES	2	7	7	AHAs
LOWER RESPIRATORY TRACT INFECTIONS NEC	AMBRISENTAN	1.06	ANTIHYPERTENSIVES	2	7	7	AHAs
LOWER RESPIRATORY TRACT INFLAMMATORY AND IMMUNOLOGIC CONDITIONS	AMBRISENTAN	0.54	ANTIHYPERTENSIVES	2	7	7	AHAs
LOWER RESPIRATORY TRACT NEOPLASMS	AMBRISENTAN	0.56	ANTIHYPERTENSIVES	2	7	7	AHAs
LOWER RESPIRATORY TRACT SIGNS AND SYMPTOMS	AMBRISENTAN	0.87	ANTIHYPERTENSIVES	2	7	7	AHAs
OCCUPATIONAL PARENCHYMAL LUNG DISORDERS	AMBRISENTAN	0	ANTIHYPERTENSIVES	2	7	7	AHAs
PARENCHYMAL LUNG DISORDERS NEC	AMBRISENTAN	0.94	ANTIHYPERTENSIVES	2	7	7	AHAs
PLEURAL CONDITIONS NEC	AMBRISENTAN	0.46	ANTIHYPERTENSIVES	2	7	7	AHAs
PLEURAL INFECTIONS AND INFLAMMATIONS	AMBRISENTAN	0.47	ANTIHYPERTENSIVES	2	7	7	AHAs
PLEURAL NEOPLASMS	AMBRISENTAN	0	ANTIHYPERTENSIVES	2	7	7	AHAs
PNEUMOTHORAX AND PLEURAL EFFUSIONS NEC	AMBRISENTAN	0.98	ANTIHYPERTENSIVES	2	7	7	AHAs
PULMONARY OEDEMAS	AMBRISENTAN	0.87	ANTIHYPERTENSIVES	2	7	7	AHAs
PULMONARY THROMBOTIC AND EMBOLIC CONDITIONS	AMBRISENTAN	0.76	ANTIHYPERTENSIVES	2	7	7	AHAs
RESPIRATORY FAILURES (EXCL NEONATAL)	AMBRISENTAN	1.87	ANTIHYPERTENSIVES	2	7	7	AHAs
RESPIRATORY SIGNS AND SYMPTOMS NEC	AMBRISENTAN	1.33	ANTIHYPERTENSIVES	2	7	7	AHAs
RESPIRATORY SYNCYTIAL VIRAL INFECTIONS	AMBRISENTAN	1.21	ANTIHYPERTENSIVES	2	7	7	AHAs
RESPIRATORY TRACT DISORDERS NEC	AMBRISENTAN	1.17	ANTIHYPERTENSIVES	2	7	7	AHAs
RESPIRATORY TRACT INFECTIONS NEC	AMBRISENTAN	0	ANTIHYPERTENSIVES	2	7	7	AHAs
VASCULAR PULMONARY DISORDERS NEC	AMBRISENTAN	1.65	ANTIHYPERTENSIVES	2	7	7	AHAs
BACTERIAL LOWER RESPIRATORY TRACT INFECTIONS	AMLODIPINE	1.01	CALCIUM CHANNEL BLOCKERS	2	7	7	CCBs
BREATHING ABNORMALITIES	AMLODIPINE	0.57	CALCIUM CHANNEL BLOCKERS	2	7	7	CCBs
BRONCHIAL CONDITIONS NEC	AMLODIPINE	1.26	CALCIUM CHANNEL BLOCKERS	2	7	7	CCBs
BRONCHOSPASM AND OBSTRUCTION	AMLODIPINE	0.91	CALCIUM CHANNEL BLOCKERS	2	7	7	CCBs
COUGHING AND ASSOCIATED SYMPTOMS	AMLODIPINE	0.72	CALCIUM CHANNEL BLOCKERS	2	7	7	CCBs
FUNGAL LOWER RESPIRATORY TRACT INFECTIONS	AMLODIPINE	3.1	CALCIUM CHANNEL BLOCKERS	2	7	7	CCBs
INFECTIOUS DISORDERS CARRIER	AMLODIPINE	1.17	CALCIUM CHANNEL BLOCKERS	2	7	7	CCBs
LOWER RESPIRATORY TRACT INFECTIONS NEC	AMLODIPINE	1.05	CALCIUM CHANNEL BLOCKERS	2	7	7	CCBs
LOWER RESPIRATORY TRACT INFLAMMATORY AND IMMUNOLOGIC CONDITIONS	AMLODIPINE	1.56	CALCIUM CHANNEL BLOCKERS	2	7	7	CCBs
LOWER RESPIRATORY TRACT NEOPLASMS	AMLODIPINE	1.69	CALCIUM CHANNEL BLOCKERS	2	7	7	CCBs
LOWER RESPIRATORY TRACT SIGNS AND SYMPTOMS	AMLODIPINE	0.82	CALCIUM CHANNEL BLOCKERS	2	7	7	CCBs
OCCUPATIONAL PARENCHYMAL LUNG DISORDERS	AMLODIPINE	1.19	CALCIUM CHANNEL BLOCKERS	2	7	7	CCBs
PARENCHYMAL LUNG DISORDERS NEC	AMLODIPINE	1.25	CALCIUM CHANNEL BLOCKERS	2	7	7	CCBs
PLEURAL CONDITIONS NEC	AMLODIPINE	1.29	CALCIUM CHANNEL BLOCKERS	2	7	7	CCBs
PLEURAL INFECTIONS AND INFLAMMATIONS	AMLODIPINE	1.28	CALCIUM CHANNEL BLOCKERS	2	7	7	CCBs
PLEURAL NEOPLASMS	AMLODIPINE	0	CALCIUM CHANNEL BLOCKERS	2	7	7	CCBs
PNEUMOTHORAX AND PLEURAL EFFUSIONS NEC	AMLODIPINE	1.07	CALCIUM CHANNEL BLOCKERS	2	7	7	CCBs
PULMONARY OEDEMAS	AMLODIPINE	0.83	CALCIUM CHANNEL BLOCKERS	2	7	7	CCBs
PULMONARY THROMBOTIC AND EMBOLIC CONDITIONS	AMLODIPINE	0.99	CALCIUM CHANNEL BLOCKERS	2	7	7	CCBs
RESPIRATORY FAILURES (EXCL NEONATAL)	AMLODIPINE	0.61	CALCIUM CHANNEL BLOCKERS	2	7	7	CCBs
RESPIRATORY SIGNS AND SYMPTOMS NEC	AMLODIPINE	0.78	CALCIUM CHANNEL BLOCKERS	2	7	7	CCBs
RESPIRATORY SYNCYTIAL VIRAL INFECTIONS	AMLODIPINE	0.66	CALCIUM CHANNEL BLOCKERS	2	7	7	CCBs
RESPIRATORY TRACT DISORDERS NEC	AMLODIPINE	0.75	CALCIUM CHANNEL BLOCKERS	2	7	7	CCBs
RESPIRATORY TRACT INFECTIONS NEC	AMLODIPINE	2.39	CALCIUM CHANNEL BLOCKERS	2	7	7	CCBs
VASCULAR PULMONARY DISORDERS NEC	AMLODIPINE	0.16	CALCIUM CHANNEL BLOCKERS	2	7	7	CCBs
BACTERIAL LOWER RESPIRATORY TRACT INFECTIONS	CLOPIDOGREL	0	ANTITHROMBOTIC AGENTS	2	7	7	ATAs
BREATHING ABNORMALITIES	CLOPIDOGREL	0.76	ANTITHROMBOTIC AGENTS	2	7	7	ATAs
BRONCHIAL CONDITIONS NEC	CLOPIDOGREL	0	ANTITHROMBOTIC AGENTS	2	7	7	ATAs
BRONCHOSPASM AND OBSTRUCTION	CLOPIDOGREL	1.35	ANTITHROMBOTIC AGENTS	2	7	7	ATAs
COUGHING AND ASSOCIATED SYMPTOMS	CLOPIDOGREL	1.85	ANTITHROMBOTIC AGENTS	2	7	7	ATAs
FUNGAL LOWER RESPIRATORY TRACT INFECTIONS	CLOPIDOGREL	0	ANTITHROMBOTIC AGENTS	2	7	7	ATAs
INFECTIOUS DISORDERS CARRIER	CLOPIDOGREL	0	ANTITHROMBOTIC AGENTS	2	7	7	ATAs
LOWER RESPIRATORY TRACT INFECTIONS NEC	CLOPIDOGREL	1.23	ANTITHROMBOTIC AGENTS	2	7	7	ATAs
LOWER RESPIRATORY TRACT INFLAMMATORY AND IMMUNOLOGIC CONDITIONS	CLOPIDOGREL	0.9	ANTITHROMBOTIC AGENTS	2	7	7	ATAs
LOWER RESPIRATORY TRACT NEOPLASMS	CLOPIDOGREL	0	ANTITHROMBOTIC AGENTS	2	7	7	ATAs
LOWER RESPIRATORY TRACT SIGNS AND SYMPTOMS	CLOPIDOGREL	0	ANTITHROMBOTIC AGENTS	2	7	7	ATAs
OCCUPATIONAL PARENCHYMAL LUNG DISORDERS	CLOPIDOGREL	0	ANTITHROMBOTIC AGENTS	2	7	7	ATAs
PARENCHYMAL LUNG DISORDERS NEC	CLOPIDOGREL	0.62	ANTITHROMBOTIC AGENTS	2	7	7	ATAs
PLEURAL CONDITIONS NEC	CLOPIDOGREL	0	ANTITHROMBOTIC AGENTS	2	7	7	ATAs
PLEURAL INFECTIONS AND INFLAMMATIONS	CLOPIDOGREL	0	ANTITHROMBOTIC AGENTS	2	7	7	ATAs
PLEURAL NEOPLASMS	CLOPIDOGREL	0	ANTITHROMBOTIC AGENTS	2	7	7	ATAs
PNEUMOTHORAX AND PLEURAL EFFUSIONS NEC	CLOPIDOGREL	0.46	ANTITHROMBOTIC AGENTS	2	7	7	ATAs
PULMONARY OEDEMAS	CLOPIDOGREL	1.61	ANTITHROMBOTIC AGENTS	2	7	7	ATAs
PULMONARY THROMBOTIC AND EMBOLIC CONDITIONS	CLOPIDOGREL	0	ANTITHROMBOTIC AGENTS	2	7	7	ATAs
RESPIRATORY FAILURES (EXCL NEONATAL)	CLOPIDOGREL	0.43	ANTITHROMBOTIC AGENTS	2	7	7	ATAs
RESPIRATORY SIGNS AND SYMPTOMS NEC	CLOPIDOGREL	0	ANTITHROMBOTIC AGENTS	2	7	7	ATAs
RESPIRATORY SYNCYTIAL VIRAL INFECTIONS	CLOPIDOGREL	0	ANTITHROMBOTIC AGENTS	2	7	7	ATAs
RESPIRATORY TRACT DISORDERS NEC	CLOPIDOGREL	1.19	ANTITHROMBOTIC AGENTS	2	7	7	ATAs
RESPIRATORY TRACT INFECTIONS NEC	CLOPIDOGREL	0	ANTITHROMBOTIC AGENTS	2	7	7	ATAs
VASCULAR PULMONARY DISORDERS NEC	CLOPIDOGREL	1.05	ANTITHROMBOTIC AGENTS	2	7	7	ATAs
BACTERIAL LOWER RESPIRATORY TRACT INFECTIONS	DILTIAZEM	0	CALCIUM CHANNEL BLOCKERS	2	7	7	CCBs
BREATHING ABNORMALITIES	DILTIAZEM	0.7	CALCIUM CHANNEL BLOCKERS	2	7	7	CCBs
BRONCHIAL CONDITIONS NEC	DILTIAZEM	1.26	CALCIUM CHANNEL BLOCKERS	2	7	7	CCBs
BRONCHOSPASM AND OBSTRUCTION	DILTIAZEM	1.49	CALCIUM CHANNEL BLOCKERS	2	7	7	CCBs
COUGHING AND ASSOCIATED SYMPTOMS	DILTIAZEM	0.75	CALCIUM CHANNEL BLOCKERS	2	7	7	CCBs
FUNGAL LOWER RESPIRATORY TRACT INFECTIONS	DILTIAZEM	0.83	CALCIUM CHANNEL BLOCKERS	2	7	7	CCBs
INFECTIOUS DISORDERS CARRIER	DILTIAZEM	0	CALCIUM CHANNEL BLOCKERS	2	7	7	CCBs
LOWER RESPIRATORY TRACT INFECTIONS NEC	DILTIAZEM	1.5	CALCIUM CHANNEL BLOCKERS	2	7	7	CCBs
LOWER RESPIRATORY TRACT INFLAMMATORY AND IMMUNOLOGIC CONDITIONS	DILTIAZEM	1.29	CALCIUM CHANNEL BLOCKERS	2	7	7	CCBs
LOWER RESPIRATORY TRACT NEOPLASMS	DILTIAZEM	0	CALCIUM CHANNEL BLOCKERS	2	7	7	CCBs
LOWER RESPIRATORY TRACT SIGNS AND SYMPTOMS	DILTIAZEM	0.64	CALCIUM CHANNEL BLOCKERS	2	7	7	CCBs
OCCUPATIONAL PARENCHYMAL LUNG DISORDERS	DILTIAZEM	0	CALCIUM CHANNEL BLOCKERS	2	7	7	CCBs
PARENCHYMAL LUNG DISORDERS NEC	DILTIAZEM	0.75	CALCIUM CHANNEL BLOCKERS	2	7	7	CCBs
PLEURAL CONDITIONS NEC	DILTIAZEM	1.15	CALCIUM CHANNEL BLOCKERS	2	7	7	CCBs
PLEURAL INFECTIONS AND INFLAMMATIONS	DILTIAZEM	1.08	CALCIUM CHANNEL BLOCKERS	2	7	7	CCBs
PLEURAL NEOPLASMS	DILTIAZEM	1.26	CALCIUM CHANNEL BLOCKERS	2	7	7	CCBs
PNEUMOTHORAX AND PLEURAL EFFUSIONS NEC	DILTIAZEM	1.38	CALCIUM CHANNEL BLOCKERS	2	7	7	CCBs
PULMONARY OEDEMAS	DILTIAZEM	0.66	CALCIUM CHANNEL BLOCKERS	2	7	7	CCBs
PULMONARY THROMBOTIC AND EMBOLIC CONDITIONS	DILTIAZEM	0.89	CALCIUM CHANNEL BLOCKERS	2	7	7	CCBs
RESPIRATORY FAILURES (EXCL NEONATAL)	DILTIAZEM	0.56	CALCIUM CHANNEL BLOCKERS	2	7	7	CCBs
RESPIRATORY SIGNS AND SYMPTOMS NEC	DILTIAZEM	0.99	CALCIUM CHANNEL BLOCKERS	2	7	7	CCBs
RESPIRATORY SYNCYTIAL VIRAL INFECTIONS	DILTIAZEM	0	CALCIUM CHANNEL BLOCKERS	2	7	7	CCBs
RESPIRATORY TRACT DISORDERS NEC	DILTIAZEM	0.95	CALCIUM CHANNEL BLOCKERS	2	7	7	CCBs
RESPIRATORY TRACT INFECTIONS NEC	DILTIAZEM	0	CALCIUM CHANNEL BLOCKERS	2	7	7	CCBs
VASCULAR PULMONARY DISORDERS NEC	DILTIAZEM	0.58	CALCIUM CHANNEL BLOCKERS	2	7	7	CCBs
BACTERIAL LOWER RESPIRATORY TRACT INFECTIONS	HYDRALAZINE	0	ANTIHYPERTENSIVES	2	7	7	AHAs
BREATHING ABNORMALITIES	HYDRALAZINE	0.7	ANTIHYPERTENSIVES	2	7	7	AHAs
BRONCHIAL CONDITIONS NEC	HYDRALAZINE	0.65	ANTIHYPERTENSIVES	2	7	7	AHAs
BRONCHOSPASM AND OBSTRUCTION	HYDRALAZINE	0.97	ANTIHYPERTENSIVES	2	7	7	AHAs
COUGHING AND ASSOCIATED SYMPTOMS	HYDRALAZINE	0.79	ANTIHYPERTENSIVES	2	7	7	AHAs
FUNGAL LOWER RESPIRATORY TRACT INFECTIONS	HYDRALAZINE	0	ANTIHYPERTENSIVES	2	7	7	AHAs
INFECTIOUS DISORDERS CARRIER	HYDRALAZINE	0	ANTIHYPERTENSIVES	2	7	7	AHAs
LOWER RESPIRATORY TRACT INFECTIONS NEC	HYDRALAZINE	0.6	ANTIHYPERTENSIVES	2	7	7	AHAs
LOWER RESPIRATORY TRACT INFLAMMATORY AND IMMUNOLOGIC CONDITIONS	HYDRALAZINE	0.93	ANTIHYPERTENSIVES	2	7	7	AHAs
LOWER RESPIRATORY TRACT NEOPLASMS	HYDRALAZINE	0	ANTIHYPERTENSIVES	2	7	7	AHAs
LOWER RESPIRATORY TRACT SIGNS AND SYMPTOMS	HYDRALAZINE	2.16	ANTIHYPERTENSIVES	2	7	7	AHAs
OCCUPATIONAL PARENCHYMAL LUNG DISORDERS	HYDRALAZINE	0	ANTIHYPERTENSIVES	2	7	7	AHAs
PARENCHYMAL LUNG DISORDERS NEC	HYDRALAZINE	1.63	ANTIHYPERTENSIVES	2	7	7	AHAs
PLEURAL CONDITIONS NEC	HYDRALAZINE	0	ANTIHYPERTENSIVES	2	7	7	AHAs
PLEURAL INFECTIONS AND INFLAMMATIONS	HYDRALAZINE	1.29	ANTIHYPERTENSIVES	2	7	7	AHAs
PLEURAL NEOPLASMS	HYDRALAZINE	0	ANTIHYPERTENSIVES	2	7	7	AHAs
PNEUMOTHORAX AND PLEURAL EFFUSIONS NEC	HYDRALAZINE	2.13	ANTIHYPERTENSIVES	2	7	7	AHAs
PULMONARY OEDEMAS	HYDRALAZINE	1.4	ANTIHYPERTENSIVES	2	7	7	AHAs
PULMONARY THROMBOTIC AND EMBOLIC CONDITIONS	HYDRALAZINE	0.86	ANTIHYPERTENSIVES	2	7	7	AHAs
RESPIRATORY FAILURES (EXCL NEONATAL)	HYDRALAZINE	1	ANTIHYPERTENSIVES	2	7	7	AHAs
RESPIRATORY SIGNS AND SYMPTOMS NEC	HYDRALAZINE	0	ANTIHYPERTENSIVES	2	7	7	AHAs
RESPIRATORY SYNCYTIAL VIRAL INFECTIONS	HYDRALAZINE	0.68	ANTIHYPERTENSIVES	2	7	7	AHAs
RESPIRATORY TRACT DISORDERS NEC	HYDRALAZINE	0.58	ANTIHYPERTENSIVES	2	7	7	AHAs
RESPIRATORY TRACT INFECTIONS NEC	HYDRALAZINE	0	ANTIHYPERTENSIVES	2	7	7	AHAs
VASCULAR PULMONARY DISORDERS NEC	HYDRALAZINE	0.54	ANTIHYPERTENSIVES	2	7	7	AHAs
BACTERIAL LOWER RESPIRATORY TRACT INFECTIONS	HYDROCHLOROTHIAZIDE\QUINAPRIL	0	COMBINATION	2	7	7	COMBAs
BREATHING ABNORMALITIES	HYDROCHLOROTHIAZIDE\QUINAPRIL	0.7	COMBINATION	2	7	7	COMBAs
BRONCHIAL CONDITIONS NEC	HYDROCHLOROTHIAZIDE\QUINAPRIL	1.13	COMBINATION	2	7	7	COMBAs
BRONCHOSPASM AND OBSTRUCTION	HYDROCHLOROTHIAZIDE\QUINAPRIL	0.97	COMBINATION	2	7	7	COMBAs
COUGHING AND ASSOCIATED SYMPTOMS	HYDROCHLOROTHIAZIDE\QUINAPRIL	1.04	COMBINATION	2	7	7	COMBAs
FUNGAL LOWER RESPIRATORY TRACT INFECTIONS	HYDROCHLOROTHIAZIDE\QUINAPRIL	0	COMBINATION	2	7	7	COMBAs
INFECTIOUS DISORDERS CARRIER	HYDROCHLOROTHIAZIDE\QUINAPRIL	0	COMBINATION	2	7	7	COMBAs
LOWER RESPIRATORY TRACT INFECTIONS NEC	HYDROCHLOROTHIAZIDE\QUINAPRIL	0	COMBINATION	2	7	7	COMBAs
LOWER RESPIRATORY TRACT INFLAMMATORY AND IMMUNOLOGIC CONDITIONS	HYDROCHLOROTHIAZIDE\QUINAPRIL	0.79	COMBINATION	2	7	7	COMBAs
LOWER RESPIRATORY TRACT NEOPLASMS	HYDROCHLOROTHIAZIDE\QUINAPRIL	0	COMBINATION	2	7	7	COMBAs
LOWER RESPIRATORY TRACT SIGNS AND SYMPTOMS	HYDROCHLOROTHIAZIDE\QUINAPRIL	1.33	COMBINATION	2	7	7	COMBAs
OCCUPATIONAL PARENCHYMAL LUNG DISORDERS	HYDROCHLOROTHIAZIDE\QUINAPRIL	0	COMBINATION	2	7	7	COMBAs
PARENCHYMAL LUNG DISORDERS NEC	HYDROCHLOROTHIAZIDE\QUINAPRIL	2.15	COMBINATION	2	7	7	COMBAs
PLEURAL CONDITIONS NEC	HYDROCHLOROTHIAZIDE\QUINAPRIL	0	COMBINATION	2	7	7	COMBAs
PLEURAL INFECTIONS AND INFLAMMATIONS	HYDROCHLOROTHIAZIDE\QUINAPRIL	0	COMBINATION	2	7	7	COMBAs
PLEURAL NEOPLASMS	HYDROCHLOROTHIAZIDE\QUINAPRIL	0	COMBINATION	2	7	7	COMBAs
PNEUMOTHORAX AND PLEURAL EFFUSIONS NEC	HYDROCHLOROTHIAZIDE\QUINAPRIL	0.71	COMBINATION	2	7	7	COMBAs
PULMONARY OEDEMAS	HYDROCHLOROTHIAZIDE\QUINAPRIL	2.24	COMBINATION	2	7	7	COMBAs
PULMONARY THROMBOTIC AND EMBOLIC CONDITIONS	HYDROCHLOROTHIAZIDE\QUINAPRIL	1.32	COMBINATION	2	7	7	COMBAs
RESPIRATORY FAILURES (EXCL NEONATAL)	HYDROCHLOROTHIAZIDE\QUINAPRIL	1.25	COMBINATION	2	7	7	COMBAs
RESPIRATORY SIGNS AND SYMPTOMS NEC	HYDROCHLOROTHIAZIDE\QUINAPRIL	0	COMBINATION	2	7	7	COMBAs
RESPIRATORY SYNCYTIAL VIRAL INFECTIONS	HYDROCHLOROTHIAZIDE\QUINAPRIL	0	COMBINATION	2	7	7	COMBAs
RESPIRATORY TRACT DISORDERS NEC	HYDROCHLOROTHIAZIDE\QUINAPRIL	0	COMBINATION	2	7	7	COMBAs
RESPIRATORY TRACT INFECTIONS NEC	HYDROCHLOROTHIAZIDE\QUINAPRIL	0	COMBINATION	2	7	7	COMBAs
VASCULAR PULMONARY DISORDERS NEC	HYDROCHLOROTHIAZIDE\QUINAPRIL	0	COMBINATION	2	7	7	COMBAs
BACTERIAL LOWER RESPIRATORY TRACT INFECTIONS	HYDROCHLOROTHIAZIDE\RAMIPRIL	0	COMBINATION	2	7	7	COMBAs
BREATHING ABNORMALITIES	HYDROCHLOROTHIAZIDE\RAMIPRIL	0.62	COMBINATION	2	7	7	COMBAs
BRONCHIAL CONDITIONS NEC	HYDROCHLOROTHIAZIDE\RAMIPRIL	4.73	COMBINATION	2	7	7	COMBAs
BRONCHOSPASM AND OBSTRUCTION	HYDROCHLOROTHIAZIDE\RAMIPRIL	1.24	COMBINATION	2	7	7	COMBAs
COUGHING AND ASSOCIATED SYMPTOMS	HYDROCHLOROTHIAZIDE\RAMIPRIL	1.05	COMBINATION	2	7	7	COMBAs
FUNGAL LOWER RESPIRATORY TRACT INFECTIONS	HYDROCHLOROTHIAZIDE\RAMIPRIL	0	COMBINATION	2	7	7	COMBAs
INFECTIOUS DISORDERS CARRIER	HYDROCHLOROTHIAZIDE\RAMIPRIL	0	COMBINATION	2	7	7	COMBAs
LOWER RESPIRATORY TRACT INFECTIONS NEC	HYDROCHLOROTHIAZIDE\RAMIPRIL	0.97	COMBINATION	2	7	7	COMBAs
LOWER RESPIRATORY TRACT INFLAMMATORY AND IMMUNOLOGIC CONDITIONS	HYDROCHLOROTHIAZIDE\RAMIPRIL	1.63	COMBINATION	2	7	7	COMBAs
LOWER RESPIRATORY TRACT NEOPLASMS	HYDROCHLOROTHIAZIDE\RAMIPRIL	0	COMBINATION	2	7	7	COMBAs
LOWER RESPIRATORY TRACT SIGNS AND SYMPTOMS	HYDROCHLOROTHIAZIDE\RAMIPRIL	0.72	COMBINATION	2	7	7	COMBAs
OCCUPATIONAL PARENCHYMAL LUNG DISORDERS	HYDROCHLOROTHIAZIDE\RAMIPRIL	0	COMBINATION	2	7	7	COMBAs
PARENCHYMAL LUNG DISORDERS NEC	HYDROCHLOROTHIAZIDE\RAMIPRIL	0.69	COMBINATION	2	7	7	COMBAs
PLEURAL CONDITIONS NEC	HYDROCHLOROTHIAZIDE\RAMIPRIL	0	COMBINATION	2	7	7	COMBAs
PLEURAL INFECTIONS AND INFLAMMATIONS	HYDROCHLOROTHIAZIDE\RAMIPRIL	0	COMBINATION	2	7	7	COMBAs
PLEURAL NEOPLASMS	HYDROCHLOROTHIAZIDE\RAMIPRIL	0	COMBINATION	2	7	7	COMBAs
PNEUMOTHORAX AND PLEURAL EFFUSIONS NEC	HYDROCHLOROTHIAZIDE\RAMIPRIL	1.94	COMBINATION	2	7	7	COMBAs
PULMONARY OEDEMAS	HYDROCHLOROTHIAZIDE\RAMIPRIL	1.28	COMBINATION	2	7	7	COMBAs
PULMONARY THROMBOTIC AND EMBOLIC CONDITIONS	HYDROCHLOROTHIAZIDE\RAMIPRIL	0.48	COMBINATION	2	7	7	COMBAs
RESPIRATORY FAILURES (EXCL NEONATAL)	HYDROCHLOROTHIAZIDE\RAMIPRIL	1.3	COMBINATION	2	7	7	COMBAs
RESPIRATORY SIGNS AND SYMPTOMS NEC	HYDROCHLOROTHIAZIDE\RAMIPRIL	0	COMBINATION	2	7	7	COMBAs
RESPIRATORY SYNCYTIAL VIRAL INFECTIONS	HYDROCHLOROTHIAZIDE\RAMIPRIL	0	COMBINATION	2	7	7	COMBAs
RESPIRATORY TRACT DISORDERS NEC	HYDROCHLOROTHIAZIDE\RAMIPRIL	2.69	COMBINATION	2	7	7	COMBAs
RESPIRATORY TRACT INFECTIONS NEC	HYDROCHLOROTHIAZIDE\RAMIPRIL	0	COMBINATION	2	7	7	COMBAs
VASCULAR PULMONARY DISORDERS NEC	HYDROCHLOROTHIAZIDE\RAMIPRIL	0	COMBINATION	2	7	7	COMBAs
BACTERIAL LOWER RESPIRATORY TRACT INFECTIONS	ILOPROST	1.84	ANTITHROMBOTIC AGENTS	2	7	7	ATAs
BREATHING ABNORMALITIES	ILOPROST	1.74	ANTITHROMBOTIC AGENTS	2	7	7	ATAs
BRONCHIAL CONDITIONS NEC	ILOPROST	1.05	ANTITHROMBOTIC AGENTS	2	7	7	ATAs
BRONCHOSPASM AND OBSTRUCTION	ILOPROST	1.35	ANTITHROMBOTIC AGENTS	2	7	7	ATAs
COUGHING AND ASSOCIATED SYMPTOMS	ILOPROST	2.12	ANTITHROMBOTIC AGENTS	2	7	7	ATAs
FUNGAL LOWER RESPIRATORY TRACT INFECTIONS	ILOPROST	0	ANTITHROMBOTIC AGENTS	2	7	7	ATAs
INFECTIOUS DISORDERS CARRIER	ILOPROST	0	ANTITHROMBOTIC AGENTS	2	7	7	ATAs
LOWER RESPIRATORY TRACT INFECTIONS NEC	ILOPROST	1.48	ANTITHROMBOTIC AGENTS	2	7	7	ATAs
LOWER RESPIRATORY TRACT INFLAMMATORY AND IMMUNOLOGIC CONDITIONS	ILOPROST	0.97	ANTITHROMBOTIC AGENTS	2	7	7	ATAs
LOWER RESPIRATORY TRACT NEOPLASMS	ILOPROST	0	ANTITHROMBOTIC AGENTS	2	7	7	ATAs
LOWER RESPIRATORY TRACT SIGNS AND SYMPTOMS	ILOPROST	1.79	ANTITHROMBOTIC AGENTS	2	7	7	ATAs
OCCUPATIONAL PARENCHYMAL LUNG DISORDERS	ILOPROST	0	ANTITHROMBOTIC AGENTS	2	7	7	ATAs
PARENCHYMAL LUNG DISORDERS NEC	ILOPROST	1.09	ANTITHROMBOTIC AGENTS	2	7	7	ATAs
PLEURAL CONDITIONS NEC	ILOPROST	0	ANTITHROMBOTIC AGENTS	2	7	7	ATAs
PLEURAL INFECTIONS AND INFLAMMATIONS	ILOPROST	0.68	ANTITHROMBOTIC AGENTS	2	7	7	ATAs
PLEURAL NEOPLASMS	ILOPROST	0	ANTITHROMBOTIC AGENTS	2	7	7	ATAs
PNEUMOTHORAX AND PLEURAL EFFUSIONS NEC	ILOPROST	1.59	ANTITHROMBOTIC AGENTS	2	7	7	ATAs
PULMONARY OEDEMAS	ILOPROST	1.96	ANTITHROMBOTIC AGENTS	2	7	7	ATAs
PULMONARY THROMBOTIC AND EMBOLIC CONDITIONS	ILOPROST	1.31	ANTITHROMBOTIC AGENTS	2	7	7	ATAs
RESPIRATORY FAILURES (EXCL NEONATAL)	ILOPROST	2.26	ANTITHROMBOTIC AGENTS	2	7	7	ATAs
RESPIRATORY SIGNS AND SYMPTOMS NEC	ILOPROST	2.03	ANTITHROMBOTIC AGENTS	2	7	7	ATAs
RESPIRATORY SYNCYTIAL VIRAL INFECTIONS	ILOPROST	1.58	ANTITHROMBOTIC AGENTS	2	7	7	ATAs
RESPIRATORY TRACT DISORDERS NEC	ILOPROST	2.05	ANTITHROMBOTIC AGENTS	2	7	7	ATAs
RESPIRATORY TRACT INFECTIONS NEC	ILOPROST	0	ANTITHROMBOTIC AGENTS	2	7	7	ATAs
VASCULAR PULMONARY DISORDERS NEC	ILOPROST	2.98	ANTITHROMBOTIC AGENTS	2	7	7	ATAs
BACTERIAL LOWER RESPIRATORY TRACT INFECTIONS	INDAPAMIDE\PERINDOPRIL	0	COMBINATION	2	7	7	COMBAs
BREATHING ABNORMALITIES	INDAPAMIDE\PERINDOPRIL	0.52	COMBINATION	2	7	7	COMBAs
BRONCHIAL CONDITIONS NEC	INDAPAMIDE\PERINDOPRIL	0.98	COMBINATION	2	7	7	COMBAs
BRONCHOSPASM AND OBSTRUCTION	INDAPAMIDE\PERINDOPRIL	0.59	COMBINATION	2	7	7	COMBAs
COUGHING AND ASSOCIATED SYMPTOMS	INDAPAMIDE\PERINDOPRIL	0.76	COMBINATION	2	7	7	COMBAs
FUNGAL LOWER RESPIRATORY TRACT INFECTIONS	INDAPAMIDE\PERINDOPRIL	0	COMBINATION	2	7	7	COMBAs
INFECTIOUS DISORDERS CARRIER	INDAPAMIDE\PERINDOPRIL	0	COMBINATION	2	7	7	COMBAs
LOWER RESPIRATORY TRACT INFECTIONS NEC	INDAPAMIDE\PERINDOPRIL	1.91	COMBINATION	2	7	7	COMBAs
LOWER RESPIRATORY TRACT INFLAMMATORY AND IMMUNOLOGIC CONDITIONS	INDAPAMIDE\PERINDOPRIL	3.39	COMBINATION	2	7	7	COMBAs
LOWER RESPIRATORY TRACT NEOPLASMS	INDAPAMIDE\PERINDOPRIL	0	COMBINATION	2	7	7	COMBAs
LOWER RESPIRATORY TRACT SIGNS AND SYMPTOMS	INDAPAMIDE\PERINDOPRIL	0.71	COMBINATION	2	7	7	COMBAs
OCCUPATIONAL PARENCHYMAL LUNG DISORDERS	INDAPAMIDE\PERINDOPRIL	0	COMBINATION	2	7	7	COMBAs
PARENCHYMAL LUNG DISORDERS NEC	INDAPAMIDE\PERINDOPRIL	0.44	COMBINATION	2	7	7	COMBAs
PLEURAL CONDITIONS NEC	INDAPAMIDE\PERINDOPRIL	0	COMBINATION	2	7	7	COMBAs
PLEURAL INFECTIONS AND INFLAMMATIONS	INDAPAMIDE\PERINDOPRIL	1.01	COMBINATION	2	7	7	COMBAs
PLEURAL NEOPLASMS	INDAPAMIDE\PERINDOPRIL	0	COMBINATION	2	7	7	COMBAs
PNEUMOTHORAX AND PLEURAL EFFUSIONS NEC	INDAPAMIDE\PERINDOPRIL	0.62	COMBINATION	2	7	7	COMBAs
PULMONARY OEDEMAS	INDAPAMIDE\PERINDOPRIL	0.54	COMBINATION	2	7	7	COMBAs
PULMONARY THROMBOTIC AND EMBOLIC CONDITIONS	INDAPAMIDE\PERINDOPRIL	1.2	COMBINATION	2	7	7	COMBAs
RESPIRATORY FAILURES (EXCL NEONATAL)	INDAPAMIDE\PERINDOPRIL	1.17	COMBINATION	2	7	7	COMBAs
RESPIRATORY SIGNS AND SYMPTOMS NEC	INDAPAMIDE\PERINDOPRIL	0	COMBINATION	2	7	7	COMBAs
RESPIRATORY SYNCYTIAL VIRAL INFECTIONS	INDAPAMIDE\PERINDOPRIL	0	COMBINATION	2	7	7	COMBAs
RESPIRATORY TRACT DISORDERS NEC	INDAPAMIDE\PERINDOPRIL	0.58	COMBINATION	2	7	7	COMBAs
RESPIRATORY TRACT INFECTIONS NEC	INDAPAMIDE\PERINDOPRIL	0	COMBINATION	2	7	7	COMBAs
VASCULAR PULMONARY DISORDERS NEC	INDAPAMIDE\PERINDOPRIL	0	COMBINATION	2	7	7	COMBAs
BACTERIAL LOWER RESPIRATORY TRACT INFECTIONS	METOPROLOL	0	BETA BLOCKING AGENTS	2	7	7	BBAs
BREATHING ABNORMALITIES	METOPROLOL	0.57	BETA BLOCKING AGENTS	2	7	7	BBAs
BRONCHIAL CONDITIONS NEC	METOPROLOL	0.48	BETA BLOCKING AGENTS	2	7	7	BBAs
BRONCHOSPASM AND OBSTRUCTION	METOPROLOL	0.89	BETA BLOCKING AGENTS	2	7	7	BBAs
COUGHING AND ASSOCIATED SYMPTOMS	METOPROLOL	0.71	BETA BLOCKING AGENTS	2	7	7	BBAs
FUNGAL LOWER RESPIRATORY TRACT INFECTIONS	METOPROLOL	0	BETA BLOCKING AGENTS	2	7	7	BBAs
INFECTIOUS DISORDERS CARRIER	METOPROLOL	1.89	BETA BLOCKING AGENTS	2	7	7	BBAs
LOWER RESPIRATORY TRACT INFECTIONS NEC	METOPROLOL	1.14	BETA BLOCKING AGENTS	2	7	7	BBAs
LOWER RESPIRATORY TRACT INFLAMMATORY AND IMMUNOLOGIC CONDITIONS	METOPROLOL	1.12	BETA BLOCKING AGENTS	2	7	7	BBAs
LOWER RESPIRATORY TRACT NEOPLASMS	METOPROLOL	0.7	BETA BLOCKING AGENTS	2	7	7	BBAs
LOWER RESPIRATORY TRACT SIGNS AND SYMPTOMS	METOPROLOL	0.88	BETA BLOCKING AGENTS	2	7	7	BBAs
OCCUPATIONAL PARENCHYMAL LUNG DISORDERS	METOPROLOL	0	BETA BLOCKING AGENTS	2	7	7	BBAs
PARENCHYMAL LUNG DISORDERS NEC	METOPROLOL	0.53	BETA BLOCKING AGENTS	2	7	7	BBAs
PLEURAL CONDITIONS NEC	METOPROLOL	1.18	BETA BLOCKING AGENTS	2	7	7	BBAs
PLEURAL INFECTIONS AND INFLAMMATIONS	METOPROLOL	1.41	BETA BLOCKING AGENTS	2	7	7	BBAs
PLEURAL NEOPLASMS	METOPROLOL	0	BETA BLOCKING AGENTS	2	7	7	BBAs
PNEUMOTHORAX AND PLEURAL EFFUSIONS NEC	METOPROLOL	1.09	BETA BLOCKING AGENTS	2	7	7	BBAs
PULMONARY OEDEMAS	METOPROLOL	0.75	BETA BLOCKING AGENTS	2	7	7	BBAs
PULMONARY THROMBOTIC AND EMBOLIC CONDITIONS	METOPROLOL	1.25	BETA BLOCKING AGENTS	2	7	7	BBAs
RESPIRATORY FAILURES (EXCL NEONATAL)	METOPROLOL	0.64	BETA BLOCKING AGENTS	2	7	7	BBAs
RESPIRATORY SIGNS AND SYMPTOMS NEC	METOPROLOL	0.66	BETA BLOCKING AGENTS	2	7	7	BBAs
RESPIRATORY SYNCYTIAL VIRAL INFECTIONS	METOPROLOL	0.38	BETA BLOCKING AGENTS	2	7	7	BBAs
RESPIRATORY TRACT DISORDERS NEC	METOPROLOL	0.58	BETA BLOCKING AGENTS	2	7	7	BBAs
RESPIRATORY TRACT INFECTIONS NEC	METOPROLOL	0	BETA BLOCKING AGENTS	2	7	7	BBAs
VASCULAR PULMONARY DISORDERS NEC	METOPROLOL	0.48	BETA BLOCKING AGENTS	2	7	7	BBAs
BACTERIAL LOWER RESPIRATORY TRACT INFECTIONS	NITRENDIPINE	0	CALCIUM CHANNEL BLOCKERS	2	7	7	CCBs
BREATHING ABNORMALITIES	NITRENDIPINE	1.15	CALCIUM CHANNEL BLOCKERS	2	7	7	CCBs
BRONCHIAL CONDITIONS NEC	NITRENDIPINE	0	CALCIUM CHANNEL BLOCKERS	2	7	7	CCBs
BRONCHOSPASM AND OBSTRUCTION	NITRENDIPINE	0.88	CALCIUM CHANNEL BLOCKERS	2	7	7	CCBs
COUGHING AND ASSOCIATED SYMPTOMS	NITRENDIPINE	0.48	CALCIUM CHANNEL BLOCKERS	2	7	7	CCBs
FUNGAL LOWER RESPIRATORY TRACT INFECTIONS	NITRENDIPINE	1.62	CALCIUM CHANNEL BLOCKERS	2	7	7	CCBs
INFECTIOUS DISORDERS CARRIER	NITRENDIPINE	0	CALCIUM CHANNEL BLOCKERS	2	7	7	CCBs
LOWER RESPIRATORY TRACT INFECTIONS NEC	NITRENDIPINE	1.07	CALCIUM CHANNEL BLOCKERS	2	7	7	CCBs
LOWER RESPIRATORY TRACT INFLAMMATORY AND IMMUNOLOGIC CONDITIONS	NITRENDIPINE	2.06	CALCIUM CHANNEL BLOCKERS	2	7	7	CCBs
LOWER RESPIRATORY TRACT NEOPLASMS	NITRENDIPINE	0	CALCIUM CHANNEL BLOCKERS	2	7	7	CCBs
LOWER RESPIRATORY TRACT SIGNS AND SYMPTOMS	NITRENDIPINE	1.04	CALCIUM CHANNEL BLOCKERS	2	7	7	CCBs
OCCUPATIONAL PARENCHYMAL LUNG DISORDERS	NITRENDIPINE	0	CALCIUM CHANNEL BLOCKERS	2	7	7	CCBs
PARENCHYMAL LUNG DISORDERS NEC	NITRENDIPINE	1.21	CALCIUM CHANNEL BLOCKERS	2	7	7	CCBs
PLEURAL CONDITIONS NEC	NITRENDIPINE	0	CALCIUM CHANNEL BLOCKERS	2	7	7	CCBs
PLEURAL INFECTIONS AND INFLAMMATIONS	NITRENDIPINE	0	CALCIUM CHANNEL BLOCKERS	2	7	7	CCBs
PLEURAL NEOPLASMS	NITRENDIPINE	0	CALCIUM CHANNEL BLOCKERS	2	7	7	CCBs
PNEUMOTHORAX AND PLEURAL EFFUSIONS NEC	NITRENDIPINE	1.56	CALCIUM CHANNEL BLOCKERS	2	7	7	CCBs
PULMONARY OEDEMAS	NITRENDIPINE	2.07	CALCIUM CHANNEL BLOCKERS	2	7	7	CCBs
PULMONARY THROMBOTIC AND EMBOLIC CONDITIONS	NITRENDIPINE	2.23	CALCIUM CHANNEL BLOCKERS	2	7	7	CCBs
RESPIRATORY FAILURES (EXCL NEONATAL)	NITRENDIPINE	0.71	CALCIUM CHANNEL BLOCKERS	2	7	7	CCBs
RESPIRATORY SIGNS AND SYMPTOMS NEC	NITRENDIPINE	0	CALCIUM CHANNEL BLOCKERS	2	7	7	CCBs
RESPIRATORY SYNCYTIAL VIRAL INFECTIONS	NITRENDIPINE	0	CALCIUM CHANNEL BLOCKERS	2	7	7	CCBs
RESPIRATORY TRACT DISORDERS NEC	NITRENDIPINE	1.72	CALCIUM CHANNEL BLOCKERS	2	7	7	CCBs
RESPIRATORY TRACT INFECTIONS NEC	NITRENDIPINE	0	CALCIUM CHANNEL BLOCKERS	2	7	7	CCBs
VASCULAR PULMONARY DISORDERS NEC	NITRENDIPINE	0	CALCIUM CHANNEL BLOCKERS	2	7	7	CCBs
BACTERIAL LOWER RESPIRATORY TRACT INFECTIONS	OLMESARTAN	1.02	ANGIOTENSIN II RECEPTOR BLOCKERS (ARBs)	2	7	7	ARBs
BREATHING ABNORMALITIES	OLMESARTAN	0.34	ANGIOTENSIN II RECEPTOR BLOCKERS (ARBs)	2	7	7	ARBs
BRONCHIAL CONDITIONS NEC	OLMESARTAN	0.63	ANGIOTENSIN II RECEPTOR BLOCKERS (ARBs)	2	7	7	ARBs
BRONCHOSPASM AND OBSTRUCTION	OLMESARTAN	0.56	ANGIOTENSIN II RECEPTOR BLOCKERS (ARBs)	2	7	7	ARBs
COUGHING AND ASSOCIATED SYMPTOMS	OLMESARTAN	0.46	ANGIOTENSIN II RECEPTOR BLOCKERS (ARBs)	2	7	7	ARBs
FUNGAL LOWER RESPIRATORY TRACT INFECTIONS	OLMESARTAN	2.32	ANGIOTENSIN II RECEPTOR BLOCKERS (ARBs)	2	7	7	ARBs
INFECTIOUS DISORDERS CARRIER	OLMESARTAN	0.96	ANGIOTENSIN II RECEPTOR BLOCKERS (ARBs)	2	7	7	ARBs
LOWER RESPIRATORY TRACT INFECTIONS NEC	OLMESARTAN	0.47	ANGIOTENSIN II RECEPTOR BLOCKERS (ARBs)	2	7	7	ARBs
LOWER RESPIRATORY TRACT INFLAMMATORY AND IMMUNOLOGIC CONDITIONS	OLMESARTAN	0.98	ANGIOTENSIN II RECEPTOR BLOCKERS (ARBs)	2	7	7	ARBs
LOWER RESPIRATORY TRACT NEOPLASMS	OLMESARTAN	0	ANGIOTENSIN II RECEPTOR BLOCKERS (ARBs)	2	7	7	ARBs
LOWER RESPIRATORY TRACT SIGNS AND SYMPTOMS	OLMESARTAN	0.48	ANGIOTENSIN II RECEPTOR BLOCKERS (ARBs)	2	7	7	ARBs
OCCUPATIONAL PARENCHYMAL LUNG DISORDERS	OLMESARTAN	0	ANGIOTENSIN II RECEPTOR BLOCKERS (ARBs)	2	7	7	ARBs
PARENCHYMAL LUNG DISORDERS NEC	OLMESARTAN	0.97	ANGIOTENSIN II RECEPTOR BLOCKERS (ARBs)	2	7	7	ARBs
PLEURAL CONDITIONS NEC	OLMESARTAN	1.12	ANGIOTENSIN II RECEPTOR BLOCKERS (ARBs)	2	7	7	ARBs
PLEURAL INFECTIONS AND INFLAMMATIONS	OLMESARTAN	1.54	ANGIOTENSIN II RECEPTOR BLOCKERS (ARBs)	2	7	7	ARBs
PLEURAL NEOPLASMS	OLMESARTAN	0	ANGIOTENSIN II RECEPTOR BLOCKERS (ARBs)	2	7	7	ARBs
PNEUMOTHORAX AND PLEURAL EFFUSIONS NEC	OLMESARTAN	0.75	ANGIOTENSIN II RECEPTOR BLOCKERS (ARBs)	2	7	7	ARBs
PULMONARY OEDEMAS	OLMESARTAN	0.52	ANGIOTENSIN II RECEPTOR BLOCKERS (ARBs)	2	7	7	ARBs
PULMONARY THROMBOTIC AND EMBOLIC CONDITIONS	OLMESARTAN	0.52	ANGIOTENSIN II RECEPTOR BLOCKERS (ARBs)	2	7	7	ARBs
RESPIRATORY FAILURES (EXCL NEONATAL)	OLMESARTAN	0.33	ANGIOTENSIN II RECEPTOR BLOCKERS (ARBs)	2	7	7	ARBs
RESPIRATORY SIGNS AND SYMPTOMS NEC	OLMESARTAN	0.54	ANGIOTENSIN II RECEPTOR BLOCKERS (ARBs)	2	7	7	ARBs
RESPIRATORY SYNCYTIAL VIRAL INFECTIONS	OLMESARTAN	0	ANGIOTENSIN II RECEPTOR BLOCKERS (ARBs)	2	7	7	ARBs
RESPIRATORY TRACT DISORDERS NEC	OLMESARTAN	0.43	ANGIOTENSIN II RECEPTOR BLOCKERS (ARBs)	2	7	7	ARBs
RESPIRATORY TRACT INFECTIONS NEC	OLMESARTAN	0	ANGIOTENSIN II RECEPTOR BLOCKERS (ARBs)	2	7	7	ARBs
VASCULAR PULMONARY DISORDERS NEC	OLMESARTAN	0	ANGIOTENSIN II RECEPTOR BLOCKERS (ARBs)	2	7	7	ARBs
BACTERIAL LOWER RESPIRATORY TRACT INFECTIONS	PERINDOPRIL	0	ACE INHIBITORS	2	7	7	ACEIs
BREATHING ABNORMALITIES	PERINDOPRIL	0.59	ACE INHIBITORS	2	7	7	ACEIs
BRONCHIAL CONDITIONS NEC	PERINDOPRIL	0.81	ACE INHIBITORS	2	7	7	ACEIs
BRONCHOSPASM AND OBSTRUCTION	PERINDOPRIL	1.12	ACE INHIBITORS	2	7	7	ACEIs
COUGHING AND ASSOCIATED SYMPTOMS	PERINDOPRIL	1.15	ACE INHIBITORS	2	7	7	ACEIs
FUNGAL LOWER RESPIRATORY TRACT INFECTIONS	PERINDOPRIL	0.88	ACE INHIBITORS	2	7	7	ACEIs
INFECTIOUS DISORDERS CARRIER	PERINDOPRIL	0	ACE INHIBITORS	2	7	7	ACEIs
LOWER RESPIRATORY TRACT INFECTIONS NEC	PERINDOPRIL	1.91	ACE INHIBITORS	2	7	7	ACEIs
LOWER RESPIRATORY TRACT INFLAMMATORY AND IMMUNOLOGIC CONDITIONS	PERINDOPRIL	1.45	ACE INHIBITORS	2	7	7	ACEIs
LOWER RESPIRATORY TRACT NEOPLASMS	PERINDOPRIL	1.07	ACE INHIBITORS	2	7	7	ACEIs
LOWER RESPIRATORY TRACT SIGNS AND SYMPTOMS	PERINDOPRIL	1.13	ACE INHIBITORS	2	7	7	ACEIs
OCCUPATIONAL PARENCHYMAL LUNG DISORDERS	PERINDOPRIL	0	ACE INHIBITORS	2	7	7	ACEIs
PARENCHYMAL LUNG DISORDERS NEC	PERINDOPRIL	1.35	ACE INHIBITORS	2	7	7	ACEIs
PLEURAL CONDITIONS NEC	PERINDOPRIL	1.21	ACE INHIBITORS	2	7	7	ACEIs
PLEURAL INFECTIONS AND INFLAMMATIONS	PERINDOPRIL	0.72	ACE INHIBITORS	2	7	7	ACEIs
PLEURAL NEOPLASMS	PERINDOPRIL	0	ACE INHIBITORS	2	7	7	ACEIs
PNEUMOTHORAX AND PLEURAL EFFUSIONS NEC	PERINDOPRIL	0.79	ACE INHIBITORS	2	7	7	ACEIs
PULMONARY OEDEMAS	PERINDOPRIL	0.61	ACE INHIBITORS	2	7	7	ACEIs
PULMONARY THROMBOTIC AND EMBOLIC CONDITIONS	PERINDOPRIL	1.49	ACE INHIBITORS	2	7	7	ACEIs
RESPIRATORY FAILURES (EXCL NEONATAL)	PERINDOPRIL	0.84	ACE INHIBITORS	2	7	7	ACEIs
RESPIRATORY SIGNS AND SYMPTOMS NEC	PERINDOPRIL	0.51	ACE INHIBITORS	2	7	7	ACEIs
RESPIRATORY SYNCYTIAL VIRAL INFECTIONS	PERINDOPRIL	1.03	ACE INHIBITORS	2	7	7	ACEIs
RESPIRATORY TRACT DISORDERS NEC	PERINDOPRIL	1.13	ACE INHIBITORS	2	7	7	ACEIs
RESPIRATORY TRACT INFECTIONS NEC	PERINDOPRIL	0	ACE INHIBITORS	2	7	7	ACEIs
VASCULAR PULMONARY DISORDERS NEC	PERINDOPRIL	0.41	ACE INHIBITORS	2	7	7	ACEIs
BACTERIAL LOWER RESPIRATORY TRACT INFECTIONS	RAMIPRIL	0.98	ACE INHIBITORS	2	7	7	ACEIs
BREATHING ABNORMALITIES	RAMIPRIL	0.65	ACE INHIBITORS	2	7	7	ACEIs
BRONCHIAL CONDITIONS NEC	RAMIPRIL	1.24	ACE INHIBITORS	2	7	7	ACEIs
BRONCHOSPASM AND OBSTRUCTION	RAMIPRIL	0.93	ACE INHIBITORS	2	7	7	ACEIs
COUGHING AND ASSOCIATED SYMPTOMS	RAMIPRIL	1.08	ACE INHIBITORS	2	7	7	ACEIs
FUNGAL LOWER RESPIRATORY TRACT INFECTIONS	RAMIPRIL	0	ACE INHIBITORS	2	7	7	ACEIs
INFECTIOUS DISORDERS CARRIER	RAMIPRIL	1.18	ACE INHIBITORS	2	7	7	ACEIs
LOWER RESPIRATORY TRACT INFECTIONS NEC	RAMIPRIL	0.86	ACE INHIBITORS	2	7	7	ACEIs
LOWER RESPIRATORY TRACT INFLAMMATORY AND IMMUNOLOGIC CONDITIONS	RAMIPRIL	1.35	ACE INHIBITORS	2	7	7	ACEIs
LOWER RESPIRATORY TRACT NEOPLASMS	RAMIPRIL	0.85	ACE INHIBITORS	2	7	7	ACEIs
LOWER RESPIRATORY TRACT SIGNS AND SYMPTOMS	RAMIPRIL	0.73	ACE INHIBITORS	2	7	7	ACEIs
OCCUPATIONAL PARENCHYMAL LUNG DISORDERS	RAMIPRIL	0	ACE INHIBITORS	2	7	7	ACEIs
PARENCHYMAL LUNG DISORDERS NEC	RAMIPRIL	0.84	ACE INHIBITORS	2	7	7	ACEIs
PLEURAL CONDITIONS NEC	RAMIPRIL	1.58	ACE INHIBITORS	2	7	7	ACEIs
PLEURAL INFECTIONS AND INFLAMMATIONS	RAMIPRIL	0.99	ACE INHIBITORS	2	7	7	ACEIs
PLEURAL NEOPLASMS	RAMIPRIL	0	ACE INHIBITORS	2	7	7	ACEIs
PNEUMOTHORAX AND PLEURAL EFFUSIONS NEC	RAMIPRIL	0.91	ACE INHIBITORS	2	7	7	ACEIs
PULMONARY OEDEMAS	RAMIPRIL	0.68	ACE INHIBITORS	2	7	7	ACEIs
PULMONARY THROMBOTIC AND EMBOLIC CONDITIONS	RAMIPRIL	1.35	ACE INHIBITORS	2	7	7	ACEIs
RESPIRATORY FAILURES (EXCL NEONATAL)	RAMIPRIL	0.5	ACE INHIBITORS	2	7	7	ACEIs
RESPIRATORY SIGNS AND SYMPTOMS NEC	RAMIPRIL	1.17	ACE INHIBITORS	2	7	7	ACEIs
RESPIRATORY SYNCYTIAL VIRAL INFECTIONS	RAMIPRIL	0	ACE INHIBITORS	2	7	7	ACEIs
RESPIRATORY TRACT DISORDERS NEC	RAMIPRIL	0.59	ACE INHIBITORS	2	7	7	ACEIs
RESPIRATORY TRACT INFECTIONS NEC	RAMIPRIL	0	ACE INHIBITORS	2	7	7	ACEIs
VASCULAR PULMONARY DISORDERS NEC	RAMIPRIL	0.17	ACE INHIBITORS	2	7	7	ACEIs
BACTERIAL LOWER RESPIRATORY TRACT INFECTIONS	RIOCIGUAT	0	ANTIHYPERTENSIVES	2	7	7	AHAs
BREATHING ABNORMALITIES	RIOCIGUAT	2.39	ANTIHYPERTENSIVES	2	7	7	AHAs
BRONCHIAL CONDITIONS NEC	RIOCIGUAT	1.52	ANTIHYPERTENSIVES	2	7	7	AHAs
BRONCHOSPASM AND OBSTRUCTION	RIOCIGUAT	0.99	ANTIHYPERTENSIVES	2	7	7	AHAs
COUGHING AND ASSOCIATED SYMPTOMS	RIOCIGUAT	2.31	ANTIHYPERTENSIVES	2	7	7	AHAs
FUNGAL LOWER RESPIRATORY TRACT INFECTIONS	RIOCIGUAT	0	ANTIHYPERTENSIVES	2	7	7	AHAs
INFECTIOUS DISORDERS CARRIER	RIOCIGUAT	0	ANTIHYPERTENSIVES	2	7	7	AHAs
LOWER RESPIRATORY TRACT INFECTIONS NEC	RIOCIGUAT	0.98	ANTIHYPERTENSIVES	2	7	7	AHAs
LOWER RESPIRATORY TRACT INFLAMMATORY AND IMMUNOLOGIC CONDITIONS	RIOCIGUAT	1.2	ANTIHYPERTENSIVES	2	7	7	AHAs
LOWER RESPIRATORY TRACT NEOPLASMS	RIOCIGUAT	0	ANTIHYPERTENSIVES	2	7	7	AHAs
LOWER RESPIRATORY TRACT SIGNS AND SYMPTOMS	RIOCIGUAT	3.67	ANTIHYPERTENSIVES	2	7	7	AHAs
OCCUPATIONAL PARENCHYMAL LUNG DISORDERS	RIOCIGUAT	0	ANTIHYPERTENSIVES	2	7	7	AHAs
PARENCHYMAL LUNG DISORDERS NEC	RIOCIGUAT	0.88	ANTIHYPERTENSIVES	2	7	7	AHAs
PLEURAL CONDITIONS NEC	RIOCIGUAT	0.93	ANTIHYPERTENSIVES	2	7	7	AHAs
PLEURAL INFECTIONS AND INFLAMMATIONS	RIOCIGUAT	0.86	ANTIHYPERTENSIVES	2	7	7	AHAs
PLEURAL NEOPLASMS	RIOCIGUAT	0	ANTIHYPERTENSIVES	2	7	7	AHAs
PNEUMOTHORAX AND PLEURAL EFFUSIONS NEC	RIOCIGUAT	1.42	ANTIHYPERTENSIVES	2	7	7	AHAs
PULMONARY OEDEMAS	RIOCIGUAT	1.35	ANTIHYPERTENSIVES	2	7	7	AHAs
PULMONARY THROMBOTIC AND EMBOLIC CONDITIONS	RIOCIGUAT	2.17	ANTIHYPERTENSIVES	2	7	7	AHAs
RESPIRATORY FAILURES (EXCL NEONATAL)	RIOCIGUAT	1.47	ANTIHYPERTENSIVES	2	7	7	AHAs
RESPIRATORY SIGNS AND SYMPTOMS NEC	RIOCIGUAT	1.52	ANTIHYPERTENSIVES	2	7	7	AHAs
RESPIRATORY SYNCYTIAL VIRAL INFECTIONS	RIOCIGUAT	0.85	ANTIHYPERTENSIVES	2	7	7	AHAs
RESPIRATORY TRACT DISORDERS NEC	RIOCIGUAT	2.16	ANTIHYPERTENSIVES	2	7	7	AHAs
RESPIRATORY TRACT INFECTIONS NEC	RIOCIGUAT	0	ANTIHYPERTENSIVES	2	7	7	AHAs
VASCULAR PULMONARY DISORDERS NEC	RIOCIGUAT	1.91	ANTIHYPERTENSIVES	2	7	7	AHAs
BACTERIAL LOWER RESPIRATORY TRACT INFECTIONS	TORSEMIDE	0	DIURETICS	2	7	7	TDAs
BREATHING ABNORMALITIES	TORSEMIDE	0.6	DIURETICS	2	7	7	TDAs
BRONCHIAL CONDITIONS NEC	TORSEMIDE	0.82	DIURETICS	2	7	7	TDAs
BRONCHOSPASM AND OBSTRUCTION	TORSEMIDE	0.53	DIURETICS	2	7	7	TDAs
COUGHING AND ASSOCIATED SYMPTOMS	TORSEMIDE	0.47	DIURETICS	2	7	7	TDAs
FUNGAL LOWER RESPIRATORY TRACT INFECTIONS	TORSEMIDE	1.08	DIURETICS	2	7	7	TDAs
INFECTIOUS DISORDERS CARRIER	TORSEMIDE	0	DIURETICS	2	7	7	TDAs
LOWER RESPIRATORY TRACT INFECTIONS NEC	TORSEMIDE	1.37	DIURETICS	2	7	7	TDAs
LOWER RESPIRATORY TRACT INFLAMMATORY AND IMMUNOLOGIC CONDITIONS	TORSEMIDE	1.93	DIURETICS	2	7	7	TDAs
LOWER RESPIRATORY TRACT NEOPLASMS	TORSEMIDE	0	DIURETICS	2	7	7	TDAs
LOWER RESPIRATORY TRACT SIGNS AND SYMPTOMS	TORSEMIDE	0.67	DIURETICS	2	7	7	TDAs
OCCUPATIONAL PARENCHYMAL LUNG DISORDERS	TORSEMIDE	0	DIURETICS	2	7	7	TDAs
PARENCHYMAL LUNG DISORDERS NEC	TORSEMIDE	1.15	DIURETICS	2	7	7	TDAs
PLEURAL CONDITIONS NEC	TORSEMIDE	1.44	DIURETICS	2	7	7	TDAs
PLEURAL INFECTIONS AND INFLAMMATIONS	TORSEMIDE	0	DIURETICS	2	7	7	TDAs
PLEURAL NEOPLASMS	TORSEMIDE	0	DIURETICS	2	7	7	TDAs
PNEUMOTHORAX AND PLEURAL EFFUSIONS NEC	TORSEMIDE	1.76	DIURETICS	2	7	7	TDAs
PULMONARY OEDEMAS	TORSEMIDE	1.01	DIURETICS	2	7	7	TDAs
PULMONARY THROMBOTIC AND EMBOLIC CONDITIONS	TORSEMIDE	2.01	DIURETICS	2	7	7	TDAs
RESPIRATORY FAILURES (EXCL NEONATAL)	TORSEMIDE	0.93	DIURETICS	2	7	7	TDAs
RESPIRATORY SIGNS AND SYMPTOMS NEC	TORSEMIDE	0.82	DIURETICS	2	7	7	TDAs
RESPIRATORY SYNCYTIAL VIRAL INFECTIONS	TORSEMIDE	1.1	DIURETICS	2	7	7	TDAs
RESPIRATORY TRACT DISORDERS NEC	TORSEMIDE	0.33	DIURETICS	2	7	7	TDAs
RESPIRATORY TRACT INFECTIONS NEC	TORSEMIDE	0	DIURETICS	2	7	7	TDAs
VASCULAR PULMONARY DISORDERS NEC	TORSEMIDE	0.72	DIURETICS	2	7	7	TDAs
BACTERIAL LOWER RESPIRATORY TRACT INFECTIONS	TREPROSTINIL	0	ANTITHROMBOTIC AGENTS	2	7	7	ATAs
BREATHING ABNORMALITIES	TREPROSTINIL	1.92	ANTITHROMBOTIC AGENTS	2	7	7	ATAs
BRONCHIAL CONDITIONS NEC	TREPROSTINIL	0.59	ANTITHROMBOTIC AGENTS	2	7	7	ATAs
BRONCHOSPASM AND OBSTRUCTION	TREPROSTINIL	0.76	ANTITHROMBOTIC AGENTS	2	7	7	ATAs
COUGHING AND ASSOCIATED SYMPTOMS	TREPROSTINIL	2.01	ANTITHROMBOTIC AGENTS	2	7	7	ATAs
FUNGAL LOWER RESPIRATORY TRACT INFECTIONS	TREPROSTINIL	0	ANTITHROMBOTIC AGENTS	2	7	7	ATAs
INFECTIOUS DISORDERS CARRIER	TREPROSTINIL	1.03	ANTITHROMBOTIC AGENTS	2	7	7	ATAs
LOWER RESPIRATORY TRACT INFECTIONS NEC	TREPROSTINIL	0.76	ANTITHROMBOTIC AGENTS	2	7	7	ATAs
LOWER RESPIRATORY TRACT INFLAMMATORY AND IMMUNOLOGIC CONDITIONS	TREPROSTINIL	0.37	ANTITHROMBOTIC AGENTS	2	7	7	ATAs
LOWER RESPIRATORY TRACT NEOPLASMS	TREPROSTINIL	0	ANTITHROMBOTIC AGENTS	2	7	7	ATAs
LOWER RESPIRATORY TRACT SIGNS AND SYMPTOMS	TREPROSTINIL	1.49	ANTITHROMBOTIC AGENTS	2	7	7	ATAs
OCCUPATIONAL PARENCHYMAL LUNG DISORDERS	TREPROSTINIL	0	ANTITHROMBOTIC AGENTS	2	7	7	ATAs
PARENCHYMAL LUNG DISORDERS NEC	TREPROSTINIL	0.46	ANTITHROMBOTIC AGENTS	2	7	7	ATAs
PLEURAL CONDITIONS NEC	TREPROSTINIL	0.37	ANTITHROMBOTIC AGENTS	2	7	7	ATAs
PLEURAL INFECTIONS AND INFLAMMATIONS	TREPROSTINIL	0.42	ANTITHROMBOTIC AGENTS	2	7	7	ATAs
PLEURAL NEOPLASMS	TREPROSTINIL	0	ANTITHROMBOTIC AGENTS	2	7	7	ATAs
PNEUMOTHORAX AND PLEURAL EFFUSIONS NEC	TREPROSTINIL	0.94	ANTITHROMBOTIC AGENTS	2	7	7	ATAs
PULMONARY OEDEMAS	TREPROSTINIL	1.07	ANTITHROMBOTIC AGENTS	2	7	7	ATAs
PULMONARY THROMBOTIC AND EMBOLIC CONDITIONS	TREPROSTINIL	0.58	ANTITHROMBOTIC AGENTS	2	7	7	ATAs
RESPIRATORY FAILURES (EXCL NEONATAL)	TREPROSTINIL	1.33	ANTITHROMBOTIC AGENTS	2	7	7	ATAs
RESPIRATORY SIGNS AND SYMPTOMS NEC	TREPROSTINIL	1.43	ANTITHROMBOTIC AGENTS	2	7	7	ATAs
RESPIRATORY SYNCYTIAL VIRAL INFECTIONS	TREPROSTINIL	2.03	ANTITHROMBOTIC AGENTS	2	7	7	ATAs
RESPIRATORY TRACT DISORDERS NEC	TREPROSTINIL	1.1	ANTITHROMBOTIC AGENTS	2	7	7	ATAs
RESPIRATORY TRACT INFECTIONS NEC	TREPROSTINIL	0	ANTITHROMBOTIC AGENTS	2	7	7	ATAs
VASCULAR PULMONARY DISORDERS NEC	TREPROSTINIL	1.53	ANTITHROMBOTIC AGENTS	2	7	7	ATAs
BACTERIAL LOWER RESPIRATORY TRACT INFECTIONS	VALSARTAN	1.44	ANGIOTENSIN II RECEPTOR BLOCKERS (ARBs)	2	7	7	ARBs
BREATHING ABNORMALITIES	VALSARTAN	0.61	ANGIOTENSIN II RECEPTOR BLOCKERS (ARBs)	2	7	7	ARBs
BRONCHIAL CONDITIONS NEC	VALSARTAN	1.55	ANGIOTENSIN II RECEPTOR BLOCKERS (ARBs)	2	7	7	ARBs
BRONCHOSPASM AND OBSTRUCTION	VALSARTAN	1.17	ANGIOTENSIN II RECEPTOR BLOCKERS (ARBs)	2	7	7	ARBs
COUGHING AND ASSOCIATED SYMPTOMS	VALSARTAN	0.88	ANGIOTENSIN II RECEPTOR BLOCKERS (ARBs)	2	7	7	ARBs
FUNGAL LOWER RESPIRATORY TRACT INFECTIONS	VALSARTAN	1.58	ANGIOTENSIN II RECEPTOR BLOCKERS (ARBs)	2	7	7	ARBs
INFECTIOUS DISORDERS CARRIER	VALSARTAN	1.07	ANGIOTENSIN II RECEPTOR BLOCKERS (ARBs)	2	7	7	ARBs
LOWER RESPIRATORY TRACT INFECTIONS NEC	VALSARTAN	1.28	ANGIOTENSIN II RECEPTOR BLOCKERS (ARBs)	2	7	7	ARBs
LOWER RESPIRATORY TRACT INFLAMMATORY AND IMMUNOLOGIC CONDITIONS	VALSARTAN	1.15	ANGIOTENSIN II RECEPTOR BLOCKERS (ARBs)	2	7	7	ARBs
LOWER RESPIRATORY TRACT NEOPLASMS	VALSARTAN	0.98	ANGIOTENSIN II RECEPTOR BLOCKERS (ARBs)	2	7	7	ARBs
LOWER RESPIRATORY TRACT SIGNS AND SYMPTOMS	VALSARTAN	0.71	ANGIOTENSIN II RECEPTOR BLOCKERS (ARBs)	2	7	7	ARBs
OCCUPATIONAL PARENCHYMAL LUNG DISORDERS	VALSARTAN	0	ANGIOTENSIN II RECEPTOR BLOCKERS (ARBs)	2	7	7	ARBs
PARENCHYMAL LUNG DISORDERS NEC	VALSARTAN	1.39	ANGIOTENSIN II RECEPTOR BLOCKERS (ARBs)	2	7	7	ARBs
PLEURAL CONDITIONS NEC	VALSARTAN	0.7	ANGIOTENSIN II RECEPTOR BLOCKERS (ARBs)	2	7	7	ARBs
PLEURAL INFECTIONS AND INFLAMMATIONS	VALSARTAN	0.89	ANGIOTENSIN II RECEPTOR BLOCKERS (ARBs)	2	7	7	ARBs
PLEURAL NEOPLASMS	VALSARTAN	0	ANGIOTENSIN II RECEPTOR BLOCKERS (ARBs)	2	7	7	ARBs
PNEUMOTHORAX AND PLEURAL EFFUSIONS NEC	VALSARTAN	0.8	ANGIOTENSIN II RECEPTOR BLOCKERS (ARBs)	2	7	7	ARBs
PULMONARY OEDEMAS	VALSARTAN	0.91	ANGIOTENSIN II RECEPTOR BLOCKERS (ARBs)	2	7	7	ARBs
PULMONARY THROMBOTIC AND EMBOLIC CONDITIONS	VALSARTAN	1.13	ANGIOTENSIN II RECEPTOR BLOCKERS (ARBs)	2	7	7	ARBs
RESPIRATORY FAILURES (EXCL NEONATAL)	VALSARTAN	0.6	ANGIOTENSIN II RECEPTOR BLOCKERS (ARBs)	2	7	7	ARBs
RESPIRATORY SIGNS AND SYMPTOMS NEC	VALSARTAN	0.52	ANGIOTENSIN II RECEPTOR BLOCKERS (ARBs)	2	7	7	ARBs
RESPIRATORY SYNCYTIAL VIRAL INFECTIONS	VALSARTAN	0.19	ANGIOTENSIN II RECEPTOR BLOCKERS (ARBs)	2	7	7	ARBs
RESPIRATORY TRACT DISORDERS NEC	VALSARTAN	0.97	ANGIOTENSIN II RECEPTOR BLOCKERS (ARBs)	2	7	7	ARBs
RESPIRATORY TRACT INFECTIONS NEC	VALSARTAN	0	ANGIOTENSIN II RECEPTOR BLOCKERS (ARBs)	2	7	7	ARBs
VASCULAR PULMONARY DISORDERS NEC	VALSARTAN	0.34	ANGIOTENSIN II RECEPTOR BLOCKERS (ARBs)	2	7	7	ARBs
BACTERIAL LOWER RESPIRATORY TRACT INFECTIONS	VERAPAMIL	0	CALCIUM CHANNEL BLOCKERS	2	7	7	CCBs
BREATHING ABNORMALITIES	VERAPAMIL	0.84	CALCIUM CHANNEL BLOCKERS	2	7	7	CCBs
BRONCHIAL CONDITIONS NEC	VERAPAMIL	1.47	CALCIUM CHANNEL BLOCKERS	2	7	7	CCBs
BRONCHOSPASM AND OBSTRUCTION	VERAPAMIL	1.71	CALCIUM CHANNEL BLOCKERS	2	7	7	CCBs
COUGHING AND ASSOCIATED SYMPTOMS	VERAPAMIL	0.76	CALCIUM CHANNEL BLOCKERS	2	7	7	CCBs
FUNGAL LOWER RESPIRATORY TRACT INFECTIONS	VERAPAMIL	0	CALCIUM CHANNEL BLOCKERS	2	7	7	CCBs
INFECTIOUS DISORDERS CARRIER	VERAPAMIL	1.47	CALCIUM CHANNEL BLOCKERS	2	7	7	CCBs
LOWER RESPIRATORY TRACT INFECTIONS NEC	VERAPAMIL	1.35	CALCIUM CHANNEL BLOCKERS	2	7	7	CCBs
LOWER RESPIRATORY TRACT INFLAMMATORY AND IMMUNOLOGIC CONDITIONS	VERAPAMIL	0.82	CALCIUM CHANNEL BLOCKERS	2	7	7	CCBs
LOWER RESPIRATORY TRACT NEOPLASMS	VERAPAMIL	0	CALCIUM CHANNEL BLOCKERS	2	7	7	CCBs
LOWER RESPIRATORY TRACT SIGNS AND SYMPTOMS	VERAPAMIL	0.73	CALCIUM CHANNEL BLOCKERS	2	7	7	CCBs
OCCUPATIONAL PARENCHYMAL LUNG DISORDERS	VERAPAMIL	0	CALCIUM CHANNEL BLOCKERS	2	7	7	CCBs
PARENCHYMAL LUNG DISORDERS NEC	VERAPAMIL	1.36	CALCIUM CHANNEL BLOCKERS	2	7	7	CCBs
PLEURAL CONDITIONS NEC	VERAPAMIL	1.29	CALCIUM CHANNEL BLOCKERS	2	7	7	CCBs
PLEURAL INFECTIONS AND INFLAMMATIONS	VERAPAMIL	1.2	CALCIUM CHANNEL BLOCKERS	2	7	7	CCBs
PLEURAL NEOPLASMS	VERAPAMIL	0	CALCIUM CHANNEL BLOCKERS	2	7	7	CCBs
PNEUMOTHORAX AND PLEURAL EFFUSIONS NEC	VERAPAMIL	0.63	CALCIUM CHANNEL BLOCKERS	2	7	7	CCBs
PULMONARY OEDEMAS	VERAPAMIL	1.43	CALCIUM CHANNEL BLOCKERS	2	7	7	CCBs
PULMONARY THROMBOTIC AND EMBOLIC CONDITIONS	VERAPAMIL	1.23	CALCIUM CHANNEL BLOCKERS	2	7	7	CCBs
RESPIRATORY FAILURES (EXCL NEONATAL)	VERAPAMIL	0.68	CALCIUM CHANNEL BLOCKERS	2	7	7	CCBs
RESPIRATORY SIGNS AND SYMPTOMS NEC	VERAPAMIL	0.78	CALCIUM CHANNEL BLOCKERS	2	7	7	CCBs
RESPIRATORY SYNCYTIAL VIRAL INFECTIONS	VERAPAMIL	0	CALCIUM CHANNEL BLOCKERS	2	7	7	CCBs
RESPIRATORY TRACT DISORDERS NEC	VERAPAMIL	1.21	CALCIUM CHANNEL BLOCKERS	2	7	7	CCBs
RESPIRATORY TRACT INFECTIONS NEC	VERAPAMIL	0	CALCIUM CHANNEL BLOCKERS	2	7	7	CCBs
VASCULAR PULMONARY DISORDERS NEC	VERAPAMIL	0.64	CALCIUM CHANNEL BLOCKERS	2	7	7	CCBs
BACTERIAL LOWER RESPIRATORY TRACT INFECTIONS	WARFARIN	0	ANTITHROMBOTIC AGENTS	2	7	7	ATAs
BREATHING ABNORMALITIES	WARFARIN	1.25	ANTITHROMBOTIC AGENTS	2	7	7	ATAs
BRONCHIAL CONDITIONS NEC	WARFARIN	1.1	ANTITHROMBOTIC AGENTS	2	7	7	ATAs
BRONCHOSPASM AND OBSTRUCTION	WARFARIN	1.37	ANTITHROMBOTIC AGENTS	2	7	7	ATAs
COUGHING AND ASSOCIATED SYMPTOMS	WARFARIN	2.02	ANTITHROMBOTIC AGENTS	2	7	7	ATAs
FUNGAL LOWER RESPIRATORY TRACT INFECTIONS	WARFARIN	0	ANTITHROMBOTIC AGENTS	2	7	7	ATAs
INFECTIOUS DISORDERS CARRIER	WARFARIN	0	ANTITHROMBOTIC AGENTS	2	7	7	ATAs
LOWER RESPIRATORY TRACT INFECTIONS NEC	WARFARIN	1.02	ANTITHROMBOTIC AGENTS	2	7	7	ATAs
LOWER RESPIRATORY TRACT INFLAMMATORY AND IMMUNOLOGIC CONDITIONS	WARFARIN	0.91	ANTITHROMBOTIC AGENTS	2	7	7	ATAs
LOWER RESPIRATORY TRACT NEOPLASMS	WARFARIN	0	ANTITHROMBOTIC AGENTS	2	7	7	ATAs
LOWER RESPIRATORY TRACT SIGNS AND SYMPTOMS	WARFARIN	1.21	ANTITHROMBOTIC AGENTS	2	7	7	ATAs
OCCUPATIONAL PARENCHYMAL LUNG DISORDERS	WARFARIN	0	ANTITHROMBOTIC AGENTS	2	7	7	ATAs
PARENCHYMAL LUNG DISORDERS NEC	WARFARIN	2.38	ANTITHROMBOTIC AGENTS	2	7	7	ATAs
PLEURAL CONDITIONS NEC	WARFARIN	0	ANTITHROMBOTIC AGENTS	2	7	7	ATAs
PLEURAL INFECTIONS AND INFLAMMATIONS	WARFARIN	0	ANTITHROMBOTIC AGENTS	2	7	7	ATAs
PLEURAL NEOPLASMS	WARFARIN	0	ANTITHROMBOTIC AGENTS	2	7	7	ATAs
PNEUMOTHORAX AND PLEURAL EFFUSIONS NEC	WARFARIN	1.42	ANTITHROMBOTIC AGENTS	2	7	7	ATAs
PULMONARY OEDEMAS	WARFARIN	2.12	ANTITHROMBOTIC AGENTS	2	7	7	ATAs
PULMONARY THROMBOTIC AND EMBOLIC CONDITIONS	WARFARIN	1.44	ANTITHROMBOTIC AGENTS	2	7	7	ATAs
RESPIRATORY FAILURES (EXCL NEONATAL)	WARFARIN	1.23	ANTITHROMBOTIC AGENTS	2	7	7	ATAs
RESPIRATORY SIGNS AND SYMPTOMS NEC	WARFARIN	0	ANTITHROMBOTIC AGENTS	2	7	7	ATAs
RESPIRATORY SYNCYTIAL VIRAL INFECTIONS	WARFARIN	0	ANTITHROMBOTIC AGENTS	2	7	7	ATAs
RESPIRATORY TRACT DISORDERS NEC	WARFARIN	1.32	ANTITHROMBOTIC AGENTS	2	7	7	ATAs
RESPIRATORY TRACT INFECTIONS NEC	WARFARIN	0	ANTITHROMBOTIC AGENTS	2	7	7	ATAs
VASCULAR PULMONARY DISORDERS NEC	WARFARIN	2.46	ANTITHROMBOTIC AGENTS	2	7	7	ATAs
BACTERIAL LOWER RESPIRATORY TRACT INFECTIONS	XIPAMIDE	0	DIURETICS	2	7	7	TDAs
BREATHING ABNORMALITIES	XIPAMIDE	0.5	DIURETICS	2	7	7	TDAs
BRONCHIAL CONDITIONS NEC	XIPAMIDE	0	DIURETICS	2	7	7	TDAs
BRONCHOSPASM AND OBSTRUCTION	XIPAMIDE	0	DIURETICS	2	7	7	TDAs
COUGHING AND ASSOCIATED SYMPTOMS	XIPAMIDE	0.77	DIURETICS	2	7	7	TDAs
FUNGAL LOWER RESPIRATORY TRACT INFECTIONS	XIPAMIDE	0	DIURETICS	2	7	7	TDAs
INFECTIOUS DISORDERS CARRIER	XIPAMIDE	1.26	DIURETICS	2	7	7	TDAs
LOWER RESPIRATORY TRACT INFECTIONS NEC	XIPAMIDE	0	DIURETICS	2	7	7	TDAs
LOWER RESPIRATORY TRACT INFLAMMATORY AND IMMUNOLOGIC CONDITIONS	XIPAMIDE	2.16	DIURETICS	2	7	7	TDAs
LOWER RESPIRATORY TRACT NEOPLASMS	XIPAMIDE	0	DIURETICS	2	7	7	TDAs
LOWER RESPIRATORY TRACT SIGNS AND SYMPTOMS	XIPAMIDE	0	DIURETICS	2	7	7	TDAs
OCCUPATIONAL PARENCHYMAL LUNG DISORDERS	XIPAMIDE	0	DIURETICS	2	7	7	TDAs
PARENCHYMAL LUNG DISORDERS NEC	XIPAMIDE	0.92	DIURETICS	2	7	7	TDAs
PLEURAL CONDITIONS NEC	XIPAMIDE	0	DIURETICS	2	7	7	TDAs
PLEURAL INFECTIONS AND INFLAMMATIONS	XIPAMIDE	0	DIURETICS	2	7	7	TDAs
PLEURAL NEOPLASMS	XIPAMIDE	0	DIURETICS	2	7	7	TDAs
PNEUMOTHORAX AND PLEURAL EFFUSIONS NEC	XIPAMIDE	2.97	DIURETICS	2	7	7	TDAs
PULMONARY OEDEMAS	XIPAMIDE	0.95	DIURETICS	2	7	7	TDAs
PULMONARY THROMBOTIC AND EMBOLIC CONDITIONS	XIPAMIDE	0	DIURETICS	2	7	7	TDAs
RESPIRATORY FAILURES (EXCL NEONATAL)	XIPAMIDE	1.2	DIURETICS	2	7	7	TDAs
RESPIRATORY SIGNS AND SYMPTOMS NEC	XIPAMIDE	0	DIURETICS	2	7	7	TDAs
RESPIRATORY SYNCYTIAL VIRAL INFECTIONS	XIPAMIDE	0	DIURETICS	2	7	7	TDAs
RESPIRATORY TRACT DISORDERS NEC	XIPAMIDE	0	DIURETICS	2	7	7	TDAs
RESPIRATORY TRACT INFECTIONS NEC	XIPAMIDE	0	DIURETICS	2	7	7	TDAs
VASCULAR PULMONARY DISORDERS NEC	XIPAMIDE	0	DIURETICS	2	7	7	TDAs
