# Supplementary material for: Data mining methodology for response to hypertension symptomology—application to COVID-19-related pharmacovigilance
Source: eLife. 2021 Nov 23;10:e70734. doi: 10.7554/eLife.70734 (PMC8754433; doi:10.7554/eLife.70734)
Supplement: Source data 1. [file elife-70734-supp10.zip › Source data/friedman_test/suspicious_hypts_pulm_drug_hlt.csv]

var1	var2	N	E	RR	PRR	ebgm	QUANT_05	QUANT_95
ACEBUTOLOL	PARENCHYMAL LUNG DISORDERS NEC	20	6.245423489	3.2	3.21	2.62	1.66	4.12
ACEBUTOLOL	RESPIRATORY TRACT DISORDERS NEC	13	5.690168057	2.28	2.29	1.69	1.09	2.65
ALTHIAZIDE\SPIRONOLACTONE	BRONCHOSPASM AND OBSTRUCTION	23	5.128611828	4.48	4.5	4.17	2.75	5.91
ALTHIAZIDE\SPIRONOLACTONE	RESPIRATORY TRACT DISORDERS NEC	13	3.060984166	4.25	4.26	3.4	1.75	5.86
ALTHIAZIDE\SPIRONOLACTONE	COUGHING AND ASSOCIATED SYMPTOMS	24	11.58026434	2.07	2.07	1.74	1.25	2.41
AMLODIPINE	RESPIRATORY TRACT INFECTIONS NEC	6	1.115540708	5.38	31.65	2.99	1.16	7.51
AMLODIPINE	FUNGAL LOWER RESPIRATORY TRACT INFECTIONS	42	14.66139217	2.86	4.43	2.59	1.93	3.45
AMLODIPINE	LOWER RESPIRATORY TRACT INFLAMMATORY AND IMMUNOLOGIC CONDITIONS	374	255.9369111	1.46	1.6	1.45	1.33	1.58
AMLODIPINE	PARENCHYMAL LUNG DISORDERS NEC	816	621.9936263	1.31	1.39	1.31	1.24	1.38
AMLODIPINE	BRONCHIAL CONDITIONS NEC	52	39.36265071	1.32	1.41	1.27	1.01	1.58
AMLODIPINE	PNEUMOTHORAX AND PLEURAL EFFUSIONS NEC	548	458.6465941	1.19	1.24	1.19	1.11	1.28
AMLODIPINE\PERINDOPRIL	PARENCHYMAL LUNG DISORDERS NEC	32	8.857337528	3.61	3.63	3.35	2.33	4.59
AMLODIPINE\TELMISARTAN	PARENCHYMAL LUNG DISORDERS NEC	20	5.73989174	3.48	3.5	2.94	1.81	4.57
ATORVASTATIN	BRONCHOSPASM AND OBSTRUCTION	36	22.55624575	1.6	1.6	1.47	1.12	1.9
AZELNIDIPINE	PARENCHYMAL LUNG DISORDERS NEC	29	6.592976567	4.4	4.42	4.17	2.95	5.67
AZELNIDIPINE	LOWER RESPIRATORY TRACT INFLAMMATORY AND IMMUNOLOGIC CONDITIONS	11	2.712867119	4.05	4.08	2.96	1.49	5.59
AZELNIDIPINE\OLMESARTAN	PARENCHYMAL LUNG DISORDERS NEC	9	2.022126998	4.45	4.46	3.05	1.4	6.23
AZILSARTAN KAMEDOXOMIL	PARENCHYMAL LUNG DISORDERS NEC	30	9.910528673	3.03	3.04	2.65	1.84	3.76
AZILSARTAN KAMEDOXOMIL	LOWER RESPIRATORY TRACT INFLAMMATORY AND IMMUNOLOGIC CONDITIONS	12	4.077967986	2.94	2.96	2.05	1.23	3.7
BENAZEPRIL	PULMONARY THROMBOTIC AND EMBOLIC CONDITIONS	27	17.78469891	1.52	1.52	1.38	1.02	1.84
BENDROFLUMETHIAZIDE	BRONCHIAL CONDITIONS NEC	10	1.249703174	8	8.3	6.55	3.6	10.92
BENDROFLUMETHIAZIDE	LOWER RESPIRATORY TRACT INFLAMMATORY AND IMMUNOLOGIC CONDITIONS	15	8.125600397	1.85	1.85	1.49	1.01	2.18
BENIDIPINE	PARENCHYMAL LUNG DISORDERS NEC	46	9.362869278	4.91	4.96	4.77	3.71	6.06
BENIDIPINE	PNEUMOTHORAX AND PLEURAL EFFUSIONS NEC	18	6.904006606	2.61	2.62	2.02	1.35	3.14
BERAPROST	VASCULAR PULMONARY DISORDERS NEC	15	0.293617171	51.09	54.53	28.68	18.38	43.1
BERAPROST	PNEUMOTHORAX AND PLEURAL EFFUSIONS NEC	23	3.626739128	6.34	6.38	5.92	4.14	8.26
BERAPROST	PARENCHYMAL LUNG DISORDERS NEC	30	4.918402647	6.1	6.14	5.8	4.25	7.76
BERAPROST	RESPIRATORY FAILURES (EXCL NEONATAL)	21	4.670151219	4.5	4.52	4.13	2.64	5.98
BERAPROST	PULMONARY OEDEMAS	17	3.99722603	4.25	4.27	3.71	2.11	5.76
BERAPROST	LOWER RESPIRATORY TRACT SIGNS AND SYMPTOMS	6	1.410118514	4.25	4.27	2.24	1.03	5.73
BERAPROST	BREATHING ABNORMALITIES	59	37.50864842	1.57	1.57	1.49	1.21	1.83
BISOPROLOL	PULMONARY THROMBOTIC AND EMBOLIC CONDITIONS	163	87.40631645	1.86	1.92	1.81	1.59	2.06
BISOPROLOL	PNEUMOTHORAX AND PLEURAL EFFUSIONS NEC	160	96.64056041	1.66	1.69	1.62	1.42	1.84
BISOPROLOL	PARENCHYMAL LUNG DISORDERS NEC	186	131.0591061	1.42	1.44	1.4	1.24	1.58
BISOPROLOL	PULMONARY OEDEMAS	126	106.5128067	1.18	1.19	1.17	1.01	1.35
CANDESARTAN	PARENCHYMAL LUNG DISORDERS NEC	232	105.7614548	2.19	2.27	2.15	1.92	2.39
CANDESARTAN	FUNGAL LOWER RESPIRATORY TRACT INFECTIONS	8	2.492967932	3.21	3.42	1.94	1.06	4.07
CANDESARTAN	LOWER RESPIRATORY TRACT INFLAMMATORY AND IMMUNOLOGIC CONDITIONS	70	43.5185489	1.61	1.64	1.53	1.27	1.86
CANDESARTAN	PULMONARY THROMBOTIC AND EMBOLIC CONDITIONS	93	70.53473399	1.32	1.33	1.29	1.09	1.52
CANDESARTAN	PNEUMOTHORAX AND PLEURAL EFFUSIONS NEC	97	77.98654031	1.24	1.25	1.22	1.03	1.43
CANDESARTAN CILEXETIL\HYDROCHLOROTHIAZIDE	PARENCHYMAL LUNG DISORDERS NEC	35	22.55935432	1.55	1.56	1.43	1.09	1.85
CAPTOPRIL	PNEUMOTHORAX AND PLEURAL EFFUSIONS NEC	18	8.402851684	2.14	2.15	1.71	1.18	2.49
CELIPROLOL	RESPIRATORY TRACT INFECTIONS NEC	3	0.006932227	432.76	756.58	10.22	1.54	28.87
CILAZAPRIL	COUGHING AND ASSOCIATED SYMPTOMS	20	6.098697206	3.28	3.28	2.71	1.7	4.25
CILNIDIPINE	PARENCHYMAL LUNG DISORDERS NEC	33	8.299146222	3.98	4	3.77	2.68	5.06
CILNIDIPINE	PNEUMOTHORAX AND PLEURAL EFFUSIONS NEC	14	6.119636901	2.29	2.29	1.72	1.12	2.66
CLOPIDOGREL	COUGHING AND ASSOCIATED SYMPTOMS	40	19.6029553	2.04	2.04	1.83	1.41	2.36
CLOPIDOGREL	PULMONARY OEDEMAS	11	4.622060077	2.38	2.38	1.68	1.05	2.76
DILTIAZEM	BRONCHOSPASM AND OBSTRUCTION	181	110.8358932	1.63	1.65	1.6	1.41	1.8
DILTIAZEM	LOWER RESPIRATORY TRACT INFECTIONS NEC	33	19.86786404	1.66	1.68	1.51	1.14	1.97
DILTIAZEM	PNEUMOTHORAX AND PLEURAL EFFUSIONS NEC	84	53.53905685	1.57	1.59	1.51	1.27	1.8
ENALAPRIL	PLEURAL INFECTIONS AND INFLAMMATIONS	13	6.170377886	2.11	2.17	1.6	1.04	2.44
EPOPROSTENOL	VASCULAR PULMONARY DISORDERS NEC	63	6.155272162	10.24	13.66	9.85	7.97	12.07
EPOPROSTENOL	RESPIRATORY SYNCYTIAL VIRAL INFECTIONS	24	3.672029316	6.54	7.69	6.11	4.31	8.46
EPOPROSTENOL	LOWER RESPIRATORY TRACT SIGNS AND SYMPTOMS	110	29.56115686	3.72	4.02	3.67	3.12	4.3
EPOPROSTENOL	BREATHING ABNORMALITIES	2574	786.3162056	3.27	3.49	3.27	3.17	3.38
EPOPROSTENOL	PULMONARY OEDEMAS	270	83.79623733	3.22	3.43	3.2	2.88	3.54
EPOPROSTENOL	RESPIRATORY FAILURES (EXCL NEONATAL)	308	97.9031701	3.15	3.34	3.12	2.83	3.43
EPOPROSTENOL	PNEUMOTHORAX AND PLEURAL EFFUSIONS NEC	233	76.02949907	3.06	3.25	3.03	2.71	3.38
EPOPROSTENOL	RESPIRATORY TRACT DISORDERS NEC	227	93.94054853	2.42	2.51	2.36	2.11	2.64
EPOPROSTENOL	COUGHING AND ASSOCIATED SYMPTOMS	767	355.3943193	2.16	2.23	2.14	2.02	2.27
EPOPROSTENOL	LOWER RESPIRATORY TRACT INFECTIONS NEC	45	28.21386553	1.59	1.62	1.49	1.17	1.87
EPOPROSTENOL	PARENCHYMAL LUNG DISORDERS NEC	142	103.1074131	1.38	1.39	1.35	1.18	1.55
EPROSARTAN	BRONCHOSPASM AND OBSTRUCTION	11	4.726683001	2.33	2.33	1.65	1.04	2.68
FELODIPINE	LOWER RESPIRATORY TRACT INFECTIONS NEC	11	3.573564174	3.08	3.1	2.09	1.21	3.92
HYDROCHLOROTHIAZIDE	RESPIRATORY SIGNS AND SYMPTOMS NEC	18	9.465471089	1.9	1.97	1.57	1.09	2.23
HYDROCHLOROTHIAZIDE\IRBESARTAN	PARENCHYMAL LUNG DISORDERS NEC	53	34.57626529	1.53	1.54	1.45	1.16	1.8
HYDROCHLOROTHIAZIDE\LISINOPRIL	COUGHING AND ASSOCIATED SYMPTOMS	200	164.4833157	1.22	1.22	1.21	1.07	1.35
HYDROCHLOROTHIAZIDE\QUINAPRIL	PULMONARY OEDEMAS	13	3.415188835	3.81	3.82	2.91	1.56	5.18
HYDROCHLOROTHIAZIDE\QUINAPRIL	PARENCHYMAL LUNG DISORDERS NEC	13	4.202232668	3.09	3.1	2.22	1.32	3.97
HYDROCHLOROTHIAZIDE\RAMIPRIL	BRONCHIAL CONDITIONS NEC	6	0.399905016	15	15.35	9.08	4.07	17.51
HYDROCHLOROTHIAZIDE\RAMIPRIL	RESPIRATORY TRACT DISORDERS NEC	23	5.757336989	3.99	4.01	3.63	2.31	5.26
HYDROCHLOROTHIAZIDE\RAMIPRIL	PNEUMOTHORAX AND PLEURAL EFFUSIONS NEC	13	4.659622006	2.79	2.8	1.99	1.24	3.43
HYDROCHLOROTHIAZIDE\TRIAMTERENE	PULMONARY THROMBOTIC AND EMBOLIC CONDITIONS	28	17.44052425	1.61	1.61	1.45	1.07	1.92
HYDROCHLOROTHIAZIDE\VALSARTAN	LOWER RESPIRATORY TRACT INFECTIONS NEC	39	24.99765778	1.56	1.58	1.45	1.12	1.85
HYDROCHLOROTHIAZIDE\VALSARTAN	BRONCHOSPASM AND OBSTRUCTION	165	139.4532257	1.18	1.19	1.17	1.03	1.33
ILOPROST	VASCULAR PULMONARY DISORDERS NEC	24	3.983008084	6.03	6.6	5.66	3.98	7.83
ILOPROST	RESPIRATORY FAILURES (EXCL NEONATAL)	203	63.35205133	3.2	3.33	3.17	2.81	3.56
ILOPROST	RESPIRATORY TRACT DISORDERS NEC	148	60.78788304	2.43	2.5	2.35	2.05	2.7
ILOPROST	PULMONARY OEDEMAS	131	54.22361221	2.42	2.48	2.32	2	2.69
ILOPROST	COUGHING AND ASSOCIATED SYMPTOMS	507	229.9717071	2.2	2.25	2.18	2.03	2.34
ILOPROST	BREATHING ABNORMALITIES	1086	508.8164619	2.13	2.18	2.12	2.02	2.23
ILOPROST	RESPIRATORY SYNCYTIAL VIRAL INFECTIONS	8	2.376129286	3.37	3.51	2.03	1.09	4.36
ILOPROST	RESPIRATORY SIGNS AND SYMPTOMS NEC	12	4.136858182	2.9	3	2.02	1.22	3.62
ILOPROST	LOWER RESPIRATORY TRACT SIGNS AND SYMPTOMS	40	19.12869548	2.09	2.13	1.87	1.44	2.41
ILOPROST	PNEUMOTHORAX AND PLEURAL EFFUSIONS NEC	89	49.19784235	1.81	1.83	1.73	1.45	2.05
ILOPROST	LOWER RESPIRATORY TRACT INFECTIONS NEC	30	18.25687826	1.64	1.66	1.48	1.11	1.96
ILOPROST	BRONCHOSPASM AND OBSTRUCTION	150	101.8487647	1.47	1.48	1.45	1.27	1.65
ILOPROST	PULMONARY THROMBOTIC AND EMBOLIC CONDITIONS	61	44.49686714	1.37	1.38	1.32	1.07	1.61
IMIDAPRIL	PARENCHYMAL LUNG DISORDERS NEC	16	4.181168845	3.83	3.84	3.15	1.78	5.16
IMIDAPRIL	LOWER RESPIRATORY TRACT INFLAMMATORY AND IMMUNOLOGIC CONDITIONS	7	1.720460457	4.07	4.08	2.33	1.11	5.52
IMIDAPRIL	PNEUMOTHORAX AND PLEURAL EFFUSIONS NEC	10	3.083116561	3.24	3.25	2.13	1.19	4.2
INDAPAMIDE\PERINDOPRIL	LOWER RESPIRATORY TRACT INFLAMMATORY AND IMMUNOLOGIC CONDITIONS	21	4.589339104	4.58	4.62	4.21	2.71	6.09
INDAPAMIDE\PERINDOPRIL	LOWER RESPIRATORY TRACT INFECTIONS NEC	9	3.051939081	2.95	2.97	1.87	1.07	3.65
ISOSORBIDE	PULMONARY OEDEMAS	22	7.780467797	2.83	2.84	2.3	1.55	3.5
LABETALOL	PULMONARY OEDEMAS	28	18.51391842	1.51	1.52	1.38	1.03	1.83
LERCANIDIPINE	PULMONARY THROMBOTIC AND EMBOLIC CONDITIONS	45	25.79905178	1.74	1.76	1.61	1.27	2.03
LERCANIDIPINE	PARENCHYMAL LUNG DISORDERS NEC	57	38.68371075	1.47	1.48	1.41	1.13	1.73
LERCANIDIPINE	PULMONARY OEDEMAS	45	31.4385679	1.43	1.44	1.36	1.07	1.71
LEVAMLODIPINE	LOWER RESPIRATORY TRACT INFECTIONS NEC	4	0.299718286	13.35	13.39	5.55	1.28	15.12
LISINOPRIL	BRONCHOSPASM AND OBSTRUCTION	587	474.9351787	1.24	1.26	1.23	1.15	1.32
LOSARTAN	BRONCHOSPASM AND OBSTRUCTION	520	423.6490604	1.23	1.25	1.22	1.14	1.31
MANIDIPINE	PARENCHYMAL LUNG DISORDERS NEC	18	4.907870735	3.67	3.68	3.07	1.81	4.88
METOLAZONE	RESPIRATORY TRACT DISORDERS NEC	43	2.44686822	17.57	17.78	16.04	12.39	20.48
METOPROLOL	PULMONARY THROMBOTIC AND EMBOLIC CONDITIONS	252	196.144438	1.28	1.32	1.27	1.15	1.41
METOPROLOL	PNEUMOTHORAX AND PLEURAL EFFUSIONS NEC	264	216.8665742	1.22	1.24	1.21	1.09	1.34
NICARDIPINE	BRONCHIAL CONDITIONS NEC	8	1.161724071	6.89	7.08	5.14	1.99	9.66
NICARDIPINE	LOWER RESPIRATORY TRACT INFLAMMATORY AND IMMUNOLOGIC CONDITIONS	15	7.553558129	1.99	2	1.57	1.06	2.31
NICARDIPINE	RESPIRATORY TRACT DISORDERS NEC	26	16.72506395	1.55	1.56	1.4	1.03	1.88
NIFEDIPINE	FUNGAL LOWER RESPIRATORY TRACT INFECTIONS	8	1.749198571	4.57	4.91	2.95	1.31	6.4
NIFEDIPINE	LOWER RESPIRATORY TRACT INFLAMMATORY AND IMMUNOLOGIC CONDITIONS	66	30.53492288	2.16	2.21	2.01	1.63	2.46
NIFEDIPINE	PARENCHYMAL LUNG DISORDERS NEC	139	74.20784807	1.87	1.91	1.81	1.58	2.08
NIFEDIPINE	LOWER RESPIRATORY TRACT INFECTIONS NEC	32	20.30591385	1.58	1.59	1.44	1.09	1.89
NIFEDIPINE	PNEUMOTHORAX AND PLEURAL EFFUSIONS NEC	77	54.71949443	1.41	1.42	1.36	1.13	1.63
NILVADIPINE	PARENCHYMAL LUNG DISORDERS NEC	6	1.253297462	4.79	4.79	2.57	1.09	6.59
NITRENDIPINE	PULMONARY OEDEMAS	13	3.877394843	3.35	3.36	2.45	1.4	4.42
NITRENDIPINE	PULMONARY THROMBOTIC AND EMBOLIC CONDITIONS	11	3.181859639	3.46	3.47	2.38	1.31	4.59
NITRENDIPINE	LOWER RESPIRATORY TRACT INFLAMMATORY AND IMMUNOLOGIC CONDITIONS	7	1.963145056	3.57	3.58	2.02	1.04	4.64
NITRENDIPINE	RESPIRATORY TRACT DISORDERS NEC	11	4.346789427	2.53	2.54	1.75	1.09	2.98
NITRENDIPINE	BREATHING ABNORMALITIES	52	36.38419215	1.43	1.43	1.36	1.09	1.69
OLMESARTAN	FUNGAL LOWER RESPIRATORY TRACT INFECTIONS	10	3.301035112	3.03	3.28	1.99	1.15	3.82
PERINDOPRIL	LOWER RESPIRATORY TRACT INFECTIONS NEC	36	16.49891524	2.18	2.22	1.92	1.45	2.52
PERINDOPRIL	PULMONARY THROMBOTIC AND EMBOLIC CONDITIONS	63	40.21224379	1.57	1.58	1.49	1.22	1.82
PERINDOPRIL	PARENCHYMAL LUNG DISORDERS NEC	87	60.29519304	1.44	1.45	1.4	1.18	1.66
PERINDOPRIL	LOWER RESPIRATORY TRACT INFLAMMATORY AND IMMUNOLOGIC CONDITIONS	35	24.81016655	1.41	1.42	1.32	1.01	1.71
PERINDOPRIL	RESPIRATORY TRACT DISORDERS NEC	73	54.93459043	1.33	1.34	1.29	1.07	1.55
PERINDOPRIL	BRONCHOSPASM AND OBSTRUCTION	112	92.0417013	1.22	1.22	1.2	1.03	1.4
PERINDOPRIL	COUGHING AND ASSOCIATED SYMPTOMS	247	207.827628	1.19	1.19	1.18	1.06	1.31
RAMIPRIL	PULMONARY THROMBOTIC AND EMBOLIC CONDITIONS	161	115.4319676	1.39	1.42	1.37	1.21	1.56
RAMIPRIL	LOWER RESPIRATORY TRACT INFLAMMATORY AND IMMUNOLOGIC CONDITIONS	91	71.21926236	1.28	1.29	1.25	1.06	1.47
RAMIPRIL	COUGHING AND ASSOCIATED SYMPTOMS	664	596.5832731	1.11	1.12	1.11	1.04	1.18
SELEXIPAG	VASCULAR PULMONARY DISORDERS NEC	34	4.715479184	7.21	8.27	6.85	5.12	9.01
SELEXIPAG	RESPIRATORY SYNCYTIAL VIRAL INFECTIONS	16	2.813097024	5.69	6.3	5.13	3.2	7.72
SELEXIPAG	PULMONARY OEDEMAS	240	64.19527885	3.74	3.96	3.72	3.34	4.13
SELEXIPAG	BREATHING ABNORMALITIES	2114	602.3872872	3.51	3.7	3.51	3.38	3.63
SELEXIPAG	RESPIRATORY FAILURES (EXCL NEONATAL)	263	75.00242857	3.51	3.7	3.49	3.14	3.86
SELEXIPAG	PNEUMOTHORAX AND PLEURAL EFFUSIONS NEC	171	58.24527508	2.94	3.06	2.88	2.52	3.28
SELEXIPAG	LOWER RESPIRATORY TRACT SIGNS AND SYMPTOMS	64	22.64644295	2.83	2.94	2.65	2.11	3.32
SELEXIPAG	RESPIRATORY TRACT DISORDERS NEC	192	71.96671236	2.67	2.76	2.61	2.3	2.95
SELEXIPAG	COUGHING AND ASSOCIATED SYMPTOMS	584	272.2632681	2.14	2.2	2.13	1.99	2.27
SELEXIPAG	BRONCHOSPASM AND OBSTRUCTION	185	120.578648	1.53	1.55	1.51	1.34	1.7
SELEXIPAG	PARENCHYMAL LUNG DISORDERS NEC	98	78.98933587	1.24	1.25	1.22	1.03	1.43
SIMVASTATIN	LOWER RESPIRATORY TRACT SIGNS AND SYMPTOMS	8	1.965711248	4.07	4.09	2.52	1.21	5.58
SOTALOL	PULMONARY THROMBOTIC AND EMBOLIC CONDITIONS	10	3.048404158	3.28	3.29	2.16	1.21	4.27
SPIRONOLACTONE	PULMONARY OEDEMAS	66	46.93102853	1.41	1.41	1.36	1.11	1.64
SPIRONOLACTONE	BRONCHOSPASM AND OBSTRUCTION	107	88.15103025	1.21	1.22	1.2	1.02	1.4
TELMISARTAN	PARENCHYMAL LUNG DISORDERS NEC	177	78.6523147	2.25	2.31	2.19	1.93	2.48
TELMISARTAN	LOWER RESPIRATORY TRACT INFLAMMATORY AND IMMUNOLOGIC CONDITIONS	45	32.36372468	1.39	1.4	1.32	1.04	1.66
TELMISARTAN	PNEUMOTHORAX AND PLEURAL EFFUSIONS NEC	79	57.9967619	1.36	1.37	1.32	1.1	1.58
TORSEMIDE	PULMONARY THROMBOTIC AND EMBOLIC CONDITIONS	33	14.53962352	2.27	2.29	1.97	1.47	2.64
TORSEMIDE	PNEUMOTHORAX AND PLEURAL EFFUSIONS NEC	34	16.07569592	2.11	2.13	1.85	1.4	2.45
TORSEMIDE	LOWER RESPIRATORY TRACT INFLAMMATORY AND IMMUNOLOGIC CONDITIONS	19	8.970662839	2.12	2.13	1.71	1.19	2.46
TRANDOLAPRIL	COUGHING AND ASSOCIATED SYMPTOMS	37	24.32218528	1.52	1.52	1.41	1.09	1.81
TREPROSTINIL	RESPIRATORY SYNCYTIAL VIRAL INFECTIONS	54	15.49491349	3.49	5.06	3.35	2.59	4.23
TREPROSTINIL	BREATHING ABNORMALITIES	7812	3318.029496	2.35	2.84	2.35	2.31	2.4
TREPROSTINIL	VASCULAR PULMONARY DISORDERS NEC	63	25.97348808	2.43	2.95	2.24	1.8	2.79
TREPROSTINIL	COUGHING AND ASSOCIATED SYMPTOMS	3109	1499.662382	2.07	2.4	2.07	2.01	2.13
TREPROSTINIL	RESPIRATORY FAILURES (EXCL NEONATAL)	766	413.1233769	1.85	2.08	1.84	1.74	1.96
TREPROSTINIL	LOWER RESPIRATORY TRACT SIGNS AND SYMPTOMS	205	124.7396273	1.64	1.79	1.61	1.44	1.81
TREPROSTINIL	RESPIRATORY SIGNS AND SYMPTOMS NEC	42	26.97675586	1.56	1.67	1.45	1.13	1.84
TREPROSTINIL	PULMONARY OEDEMAS	458	353.5961553	1.3	1.35	1.29	1.19	1.39
TREPROSTINIL	RESPIRATORY TRACT DISORDERS NEC	505	396.4022472	1.27	1.32	1.27	1.18	1.37
VALSARTAN	BRONCHIAL CONDITIONS NEC	26	15.12240817	1.72	1.8	1.52	1.11	2.04
VALSARTAN	PARENCHYMAL LUNG DISORDERS NEC	349	238.9585389	1.46	1.51	1.45	1.32	1.58
VALSARTAN	LOWER RESPIRATORY TRACT INFECTIONS NEC	89	65.38757866	1.36	1.39	1.33	1.12	1.57
VALSARTAN	BRONCHOSPASM AND OBSTRUCTION	465	364.7745259	1.27	1.3	1.27	1.18	1.37
VALSARTAN	PULMONARY THROMBOTIC AND EMBOLIC CONDITIONS	184	159.3669169	1.15	1.17	1.15	1.01	1.29
VALSARTAN	RESPIRATORY TRACT DISORDERS NEC	245	217.7136982	1.13	1.13	1.12	1.01	1.24
VERAPAMIL	BRONCHOSPASM AND OBSTRUCTION	131	69.35683832	1.89	1.91	1.83	1.58	2.1
VERAPAMIL	PULMONARY OEDEMAS	65	36.9251244	1.76	1.78	1.66	1.35	2.02
VERAPAMIL	PARENCHYMAL LUNG DISORDERS NEC	66	45.43466599	1.45	1.46	1.4	1.14	1.69
VERAPAMIL	RESPIRATORY TRACT DISORDERS NEC	59	41.39525295	1.43	1.43	1.37	1.1	1.68
WARFARIN	VASCULAR PULMONARY DISORDERS NEC	5	0.331341004	15.09	15.4	8	2.33	17.14
WARFARIN	PARENCHYMAL LUNG DISORDERS NEC	18	5.550317334	3.24	3.25	2.6	1.6	4.2
WARFARIN	PULMONARY OEDEMAS	15	4.510788261	3.33	3.34	2.54	1.5	4.36
WARFARIN	COUGHING AND ASSOCIATED SYMPTOMS	43	19.13103231	2.25	2.25	2.01	1.55	2.59
WARFARIN	BREATHING ABNORMALITIES	66	42.32774672	1.56	1.56	1.49	1.22	1.81
XIPAMIDE	PNEUMOTHORAX AND PLEURAL EFFUSIONS NEC	10	1.436716785	6.96	6.98	5.71	2.89	9.66
XIPAMIDE	LOWER RESPIRATORY TRACT INFLAMMATORY AND IMMUNOLOGIC CONDITIONS	5	0.801725906	6.24	6.25	3.07	1.09	8.54
