# Supplementary material for: Data mining methodology for response to hypertension symptomology—application to COVID-19-related pharmacovigilance
Source: eLife. 2021 Nov 23;10:e70734. doi: 10.7554/eLife.70734 (PMC8754433; doi:10.7554/eLife.70734)
Supplement: Source data 1. [file elife-70734-supp10.zip › Source data/ebgm/final_30_pulm_hlt.csv]

x
1	INFECTIOUS DISORDERS CARRIER
2	RESPIRATORY SYNCYTIAL VIRAL INFECTIONS
3	BACTERIAL LOWER RESPIRATORY TRACT INFECTIONS
4	BREATHING ABNORMALITIES
5	BRONCHIAL CONDITIONS NEC
6	BRONCHOSPASM AND OBSTRUCTION
7	CONGENITAL LOWER RESPIRATORY TRACT DISORDERS
8	COUGHING AND ASSOCIATED SYMPTOMS
9	FUNGAL LOWER RESPIRATORY TRACT INFECTIONS
10	LOWER RESPIRATORY TRACT INFECTIONS NEC
11	LOWER RESPIRATORY TRACT INFLAMMATORY AND IMMUNOLOGIC CONDITIONS
12	LOWER RESPIRATORY TRACT NEOPLASMS
13	LOWER RESPIRATORY TRACT RADIATION DISORDERS
14	LOWER RESPIRATORY TRACT SIGNS AND SYMPTOMS
15	OCCUPATIONAL PARENCHYMAL LUNG DISORDERS
16	PARASITIC LOWER RESPIRATORY TRACT INFECTIONS
17	PARENCHYMAL LUNG DISORDERS NEC
18	PLEURAL CONDITIONS NEC
19	PLEURAL INFECTIONS AND INFLAMMATIONS
20	PLEURAL NEOPLASMS
21	PNEUMOTHORAX AND PLEURAL EFFUSIONS NEC
22	PULMONARY OEDEMAS
23	PULMONARY THROMBOTIC AND EMBOLIC CONDITIONS
24	RESPIRATORY FAILURES (EXCL NEONATAL)
25	RESPIRATORY SIGNS AND SYMPTOMS NEC
26	RESPIRATORY TRACT DISORDERS NEC
27	RESPIRATORY TRACT INFECTIONS NEC
28	RESPIRATORY TRACT NEOPLASMS NEC
29	VASCULAR PULMONARY DISORDERS NEC
30	VIRAL LOWER RESPIRATORY TRACT INFECTIONS
