# Supplementary material for: Data mining methodology for response to hypertension symptomology—application to COVID-19-related pharmacovigilance
Source: eLife. 2021 Nov 23;10:e70734. doi: 10.7554/eLife.70734 (PMC8754433; doi:10.7554/eLife.70734)
Supplement: Source data 1. [file elife-70734-supp10.zip › Source data/ebgm/hypts_actsub_frequency.csv]

$newactivesub
AMLODIPINE$255635
TREPROSTINIL$194414
MACITENTAN$139639
RIOCIGUAT$138625
BOSENTAN$133906
METOPROLOL$133286
AMBRISENTAN$128076
LISINOPRIL$122198
LOSARTAN$119030
VALSARTAN$108616
EPOPROSTENOL$81990
RAMIPRIL$69263
HYDROCHLOROTHIAZIDE$62916
OLMESARTAN$61861
SELEXIPAG$58915
ATENOLOL$49042
BISOPROLOL$48217
CARVEDILOL$43312
CANDESARTAN$43007
ENALAPRIL$41843
SILDENAFIL$40478
HYDROCHLOROTHIAZIDE\VALSARTAN$39980
DILTIAZEM$32708
NIFEDIPINE$31429
IRBESARTAN$30797
ILOPROST$28203
TADALAFIL$28165
TELMISARTAN$27978
NEBIVOLOL$26087
HYDROCHLOROTHIAZIDE\OLMESARTAN$24609
PERINDOPRIL$23842
SPIRONOLACTONE$22886
CLONIDINE$22092
AMLODIPINE\VALSARTAN$20715
HYDROCHLOROTHIAZIDE\LOSARTAN$20693
VERAPAMIL$20661
HYDROCHLOROTHIAZIDE\LISINOPRIL$18325
DOXAZOSIN$18257
ALISKIREN$17709
HYDRALAZINE$17368
PROPRANOLOL$16059
INDAPAMIDE$14436
LERCANIDIPINE$13731
HYDROCHLOROTHIAZIDE\TRIAMTERENE$11890
HYDROCHLOROTHIAZIDE\IRBESARTAN$11671
ASPIRIN$11219
BENAZEPRIL$10964
LABETALOL$10202
AMLODIPINE\BENAZEPRIL$10072
QUINAPRIL$9892
CANDESARTAN CILEXETIL\HYDROCHLOROTHIAZIDE$9432
TORSEMIDE$9286
BENDROFLUMETHIAZIDE$7360
NICARDIPINE$7094
METHYLDOPA$6948
AMLODIPINE\OLMESARTAN$6947
CAPTOPRIL$6603
HYDROCHLOROTHIAZIDE\TELMISARTAN$6521
AMLODIPINE\HYDROCHLOROTHIAZIDE\VALSARTAN$6113
ATORVASTATIN$5921
FELODIPINE$5695
CHLORTHALIDONE$4618
URAPIDIL$4612
INDAPAMIDE\PERINDOPRIL$4576
MOXONIDINE$4317
ISOSORBIDE$4246
RILMENIDINE$4131
BISOPROLOL\HYDROCHLOROTHIAZIDE$4120
BENIDIPINE$3648
FOSINOPRIL$3597
ENALAPRIL\HYDROCHLOROTHIAZIDE$3454
AMILORIDE\HYDROCHLOROTHIAZIDE$3426
TERAZOSIN$3383
AZILSARTAN KAMEDOXOMIL$3290
AMLODIPINE\ATORVASTATIN$3214
ATENOLOL\CHLORTHALIDONE$3119
SIMVASTATIN$3101
CILNIDIPINE$3097
AMLODIPINE\PERINDOPRIL$3061
BERAPROST$2959
AMLODIPINE\HYDROCHLOROTHIAZIDE\OLMESARTAN$2866
TRANDOLAPRIL$2823
WARFARIN$2807
PRAZOSIN$2796
ACEBUTOLOL$2701
NITRENDIPINE$2691
HYDROCHLOROTHIAZIDE\RAMIPRIL$2450
CLOPIDOGREL$2329
AZELNIDIPINE$2224
TRANDOLAPRIL\VERAPAMIL$2221
AMLODIPINE\TELMISARTAN$1937
NADOLOL$1924
EPLERENONE$1887
ROSUVASTATIN$1815
ALTHIAZIDE\SPIRONOLACTONE$1815
SOTALOL$1807
HYDROCHLOROTHIAZIDE\QUINAPRIL$1709
METOLAZONE$1676
TRIAMTERENE$1660
MANIDIPINE$1633
ALISKIREN\HYDROCHLOROTHIAZIDE$1572
BETAXOLOL$1482
IMIDAPRIL$1437
MINOXIDIL$1351
BUMETANIDE$1303
CELIPROLOL$1285
LACIDIPINE$1073
AZILSARTAN KAMEDOXOMIL\CHLORTHALIDONE$981
SACUBITRIL\VALSARTAN$946
ISRADIPINE$943
NISOLDIPINE$942
EPROSARTAN$932
BARNIDIPINE$900
XIPAMIDE$834
TAMSULOSIN$832
AMILORIDE$831
RIVAROXABAN$828
PRAVASTATIN$811
CILAZAPRIL$807
ENALAPRIL\LERCANIDIPINE$779
AZELNIDIPINE\OLMESARTAN$712
HYDROCHLOROTHIAZIDE\METOPROLOL$706
CANRENONE$691
HYDROCHLOROTHIAZIDE\SPIRONOLACTONE$684
DIHYDRALAZINE$660
BENAZEPRIL\HYDROCHLOROTHIAZIDE$638
TEMOCAPRIL$624
ZOFENOPRIL$615
FUROSEMIDE\SPIRONOLACTONE$540
AROTINOLOL$538
AZOSEMIDE$536
LEVAMLODIPINE$522
APIXABAN$511
NILVADIPINE$509
BENDROFLUMETHIAZIDE\POTASSIUM$497
OMEPRAZOLE$496
AMLODIPINE\CANDESARTAN CILEXETIL$490
HYDROCHLOROTHIAZIDE\NEBIVOLOL$487
TIMOLOL$478
MOEXIPRIL$469
AMLODIPINE\IRBESARTAN$467
PROPAFENONE$463
NICORANDIL$456
AMLODIPINE\INDAPAMIDE\PERINDOPRIL$434
ALISKIREN\VALSARTAN$432
CANRENOATE$426
LANSOPRAZOLE$426
CAPTOPRIL\HYDROCHLOROTHIAZIDE$416
OXPRENOLOL$402
GUANFACINE$393
NINTEDANIB$390
PREGABALIN$389
CLONAZEPAM$388
PANTOPRAZOLE$376
EZETIMIBE$373
PINDOLOL$372
DIPYRIDAMOLE$357
IVABRADINE$353
ACENOCOUMAROL$344
HYDROXYZINE$341
LOVASTATIN$339
AMITRIPTYLINE$335
DABIGATRAN ETEXILATE$330
TRIMETAZIDINE$325
CANDESARTAN CILEXETIL\FELODIPINE$318
DORZOLAMIDE\TIMOLOL$315
PREDNISONE$304
TRAVOPROST$303
INVESTIGATIONAL PRODUCT$303
BRINZOLAMIDE$301
RISPERIDONE$300
MIDODRINE$297
FELODIPINE\METOPROLOL$289
EZETIMIBE\SIMVASTATIN$288
LORAZEPAM$288
SULTOPRIDE$283
TOPIRAMATE$282
MAGNESIUM$280
CICLETANINE$275
TIOTROPIUM$275
PROPATYL$264
OXAZEPAM$264
BIMATOPROST$263
AMLODIPINE\LOSARTAN$262
FLECAINIDE$261
ATENOLOL\NIFEDIPINE$260
PREDNISOLONE$255
BRIMONIDINE$249
DORZOLAMIDE$248
EVOLOCUMAB$246
CALCIUM$243
TOLVAPTAN$241
FENOFIBRATE$234
PIRETANIDE$229
ALTHIAZIDE$221
SODIUM NITROPRUSSIDE$216
PHENPROCOUMON$215
INSULIN$214
AMLODIPINE\AZILSARTAN$213
DOBUTAMINE$211
ESOMEPRAZOLE$207
EPROSARTAN\HYDROCHLOROTHIAZIDE$206
ALBUTEROL$204
FOLIC$204
CLEVIDIPINE$203
ASPIRIN\DIHYDROXYALUMINUM AMINOACETATE\MAGNESIUM$202
FLUINDIONE$201
QUETIAPINE$196
BRIMONIDINE\BRINZOLAMIDE$188
ALIROCUMAB$188
BUSPIRONE$186
BUDESONIDE\FORMOTEROL DIHYDRATE$184
SERTRALINE$183
CILOSTAZOL$181
ASCORBIC/ CHROMIUM/ SELENIUM/VANADYL$181
MILRINONE$177
MONTELUKAST$176
ALFUZOSIN$173
ENOXAPARIN$172
VENLAFAXINE$169
ESCITALOPRAM OXALATE$165
HYDROCHLOROTHIAZIDE\MOEXIPRIL$165
SITAXENTAN$163
LEDIPASVIR\SOFOSBUVIR$162
TRAMADOL$161
RANITIDINE$160
GLIMEPIRIDE$156
PAROXETINE$154
MIFEPRISTONE$153
GABAPENTIN$152
HYDROCHLOROTHIAZIDE\PROPRANOLOL$152
PAMABROM$149
CITALOPRAM$148
FLUVASTATIN$148
GUANABENZ$147
QUINIDINE$147
SULFAMETHOXAZOLE\TRIMETHOPRIM$145
CANRENOIC$143
LOTEPREDNOL$142
NIACIN$142
RISEDRONATE$139
METAMIZOLE$137
TACROLIMUS$137
FUROSEMIDE\POTASSIUM$136
ATENOLOL\HYDROCHLOROTHIAZIDE$135
FOSINOPRIL\HYDROCHLOROTHIAZIDE$133
AMPHETAMINEATE\AMPHETAMINE\DEXTROAMPHETAMINE SACCHARATE\DEXTROAMPHETAMINE$133
SODIUM SULFONATE$131
METHOTREXATE$131
CHOLECALCIFEROL$130
NIMODIPINE$128
METILDIGOXIN$128
DROXIDOPA$128
ONDANSETRON$127
DUTASTERIDE$127
DOPAMINE$123
THEOPHYLLINE$123
TOCOPHERYL NICOTINATE	D-.ALPHA.$123
ACETAMINOPHEN$120
RANOLAZINE$119
DULOXETINE$119
DICLOFENAC$119
SOLIFENACIN$118
DELAPRIL$116
PETROLATUM$115
CARTEOLOL$115
HUMAN G$115
MIRTAZAPINE$115
MEFRUSIDE$113
ASPIRIN\DIPYRIDAMOLE$112
NADROPARIN$112
TRAZODONE$111
OMEGA-3-ACID ESTERS$111
DELAPRIL\INDAPAMIDE$110
FLUTICASONE\SALMETEROL$110
METHYLPREDNISOLONE$109
AJMALINE$106
FLUOXETINE$106
CYANOCOBALAMIN$106
HEPARIN$106
LOPERAMIDE$105
PALIVIZUMAB$104
GLIPIZIDE$104
PHENIRAMINE$104
LIRAGLUTIDE$103
FINASTERIDE$101
AMLODIPINE\LISINOPRIL$101
HYDROCHLOROTHIAZIDE\ZOFENOPRIL$101
UBIDECARENONE$101
BETAHISTINE$98
SACUBITRIL$98
FLUDROCORTISONE$98
FISH OIL$98
SECUKINUMAB$96
SITAGLIPTIN$96
CIPROFIBRATE$96
AMILORIDE\HYDROCHLOROTHIAZIDE\TIMOLOL$95
HYDROCORTISONE$95
HYDROXYCHLOROQUINE$94
NITROUS$94
ESMOLOL$94
LEFLUNOMIDE$93
TICLOPIDINE$93
MYCOPHENOLATE$93
AMOXICILLIN$92
BRIMONIDINE\TIMOLOL$92
GLICLAZIDE$91
SOFOSBUVIR\VELPATASVIR$91
CILAZAPRIL\HYDROCHLOROTHIAZIDE$90
BIMATOPROST\TIMOLOL$88
SIMVASTATIN\VALSARTAN$88
ZOLPIDEM$87
AMLODIPINE\ATENOLOL$87
PENTOXIFYLLINE$87
NITROPRUSSIDE$86
ENALAPRIL\NITRENDIPINE$86
ALBUTEROL\IPRATROPIUM$83
HYDRALAZINE\ISOSORBIDE DINITRATE$82
HERBALS$81
MOLSIDOMINE$80
CLOPAMIDE\PINDOLOL$80
MELOXICAM$79
OXYTOCIN$77
LORATADINE$76
FAMOTIDINE$76
TOFACITINIB$75
SODIUM$75
MIDAZOLAM$74
CYCLOSPORINE$74
DIPHENHYDRAMINE$73
KALLIDINOGENASE$72
DRONEDARONE$72
SORAFENIB$71
LEVOSIMENDAN$71
RITUXIMAB$70
PROMETHAZINE$70
CARPERITIDE$69
LAMOTRIGINE$69
ALENDRONATE$69
NAPROXEN$69
ACETAMINOPHEN\HYDROCODONE$68
ENALAPRILAT$68
ETANERCEPT$68
COLESEVELAM$66
AMILORIDE\FUROSEMIDE$66
IBUPROFEN$66
RUXOLITINIB$65
CISATRACURIUM$65
RASAGILINE$64
BENZTHIAZIDE\TRIAMTERENE$63
LENALIDOMIDE$63
BRINZOLAMIDE\TIMOLOL$63
GINKGO$63
ACETAMINOPHEN\CODEINE$62
DISOPYRAMIDE$62
ACLIDINIUM$62
SIROLIMUS$62
LEVOCETIRIZINE$62
PITAVASTATIN$60
AMLODIPINE\RAMIPRIL$60
CHLOROTHIAZIDE$59
AMLODIPINE\INDAPAMIDE$59
ASPIRIN\MAGNESIUM HYDROXIDE$59
DIVALPROEX$59
ALACEPRIL$58
CYCLOBENZAPRINE$58
PATIROMER$58
PIOGLITAZONE$58
EDOXABAN$57
DEXAMETHASONE$57
BROMAZEPAM$57
NORTRIPTYLINE$56
NOREPINEPHRINE$56
PIMOBENDAN$55
BUPROPION$55
MORPHINE$55
GADODIAMIDE$55
METFORMIN\SITAGLIPTIN$55
PAZOPANIB$55
FLUCONAZOLE$55
GEMFIBROZIL$54
EPINEPHRINE$54
DIGITOXIN$54
PHENOBARBITAL$53
FENTANYL$53
ACETAMINOPHEN\OXYCODONE$52
CYCLOPHOSPHAMIDE$51
EBASTINE$51
BUNAZOSIN$50
ASCORBIC\ASPIRIN$50
CELECOXIB$50
ETHACRYNIC$49
ACETAMINOPHEN\DICHLORALPHENAZONE\ISOMETHEPTENE MUCATE$49
ROPINIROLE$49
TALINOLOL$49
OXYBENZONE\PADIMATE O$48
VILDAGLIPTIN$48
ANAKINRA$48
DONEPEZIL$48
HALOPERIDOL$48
CILNIDIPINE\VALSARTAN$48
CYPROHEPTADINE$48
OLANZAPINE$47
OXYCODONE$47
CIPROFLOXACIN$47
DIETARY SUPPLEMENT$47
ASPIRIN\MAGNESIUM$47
DESLORATADINE$46
ASPIRIN\CAFFEINE$46
CLOXAZOLAM$46
TEMAZEPAM$46
TIMOLOL\TRAVOPROST$46
IOHEXOL$46
ADALIMUMAB$45
DOXYCYCLINE$45
BENZBROMARONE$45
MESALAMINE$45
METHYLCOBALAMIN$44
NICOTINE$44
PALIPERIDONE$44
FIMASARTAN$43
DALFAMPRIDINE$43
CARBAMAZEPINE$43
FLUTICASONE\VILANTEROL TRIFENATATE$43
CIFENLINE$42
ALEFACEPT$42
METHYLPHENIDATE$42
GLYBURIDE$42
MANNITOL$41
UDENAFIL$41
OCTREOTIDE$40
RABEPRAZOLE$40
FLUTICASONE$39
TOCILIZUMAB$39
MYCOPHENOLIC$39
ETIZOLAM$39
FORMOTEROL\GLYCOPYRROLATE$39
HYDROCODONE$38
ESTRADIOL$38
KETOPROFEN$38
GARLIC$37
TEPRENONE$37
UMECLIDINIUM\VILANTEROL TRIFENATATE$37
LINSIDOMINE$37
HYDRAZINE$37
TAFLUPROST$36
FEBUXOSTAT$36
SEVELAMER$36
BEVACIZUMAB$36
ROSIGLITAZONE$36
TRIAMCINOLONE$35
ELBASVIR\GRAZOPREVIR$35
BACLOFEN$35
LEVOFLOXACIN$35
NYSTATIN$35
ACYCLOVIR$35
COLCHICINE$34
AMEZINIUM$34
ANGIOTENSIN$34
REPAGLINIDE$34
CLOMIPRAMINE$34
URSODIOL$34
BETAMETHASONE$33
AZATHIOPRINE$33
VITAMINS$33
MAGNESIUMATE\POTASSIUMATE$33
TICAGRELOR$32
BISOPROLOL\PERINDOPRIL$32
AZITHROMYCIN$32
ALFACALCIDOL$32
IRBESARTAN\TRICHLORMETHIAZIDE$32
PIROXICAM$32
NIZATIDINE$32
KETOROLAC$31
VALPROATE$31
DOMPERIDONE$31
CARBOPLATIN$31
VARENICLINE$30
NORETHINDRONE$30
HOMATROPINEBROMIDE\HYDROCODONE$30
METHADONE$29
AFLIBERCEPT$29
CODEINE$29
LIMAPROST$28
LOXOPROFEN$28
CALCIUM\DEXTROSE\MAGNESIUM\SODIUM\SODIUM LACTATE$28
APREMILAST$28
KALLIKREIN$28
ACETAMINOPHEN\CHLORPHENIRAMINE$28
PROGESTERONE$28
CLOTIAZEPAM$28
CEFIXIME$28
BENDROFLUMETHIAZIDE\RESERPINE$28
BUDESONIDE$28
CHLORPROMAZINE$27
OXAPROZIN$27
NILOTINIB$27
NIPRADILOL$27
NIACIN\SIMVASTATIN$27
INDACATEROL$27
ACETAMINOPHEN\TRAMADOL$26
INSULIN DETEMIR$26
PRAMIPEXOLE$26
UMECLIDINIUM$26
NETARSUDIL$25
PRASUGREL$25
METFORMIN\VILDAGLIPTIN$25
ROFECOXIB$25
LEVETIRACETAM$25
POTASSIUMATE$25
TOBRAMYCIN$25
SILODOSIN$24
RANIBIZUMAB$24
NICERGOLINE$24
PYRIDOSTIGMINE$24
FORMOTEROL$24
ATROPINE$24
LINAGLIPTIN$24
ATROPINE\DIPHENOXYLATE$24
BENZTHIAZIDE$24
ERGOLOIDS$24
CARISOPRODOL$23
PRIMIDONE$23
OXYBUTYNIN$23
DASATINIB$23
PENTAERYTHRITOL$23
CALCIUM SULFONATE$23
POTASSIUM IODIDE$23
MOXIFLOXACIN$23
VARDENAFIL TRIHYDRATE$23
FUROSEMIDE\TRIAMTERENE$23
ALTEPLASE$22
DOFETILIDE$22
.ALPHA.1-PROTEINASE HUMAN$22
USTEKINUMAB$22
FENOFIBRIC$22
AMBROXOL$22
CALCIUM\ICODEXTRIN\MAGNESIUM\SODIUM\SODIUM LACTATE$22
BROTIZOLAM$22
.ALPHA.-TOCOPHEROL\RETINOL$22
ERLOTINIB$22
TIZANIDINE$22
ZOLEDRONIC$21
SOMATROPIN$21
CETIRIZINE$21
TOLTERODINE$20
IODIXANOL$20
AMLODIPINE\ATORVASTATIN TRIHYDRATE$20
SULFAPYRIDINE$20
DABIGATRAN$20
FEXOFENADINE$20
CINACALCET$20
CORTICOTROPIN$19
BUPRENORPHINE$19
DIFLUPREDNATE$19
HYALURONATE$19
DIOSMIN$19
PHENOXYBENZAMINE$19
MILK THISTLE$19
PILSICAINIDE$19
CLOTRIMAZOLE$19
METOCLOPRAMIDE$19
HYDROCHLOROTHIAZIDE\POTASSIUM$19
HEPTAMINOL$19
DEXTROSE$19
FELODIPINE\RAMIPRIL$19
ETHINYL ESTRADIOL$19
PALBOCICLIB$18
CALCITRIOL$18
ROFLUMILAST$18
LEVONORGESTREL$18
SAXAGLIPTIN$18
MOMETASONE$18
.BETA.-ACETYLDIGOXIN$18
.ALPHA.-TOCOPHEROL$18
THIAMINE$18
NORFLOXACIN$18
ACEPROMAZINE\ACEPROMETAZINE\CLORAZEPATE DIPOTASSIUM$18
GLATIRAMER$18
DELAPRIL\MANIDIPINE$18
ELTROMBOPAG$18
LEVOTHYROXINE\POTASSIUM IODIDE$18
HYPROMELLOSES$18
ABATACEPT$18
BIOTIN$17
IPRATROPIUM$17
ACETAMINOPHEN\OXYCODONE\OXYCODONE TEREPHTHALATE$17
DAPAGLIFLOZIN PROPANEDIOL$17
CERTOLIZUMAB PEGOL$17
METHYCLOTHIAZIDE$17
DEXMEDETOMIDINE$17
ARIPIPRAZOLE$17
INDORAMIN$17
RIFAXIMIN$17
AMANTADINE$17
TETRAHYDROZOLINE$17
SULFASALAZINE$17
ICOSAPENT$16
DARBEPOETIN$16
HYDROCHLOROTHIAZIDE\METHYLDOPA$16
SUNITINIB$16
ASCORBIC$16
OBETICHOLIC$16
CEPHALEXIN$16
UNOPROSTONE ISOPROPYL$16
ARGININE$16
LIGUSTRAZINE$15
MISOPROSTOL$15
DUPILUMAB$15
THALIDOMIDE$15
PEMETREXED$15
FONDAPARINUX$15
TECHNETIUM TETROFOSMIN\TETROFOSMIN$15
CHLORMEZANONE\IBUPROFEN\METAMIZOLE$15
ERYTHROPOIETIN$15
DENOSUMAB$15
ESTROGENS	CONJUGATED$15
CANAGLIFLOZIN$15
DIGITALIS$15
CANNABIDIOL$15
TERTATOLOL$15
IBANDRONATE$15
ATORVASTATIN\EZETIMIBE$15
PYRIDOXINE$14
ETODOLAC$14
GLUCOSAMINE$14
DIOSMIN\HESPERIDIN$14
DICLOFENAC\MISOPROSTOL$14
AMLODIPINE\HYDROCHLOROTHIAZIDE$14
DIPYRONE$14
METRONIDAZOLE$14
DEFERASIROX$14
EVEROLIMUS$14
REGORAFENIB$14
IRON$14
CYANOCOBALAMIN\DEXPANTHENOL\NIACINAMIDE\PYRIDOXINE\RIBOFLAVIN 5^-PHOSPHATE\THIAMINE\VITAMIN B COMPLEX$14
REBAMIPIDE$14
FESOTERODINE$14
VALPROMIDE$13
THIOTHIXENE$13
KETOTIFEN$13
LANTHANUM$13
ATENOLOL\CHLORTHALIDONE\HYDRALAZINE$13
LEVAMLODIPINE\TELMISARTAN$13
CALCIUM\VITAMIN D$13
NEBIVOLOL\VALSARTAN$13
PARICALCITOL$13
DOLUTEGRAVIR$13
ABIRATERONE$13
DOCUSATE$13
ALPROSTADIL$13
HYDROMORPHONE$13
SULPIRIDE$13
CALCIUM\HERBALS$13
PANCRELIPASE$13
NAFAMOSTAT$13
CEVIMELINE$13
TOCOPHEROL$13
NIRAPARIB$13
DEXRAZOXANE$13
EXENATIDE$12
GINGER$12
CARBIMAZOLE$12
FERROUS\FERROUS	DRIED$12
PIPERACILLIN\TAZOBACTAM$12
CEFUROXIME$12
FORMOTEROL DIHYDRATE\MOMETASONE$12
POMALIDOMIDE$12
MECLIZINE$12
MEGESTROL$12
PYGEUM$11
GLYCOPYRROLATE\INDACATEROL$11
VORTIOXETINE$11
SCOPOLAMINE$11
BUDESONIDE\FORMOTEROL$11
MIDOSTAURIN$11
DEVICE$11
PIRACETAM$11
REGADENOSON$11
VASOPRESSIN$11
ERGOCALCIFEROL$11
LIDOCAINE$11
ACETAMINOPHEN\DIHYDROCODEINE$11
BAZEDOXIFENE$11
DOXEPIN$11
VENETOCLAX$11
ACETAMINOPHEN\BUTALBITAL\CAFFEINE$11
BILASTINE$11
LATANOPROST\TIMOLOL$11
ASPIRIN\CLOPIDOGREL$11
RIBAVIRIN$10
RESERPINE$10
GLIPIZIDE\METFORMIN$10
METAPROTERENOL$10
MILRINONE LACTATE$10
CYANOCOBALAMIN\FOLIC\PYRIDOXINE$10
GRANULOCYTE COLONY-STIMULATING FACTOR$10
DIAZOXIDE$10
PIRIBEDIL$10
RITONAVIR$10
BETAMETHASONE DIPROPIONATE$10
SULFAMETHOXAZOLE$10
RIVASTIGMINE$10
CAPECITABINE$10
MINOCYCLINE$10
DEXLANSOPRAZOLE$10
RASBURICASE$10
ALDOSTERONE$10
CEFDINIR$10
HERBALS\HOMEOPATHICS$10
CALCIUM\CHOLECALCIFEROL$10
HYDROXOCOBALAMIN$10
LEVOCARNITINE$10
TRIAZOLAM$9
BECLOMETHASONE DIPROPIONATE$9
BOPINDOLOL$9
NITRAZEPAM$9
PENBUTOLOL$9
FOSCARNET$9
PROCHLORPERAZINE$9
CALCIUM PANTOTHENATE\CYANOCOBALAMIN\NIACINAMIDE\PYRIDOXINE\RIBOFLAVIN\THIAMINE$9
ACTIVATED CHARCOAL$9
CEFTRIAXONE$9
NALOXONE\TILIDINE$9
PHENYLEPHRINE$9
SUMATRIPTAN$9
GUANETHIDINE$9
OMEGA-3 FATTYS$9
ZOPICLONE$9
TAPENTADOL$9
ADENOSINE$9
SENNA LEAF\SENNOSIDES\SENNOSIDES A AND B$9
ECULIZUMAB$9
INFLIXIMAB$9
SULINDAC$9
AMLODIPINE\HYDROCHLOROTHIAZIDE\TELMISARTAN$9
AMOXICILLIN\CLAVULANATE$9
LACTULOSE$8
ARFORMOTEROL$8
PHENYTOIN$8
LEVOBUNOLOL$8
CHLOROTHIAZIDE\RESERPINE$8
PRAMIRACETAM$8
EMPAGLIFLOZIN$8
LORMETAZEPAM$8
BUTHIAZIDE\SPIRONOLACTONE$8
CORTICOSTEROID$8
BOTULINUM TOXIN TYPE A$8
ABEMACICLIB$8
DESOGESTREL\ETHINYL ESTRADIOL$8
TINZAPARIN$8
BICALUTAMIDE$8
LOXAPINE$8
PEGVISOMANT$8
EFONIDIPINE$8
ALBUMIN HUMAN$8
HERBALS\TURMERIC$8
AZTREONAM$8
APOMORPHINE$8
DORNASE$8
RAMELTEON$8
MODAFINIL$8
HUMAN C1-ESTERASE$8
SALMETEROL$8
FLUTICASONE\UMECLIDINIUM\VILANTEROL TRIFENATATE$7
TAMOXIFEN$7
MEXILETINE$7
CARBIDOPA$7
TETRABENAZINE$7
ACETAMINOPHEN\CAFFEINE\CARISOPRODOL\DICLOFENAC$7
SPIRAPRIL$7
LEUCOVORIN$7
ENALAPRIL\INDAPAMIDE$7
ISOPROPANOLAMINE$7
POTASSIUM GLUCONATE$7
ABALOPARATIDE$7
LETROZOLE$7
BUTHIAZIDE\CANRENOATE$7
CAFFEINE\MECLIZINE MONOHYDROCHLORIDE\PYRIDOXINE$7
SELENIUM$7
METHIMAZOLE$7
METOLAZONE\RAMIPRIL$7
TEMOZOLOMIDE$7
ACECLOFENAC$7
TROXERUTIN$7
ASPIRIN\ATORVASTATIN\RAMIPRIL$7
NIMESULIDE$7
LORNOXICAM$7
OMALIZUMAB$7
VANDETANIB$7
BUPRENORPHINE\NALOXONE$7
ACARBOSE$7
TERIPARATIDE$7
NAFTOPIDIL$7
FINGOLIMOD$7
SALICYLIC$7
EPIRUBICIN$6
CLOMIPHENE$6
MEROPENEM$6
CEFAZOLIN$6
BUCOLOME$6
DESVENLAFAXINE$6
EPERISONE$6
DOCETAXEL$6
DIHYDROCODEINE$6
RALOXIFENE$6
MITRAGYNINE\HERBALS$6
FENOLDOPAM$6
BECLOMETHASONE\FORMOTEROL$6
GLYCERIN$6
BORTEZOMIB$6
RALINEPAG$6
BEPOTASTINE$6
DIETARY SUPPLEMENT\HERBALS$6
FRUCTOSE$6
HYDROXYETHYL STARCH 130/0.4$6
RIPASUDIL DIHYDRATE$6
PIRETANIDE\RAMIPRIL$6
DRONABINOL$6
ALBUMIN (HUMAN)$6
CLORAZEPATE DIPOTASSIUM$6
ACETYLCYSTEINE$6
MAGNESIUMATE$6
ACEBUTOLOL\HYDROCHLOROTHIAZIDE$6
ETOMIDATE$6
ERYTHROMYCIN$6
CLOPAMIDE$6
METARAMINOL$6
DIMETHINDENE$6
PROBUCOL$6
TEGASEROD$6
CARBIDOPA\LEVODOPA$6
EPITHIAZIDE\TRIAMTERENE$6
GADOVERSETAMIDE$6
BENZTROPINE$6
CHLORHEXIDINE GLUCONATE$6
DICYCLOMINE$6
TESTOSTERONE$6
WATER$6
MIRABEGRON$6
ONABOTULINUMTOXINA$6
NAFTIFINE$6
PHENCYCLIDINE$6
ASPIRIN\CALCIUM$5
ANTITHROMBIN$5
PROBENECID$5
ZONISAMIDE$5
CHLORDIAZEPOXIDE\CLIDINIUM$5
VANCOMYCIN$5
PLASMINOGEN$5
GUACETISAL$5
BUFLOMEDIL$5
ELETRIPTAN$5
IRSOGLADINE$5
TETANUS TOXOID	REDUCED DIPHTHERIA TOXOID AND ACELLULAR PERTUSSIS	ADSORBED ANTIGENS$5
CHOLESTYRAMINE$5
ETORICOXIB$5
METFORMIN\SAXAGLIPTIN$5
AGOMELATINE$5
ENASIDENIB$5
LIOTHYRONINE$5
PROMAZINE$5
ABACAVIR\DOLUTEGRAVIR\LAMIVUDINE$5
ERENUMAB-AOOE$5
PREDNISOLONE METAZOATE$5
TERBUTALINE$5
ALISKIREN\AMLODIPINE$5
OMARIGLIPTIN$5
NEPAFENAC$5
LATANOPROST\NETARSUDIL$5
PEGINTERFERON-2B$5
CARFILZOMIB$5
MAGNESIUM HEPTAHYDRATE$5
ANAGRELIDE$5
POVIDONE$5
NALTREXONE$5
LATANOPROSTENE BUNOD$5
CICLESONIDE$5
.ALPHA.-TOCOPHEROL	DL-\ASCORBIC\CYANOCOBALAMIN\FLUORIDE ION\FOLIC\NIACIN\PYRIDOXINE\RIBOFLAVIN\THIAMINE\VITAMIN A\VITAMIN D$5
CEFOPERAZONE\SULBACTAM$5
TERBINAFINE$5
ISONIAZID$4
DUTASTERIDE\TAMSULOSIN$4
BAMBUTEROL$4
CLOZAPINE$4
PALIPERIDONE PALMITATE$4
ISOPROPAMIDE IODIDE$4
ORLISTAT$4
OLODATEROL\TIOTROPIUM$4
PSEUDOEPHEDRINE$4
DROSPIRENONE\ETHINYL ESTRADIOL$4
TRIMEBUTINE$4
DILAZEP$4
COLESTIPOL$4
ITRACONAZOLE$4
DALTEPARIN$4
ASPIRIN\GLYCINE$4
LISDEXAMFETAMINE DIMESYLATE$4
PEGFILGRASTIM$4
CALCIUM GLUCONATE$4
TRAMETINIB SULFOXIDE$4
TENOFOVIR$4
AMINOPHYLLINE$4
AMOXAPINE$4
PEGZEREPOETIN$4
INTERFERON$4
VITAMIN A$4
TAURINE$4
FAROPENEM$4
POTASSIUM\SODIUM$4
ESOMEPRAZOLE\NAPROXEN$4
TROSPIUM$4
ANASTROZOLE$4
OSELTAMIVIR$4
AMLODIPINE\ATORVASTATIN\PERINDOPRIL$4
BROMHEXINE\DEXTROMETHORPHAN$4
OCRELIZUMAB$4
MELATONIN$4
RIBOFLAVIN$4
FERROUS$4
AMPICILLIN\SULBACTAM$4
CALCIUM\VITAMIN D\VITAMIN K5$4
MESNA$4
FERROUS GLUCONATE$4
ZINC$3
NATEGLINIDE$3
PLANTAGO$3
CINNAMON$3
DIETARY SUPPLEMENT\GARLIC\HERBALS$3
LECITHIN$3
VALPROIC$3
ESTRONE\SUS SCROFA OVARY$3
OLOPATADINE$3
CORTISONE$3
IPRAGLIFLOZIN L-PROLINE$3
LYSINE$3
MEDROXYPROGESTERONE$3
IMIDAFENACIN$3
CERIVASTATIN$3
GLYBURIDE\METFORMIN$3
INSULIN HUMAN$3
PROPOFOL$3
PNEUMOCOCCAL POLYVALENT$3
PIMAVANSERIN$3
GLUTATHIONE$3
BARDOXOLONE$3
METYROSINE$3
VORAPAXAR$3
MEDIUM-CHAIN$3
PROTAMINE$3
CANAGLIFLOZIN\METFORMIN$3
GADOLINIUM$3
MICAFUNGIN$3
VONOPRAZAN$3
INDOBUFEN$3
LACTOSE$3
ALOGLIPTIN\METFORMIN$3
CYANOCOBALAMIN\PYRIDOXINE\THIAMINE$3
GLYCOPYRRONIUM\INDACATEROL$3
AMINOS\DEXTROSE\ELECTROLYTES\SOYBEAN OIL$3
HERBALS\TARAXACUM OFFICINALE$3
IBRUTINIB$3
OXALIPLATIN$3
DAPAGLIFLOZIN$3
COBICISTAT\ELVITEGRAVIR\EMTRICITABINE\TENOFOVIR ALAFENAMIDE$3
PHYTONADIONE$3
BENDROFLUMETHIAZIDE\NADOLOL$3
ELDECALCITOL$3
ALUMINUM HYDROXIDE\CALCIUM\DIMETHICONE\MAGNESIUM HYDROXIDE$3
GOLIMUMAB$3
ZIPRASIDONE$3
TESTOSTERONE CYPIONATE$3
CLARITHROMYCIN$3
DEXKETOPROFEN$3
LEVALBUTEROL$3
LEVOMILNACIPRAN$2
MIBEFRADIL$2
PENICILLIN$2
SUVOREXANT$2
TRANEXAMIC$2
FILGRASTIM$2
COBIMETINIB$2
LANREOTIDE$2
CHLORPHENIRAMINE MALEAT\DIHYDROCODEINE\METHYLEPHEDRINE	DL-$2
SARILUMAB$2
VEMURAFENIB$2
ENZALUTAMIDE$2
GUAIFENESIN$2
BENSERAZIDE\LEVODOPA$2
ATOMOXETINE$2
SACCHAROMYCES CEREVISIAE$2
PERFLUTREN$2
HYDROCHLORIC$2
TAFAMIDIS MEGLUMINE$2
OPIPRAMOL$2
TROLEANDOMYCIN$2
AMLODIPINE\BISOPROLOL$2
ETELCALCETIDE$2
FLUFENAMIC$2
ESTROGENS	CONJUGATED\MEDROXYPROGESTERONE$2
FENPIVERINIUM\METAMIZOLE\PITOFENONE$2
ISOXSUPRINE$2
RALTEGRAVIR$2
CAMOSTAT$2
DESONIDE$2
NAPHAZOLINE\ZINC$2
PROCARBAZINE$2
TENELIGLIPTIN$2
PHENELZINE$2
VALACYCLOVIR$2
FERRIC CARBOXYMALTOSE$2
TAFLUPROST\TIMOLOL$2
CARBIDOPA\ENTACAPONE\LEVODOPA$2
POLYETHYLENE 4000$2
CLOPAMIDE\DIHYDROERGOCRISTINE\RESERPINE$2
CABERGOLINE$2
PNEUMOCOCCAL CONJUGATE$2
MOSAPRIDE$2
HYDROCORTISONE\MICONAZOLE$2
CITICOLINE$2
IGURATIMOD$2
CRIZOTINIB$2
EMTRICITABINE\RILPIVIRINE\TENOFOVIR ALAFENAMIDE$2
ACETAMINOPHEN\CAFFEINE\SALICYLIC$2
CABOZANTINIB$2
GUAIFENESIN\PSEUDOEPHEDRINE$2
SENNOSIDES A AND B$2
EMTRICITABINE\TENOFOVIR DISOPROXIL$2
CHLORTHALIDONE\TELMISARTAN$2
FLUVOXAMINE$2
APRONALIDE$2
EGG PHOSPHOLIPIDS\GLYCERIN\MEDIUM-CHAIN\SOYBEAN OIL$2
GLIMEPIRIDE\METFORMIN$2
ETHINYL ESTRADIOL\NORGESTIMATE$2
CEFPODOXIME$2
LOPINAVIR\RITONAVIR$2
NAFRONYL$2
FLUOROMETHOLONE$2
SUCRALFATE$2
BEPRIDIL$2
GLYCINE$2
PILOCARPINE$2
LITHIUM$2
CALCIUM\DEXTROSE\MAGNESIUM\SODIUM SOLUTION$2
METHOCARBAMOL$2
CHLORPHENIRAMINE$2
TRIBENOSIDE$2
TERIFLUNOMIDE$2
ATAZANAVIR$2
POLYETHYLENES$2
ESTRADIOL\NORETHINDRONE$2
IMIGLUCERASE$2
ASPIRIN\LANSOPRAZOLE$2
BISACODYL OR DOCUSATE$1
PEGINTERFERON-2A$1
FLUNARIZINE$1
SARPOGRELATE$1
CHLORTHALIDONE\RESERPINE$1
CEFUROXIME AXETIL$1
METHOXSALEN$1
ASPIRIN\CARISOPRODOL$1
AMOXICILLIN\CLARITHROMYCIN\LANSOPRAZOLE$1
IVACAFTOR\TEZACAFTOR$1
DISTIGMINE$1
ZOTEPINE$1
OXCARBAZEPINE$1
PHENTOLAMINE$1
CLEMASTINE$1
PAPAVERINE$1
BENZODIAZEPINE$1
ABACAVIR\LAMIVUDINE$1
ADENOSINE DISODIUM$1
ILOPERIDONE$1
PENTETRAZOL$1
AMPICILLIN$1
LOPRAZOLAM$1
EMOXYPINE$1
METHYCLOTHIAZIDE\TRIAMTERENE$1
SENNOSIDES$1
VOGLIBOSE$1
ENTECAVIR$1
PONATINIB$1
TENECTEPLASE$1
TULOBUTEROL$1
AVATROMBOPAG$1
LEUPROLIDE$1
ACETIC\DELTAMETHRIN$1
KETOCONAZOLE$1
LISDEXAMFETAMINE$1
MEPERIDINE$1
CAFEDRINE\THEODRENALINE$1
DULAGLUTIDE$1
CHLORAMINE-T$1
DACLATASVIR$1
BENZYLHYDROCHLOROTHIAZIDE\RESERPINE$1
CHLORPHENIRAMINE\HYDROCODONE$1
GALCANEZUMAB-GNLM$1
ACETAMINOPHEN\CAFFEINE\OPIUM$1
DOXORUBICIN$1
VINCRISTINE$1
COD OIL$1
YEAST$1
GRANISETRON$1
CALCIUM\MAGNESIUM\POTASSIUM\SODIUM\SODIUM\SODIUM$1
EXEMESTANE$1
SOFOSBUVIR\VELPATASVIR\VOXILAPREVIR$1
MIZORIBINE$1
ENTRECTINIB$1
ISOPROTERENOL$1
SELONSERTIB$1
SULFADIAZINE$1
PHENYLPROPANOLAMINE$1
MORNIFLUMATE$1
SIPONIMOD$1
SOFOSBUVIR$1
ORNITHINE$1
ACETYLLEUCINE$1
INTERFERON-2B$1
ALOGLIPTIN\PIOGLITAZONE$1
BENZONATATE$1
METAXALONE$1
ALPROSTADILDEX$1
MEMANTINE$1
CLINDAMYCIN$1
KONJAC MANNAN$1
PEGLOTICASE$1
AMINOS$1
LAPATINIB DITOSYLATE$1
ALECTINIB$1
LINACLOTIDE$1
PIMECLONE$1
