# Supplementary material for: Data mining methodology for response to hypertension symptomology—application to COVID-19-related pharmacovigilance
Source: eLife. 2021 Nov 23;10:e70734. doi: 10.7554/eLife.70734 (PMC8754433; doi:10.7554/eLife.70734)
Supplement: Source code 1. [file elife-70734-supp11.zip]

Archive with 36 entries (30 files):
- Source code/
- __MACOSX/._Source code
- Source code/arcdiagram/
- __MACOSX/Source code/._arcdiagram
- Source code/pca/
- __MACOSX/Source code/._pca
- Source code/glasso_circosplot/
- __MACOSX/Source code/._glasso_circosplot
- Source code/.DS_Store
- __MACOSX/Source code/._.DS_Store
- Source code/readme.txt
- __MACOSX/Source code/._readme.txt
- Source code/friedman_test/
- __MACOSX/Source code/._friedman_test
- Source code/ebgm/
- __MACOSX/Source code/._ebgm
- Source code/arcdiagram/.DS_Store
- __MACOSX/Source code/arcdiagram/._.DS_Store
- Source code/arcdiagram/arcdigram_drug_ade.R
- __MACOSX/Source code/arcdiagram/._arcdigram_drug_ade.R
- Source code/pca/.DS_Store
- __MACOSX/Source code/pca/._.DS_Store
- Source code/pca/pca_2d_3d.R
- __MACOSX/Source code/pca/._pca_2d_3d.R
- Source code/glasso_circosplot/.DS_Store
- __MACOSX/Source code/glasso_circosplot/._.DS_Store
- Source code/glasso_circosplot/glasso_hypertension_hlt.R
- __MACOSX/Source code/glasso_circosplot/._glasso_hypertension_hlt.R
- Source code/friedman_test/.DS_Store
- __MACOSX/Source code/friedman_test/._.DS_Store
- Source code/friedman_test/friedman_test_comparisons.R
- __MACOSX/Source code/friedman_test/._friedman_test_comparisons.R
- Source code/ebgm/hypertension_drug_hlt_ebgm.r
- __MACOSX/Source code/ebgm/._hypertension_drug_hlt_ebgm.r
- Source code/ebgm/.DS_Store
- __MACOSX/Source code/ebgm/._.DS_Store
